# Supplementary material for: ﻿Redescription of Papuanatula Lugo-Ortiz & McCafferty (Ephemeroptera, Baetidae), with description of a new subgenus and 20 new species
Source: Zookeys. 2025 Feb 11;1227:159–347. doi: 10.3897/zookeys.1227.138100 (PMC11836624; doi:10.3897/zookeys.1227.138100)
Supplement: XML Treatment for Papuanatula [file zookeys.1227.138100-treatment1.xml]

<!DOCTYPE tp:taxon-treatment
  PUBLIC "-//TaxonX//DTD Taxonomic Treatment Publishing DTD v0 20100105//EN" "tax-treatment-NSO.dtd">
<tp:taxon-treatment xmlns:tp="http://www.plazi.org/taxpub"><tp:treatment-meta><kwd-group><label>Taxon classification</label><kwd>
              <named-content content-type="kingdom">Animalia</named-content>
            </kwd><kwd>
              <named-content content-type="order">Ephemeroptera</named-content>
            </kwd><kwd>
              <named-content content-type="family">Baetidae</named-content>
            </kwd></kwd-group><mixed-citation publication-type="journal"><person-group><name><surname>Kaltenbach</surname><given-names>Thomas</given-names></name><name><surname>Kluge</surname><given-names>Nikita J.</given-names></name><name><surname>Gattolliat</surname><given-names>Jean-Luc</given-names></name></person-group><article-title>﻿Redescription of <italic><tp:taxon-name><tp:taxon-name-part taxon-name-part-type="genus" reg="Papuanatula">Papuanatula</tp:taxon-name-part></tp:taxon-name></italic> Lugo-Ortiz &amp; McCafferty (<tp:taxon-name><tp:taxon-name-part taxon-name-part-type="order">Ephemeroptera</tp:taxon-name-part></tp:taxon-name>, <tp:taxon-name><tp:taxon-name-part taxon-name-part-type="family">Baetidae</tp:taxon-name-part></tp:taxon-name>), with description of a new subgenus and 20 new species</article-title><source>Zookeys</source><day>11</day><month>02</month><year>2025</year><volume>1227</volume><fpage>159</fpage><lpage>347</lpage><pub-id pub-id-type="doi">10.3897/zookeys.1227.138100</pub-id></mixed-citation></tp:treatment-meta><tp:nomenclature><label>﻿﻿</label><tp:taxon-name>
            <object-id xmlns:xlink="http://www.w3.org/1999/xlink" content-type="arpha" xlink:type="simple">67323A68-5CF8-5B53-A343-ED508B4AE6DF</object-id>
            <tp:taxon-name-part taxon-name-part-type="genus" reg="Papuanatula">Papuanatula</tp:taxon-name-part>
          </tp:taxon-name><tp:taxon-authority>Lugo-Ortiz &amp; McCafferty, 1999</tp:taxon-authority></tp:nomenclature><tp:treatment-sec sec-type="type species" id="SECID0EFZAG"><title>Type species.</title><p><italic><tp:taxon-name><tp:taxon-name-part taxon-name-part-type="genus" reg="Papuanatula">Papuanatula</tp:taxon-name-part><tp:taxon-name-part taxon-name-part-type="species" reg="tuber">tuber</tp:taxon-name-part></tp:taxon-name></italic> Lugo-Ortiz &amp; McCafferty, 1999, by original designation (<xref ref-type="bibr" rid="B29">Lugo-Ortiz and McCafferty 1999</xref>)</p></tp:treatment-sec><tp:treatment-sec sec-type="diagnosis" id="SECID0E1ZAG"><title>Diagnosis.</title><p><bold>Larval characters.</bold> The following combination of characters distinguishes <italic><tp:taxon-name><tp:taxon-name-part taxon-name-part-type="genus" reg="Papuanatula">Papuanatula</tp:taxon-name-part></tp:taxon-name></italic> from all other genera of <tp:taxon-name><tp:taxon-name-part taxon-name-part-type="family">Baetidae</tp:taxon-name-part></tp:taxon-name>: antennal scapes basally narrow, distally broad; labrum much wider than long; labium with glossae much shorter than paraglossae; maxillary palp with two segments; both mandibles outside laterally with some long, robust, simple setae; outer side of each femur usually with single regular row of long, hair-like setae; femoral patch absent on all legs; patella-tibial suture usually present on all legs; tibia-tarsal condylus (originally located on outer side) turned to anterior side; anterior side of each tibia usually with regular row of setae similar to that on femur; anterior side of each tarsus usually with regular row of setae similar to femur and tibia; tarsus with conspicuous, long seta subdistally on inner margin; claw with single row of denticles and one or several posterior setae; hind protoptera absent or vestigial; tergalii present on abdominal segments II–VII; paraproct usually with prolongation on proximal margin; cerci usually longer than body length; paracercus strongly reduced or vestigial.</p></tp:treatment-sec><tp:treatment-sec sec-type="redescription" id="SECID0EO1AG"><title>Redescription.</title><p><bold>Larva. <italic>Head</italic>. <italic>Antenna</italic>.</bold> Scape basally narrow, distally broader. <bold><italic>Labrum</italic></bold> (Fig. <xref ref-type="fig" rid="F3">3a, b</xref>). Sub-rectangular, laterally convex to angulate, much wider than long. Distal margin with medial, shallow emargination. Ventrally with long, feathered setae on medial margin; several small, stout setae near anterolateral margin. <bold><italic>Right mandible</italic></bold> (Fig. <xref ref-type="fig" rid="F3">3e</xref>). Long, with incisor elongated (blade-like; usually worn toward the end of each instar); or shortened, incisor without elongation. Prostheca stick-like, distally denticulate; margin between prostheca and mola straight, usually with minute denticles; mola with setae on proximal corner. <bold><italic>Left mandible</italic></bold> (Fig. <xref ref-type="fig" rid="F3">3f</xref>). Long, with incisor elongated (blade-like; usually worn toward the end of each instar); or shortened, incisor without prolongation. Prostheca robust, distolaterally denticulate; margin between prostheca and mola straight, usually with minute denticles; mola with setae on proximal corner. Both mandibles with outer lateral margins almost straight or slightly convex, mediolaterally with some long, robust, simple setae near margin. <bold><italic>Hypopharynx and superlinguae</italic></bold> (Fig. <xref ref-type="fig" rid="F3">3d</xref>). Lingua at least slightly longer than superlinguae. Apex of lingua with well-developed, broad bunch of setae-like spines (exceptionally pair of bunches). Distolateral margin of superlinguae with medium, fine setae; lateral margins almost straight. <bold><italic>Maxilla</italic></bold> (Fig. <xref ref-type="fig" rid="F3">3g</xref>). Apically with three stout canines and three denti-setae; distal denti-seta tooth-like, slightly bent against canines; other denti-setae slender and pectinate; galea-lacinia usually with two stout, simple setae under canines; medially with one medium, feathered seta and 3–5 medium to long spine-like setae. Maxillary palp with two segments, apex with short point. <bold><italic>Labium</italic></bold> (Fig. <xref ref-type="fig" rid="F3">3c</xref>). Glossae basally broad, narrowing towards apex, shorter or much shorter than paraglossae; with several long setae at apex and usually one long seta near middle of ventral side. Apex of paraglossae with three rows of long, robust, distally pectinate setae; ventrally usually with one or several short, simple setae in distomedial area; dorsally with two or three long, spine-like setae near inner margin. Labial palp with three segments; segment II with distomedial protuberance hardly developed or absent, or with well-developed, distomedial protuberance; dorsally with row of several long, spine-like setae near outer, distolateral margin.</p><p><bold><italic>Thorax</italic>. <italic>Sterna</italic></bold> (Figs <xref ref-type="fig" rid="F106">106d</xref>, <xref ref-type="fig" rid="F108">108a</xref>). In some species, each thoracic sternum with pair of small protuberances: prothorax with pair of protuberances on lateral sides of prosternal sclerite; mesothorax and metathorax each with pair of such protuberances close to openings of sternal apodemes. <bold><italic>Terga</italic>.</bold> Partly with conspicuous protuberances; surface usually with small, scattered scales, often with species-specific shape. Hind protoptera absent or vestigial. <bold><italic>Legs</italic></bold> (Figs <xref ref-type="fig" rid="F4">4a–e</xref>, <xref ref-type="fig" rid="F108">108b</xref>). Long and slender, with long femur and tibia and relatively short tarsus. <bold><italic>Femur</italic>.</bold> Outer side of each femur usually with single regular row of long, hair-like setae; inner margin with row of short, spine-like setae; femoral patch absent on all legs; apex on posterior side usually with row of short, fine setae. <bold><italic>Tibia</italic>.</bold> Patella-tibial suture usually present on all legs (the only exception is <tp:taxon-name><tp:taxon-name-part taxon-name-part-type="genus" reg="Papuanatula">P.</tp:taxon-name-part> (<tp:taxon-name-part taxon-name-part-type="subgenus" reg="Papuanatula">Papuanatula</tp:taxon-name-part>) <tp:taxon-name-part taxon-name-part-type="species" reg="normungulata">normungulata</tp:taxon-name-part></tp:taxon-name> sp. nov. from Sulawesi). Tibia-tarsal condylus (originally located on outer side) turned to anterior side. Anterior (originally outer-anterior) side of each tibia usually with regular row of setae similar to that on femur. Posterior surface usually with scattered, very short, stout setae. <bold><italic>Tarsus</italic>.</bold> Anterior (originally outer) side of each tarsus usually with regular row of setae similar to femur. <bold><italic>Claw</italic>.</bold> Slender, apically bent, pointed, with one row of denticles; usually one, sometimes several posterior setae.</p><p><bold><italic>Abdomen</italic>. <italic>Terga</italic></bold> (Figs <xref ref-type="fig" rid="F8">8a, b</xref>, <xref ref-type="fig" rid="F12">12a</xref>, <xref ref-type="fig" rid="F13">13a</xref>). Partly with striking, species-specific protuberances; surface usually with small, scattered scales, often with species-specific shape. Posterior margins with denticles of different shape. <bold><italic>Sterna</italic>.</bold> Posterior margins smooth, without denticles. <bold><italic>Tergalii</italic>.</bold> Present on segments II–VII, in dorsolateral position. Margin smooth, sometimes with minute denticles; with short, simple setae. <bold><italic>Paraproct</italic></bold> (Figs <xref ref-type="fig" rid="F5">5h</xref>, <xref ref-type="fig" rid="F12">12e</xref>). Median margin usually with minute denticles; posterior margin often with prolongation. Cercotractor usually with minute, marginal spines. <bold><italic>Caudalii</italic>.</bold> Cerci usually longer than body length, swimming setae strongly diminished and reduced, or vestigial. Paracercus short or vestigial.</p></tp:treatment-sec><tp:treatment-sec sec-type="description" id="SECID0EN6AG"><title>Description.</title><p><bold>Male imago. <italic>Fore wings</italic>.</bold> With marginal double intercalary veins. <bold><italic>Hind wings</italic></bold> absent. <bold><italic>Genitalia</italic>.</bold> Sterno-styliger muscle completely absent. Gonostyli segment II without significant widenings. Segment III (terminal) of gonostyli nearly as wide as segment II, length varying from slightly exceeding width to twice width.</p></tp:treatment-sec><tp:treatment-sec sec-type="distribution" id="SECID0E66AG"><title>Distribution.</title><p>Papua New Guinea, Indonesia: New Guinea, Sulawesi.</p></tp:treatment-sec><tp:treatment-sec><!--Section generated to contain objects referenced in tp:taxon-treatment.--><fig id="F3" position="float" orientation="portrait"><object-id xmlns:xlink="http://www.w3.org/1999/xlink" content-type="doi" xlink:type="simple">10.3897/zookeys.1227.138100.figure3</object-id><object-id xmlns:xlink="http://www.w3.org/1999/xlink" content-type="arpha" xlink:type="simple">E06A1C2A-D7A8-50EF-8904-9F2564522742</object-id><label>Figure 3.</label><caption><p><tp:taxon-name><tp:taxon-name-part taxon-name-part-type="genus" reg="Papuanatula">Papuanatula</tp:taxon-name-part> (<tp:taxon-name-part taxon-name-part-type="subgenus" reg="Papuanatula">Papuanatula</tp:taxon-name-part>) <tp:taxon-name-part taxon-name-part-type="species" reg="bessa">bessa</tp:taxon-name-part></tp:taxon-name>, larva (from Waena): <bold>a, b</bold> labrum <bold>c</bold> labium <bold>d</bold> hypopharynx <bold>e, f</bold> left and right mandibles <bold>g</bold> maxilla.</p></caption><graphic xmlns:xlink="http://www.w3.org/1999/xlink" xlink:href="zookeys-1227-159_article-138100__-g003.jpg" position="float" orientation="portrait" xlink:type="simple" id="oo_1247417.jpg"><uri content-type="original_file" xlink:type="simple">https://binary.pensoft.net/fig/1247417</uri></graphic></fig><fig id="F106" position="float" orientation="portrait"><object-id xmlns:xlink="http://www.w3.org/1999/xlink" content-type="doi" xlink:type="simple">10.3897/zookeys.1227.138100.figure106</object-id><object-id xmlns:xlink="http://www.w3.org/1999/xlink" content-type="arpha" xlink:type="simple">78CF1593-1403-54C2-9E86-734C9C5F0F65</object-id><label>Figure 106.</label><caption><p><tp:taxon-name><tp:taxon-name-part taxon-name-part-type="genus" reg="Papuanatula">Papuanatula</tp:taxon-name-part> (<tp:taxon-name-part taxon-name-part-type="subgenus" reg="Papuanatula">Papuanatula</tp:taxon-name-part>) <tp:taxon-name-part taxon-name-part-type="species" reg="parvatubera">parvatubera</tp:taxon-name-part></tp:taxon-name> sp. nov., larva: <bold>a</bold> hind leg <bold>b</bold> middle tarsus and claw (arrow: posterior seta) <bold>c</bold> male head, mature <bold>d</bold> prosternum <bold>e</bold> paracercus <bold>f</bold> cercus, dorsal view <bold>g</bold> cercus, lateral view. Scale bars: 50 µm (<bold>a</bold>); 10 µm (<bold>b, f, g</bold>); 100 µm (<bold>c</bold>); 20 µm (<bold>d, e</bold>).</p></caption><graphic xmlns:xlink="http://www.w3.org/1999/xlink" xlink:href="zookeys-1227-159_article-138100__-g106.jpg" position="float" orientation="portrait" xlink:type="simple" id="oo_1247520.jpg"><uri content-type="original_file" xlink:type="simple">https://binary.pensoft.net/fig/1247520</uri></graphic></fig><fig id="F108" position="float" orientation="portrait"><object-id xmlns:xlink="http://www.w3.org/1999/xlink" content-type="doi" xlink:type="simple">10.3897/zookeys.1227.138100.figure108</object-id><object-id xmlns:xlink="http://www.w3.org/1999/xlink" content-type="arpha" xlink:type="simple">D72ED29D-36E5-568E-8C06-E0EB383CF3AD</object-id><label>Figure 108.</label><caption><p><tp:taxon-name><tp:taxon-name-part taxon-name-part-type="genus" reg="Papuanatula">Papuanatula</tp:taxon-name-part> (<tp:taxon-name-part taxon-name-part-type="subgenus" reg="Papuanatula">Papuanatula</tp:taxon-name-part>) <tp:taxon-name-part taxon-name-part-type="species" reg="parvatubera">parvatubera</tp:taxon-name-part></tp:taxon-name> sp. nov., larva (SEM): <bold>a</bold> pro-, meso-, and metasternum (arrows: protuberances) <bold>b</bold> hind claw <bold>c</bold> abdominal terga III–V <bold>d</bold> abdominal terga VII–X <bold>e</bold> abdominal tergum IV <bold>f</bold> abdominal tergum VIII. Scale bars: 200 µm (<bold>a</bold>); 40 µm (<bold>b</bold>); 100 µm (<bold>c, d</bold>); 30 µm (<bold>e</bold>); 20 µm (<bold>f</bold>).</p></caption><graphic xmlns:xlink="http://www.w3.org/1999/xlink" xlink:href="zookeys-1227-159_article-138100__-g108.jpg" position="float" orientation="portrait" xlink:type="simple" id="oo_1247522.jpg"><uri content-type="original_file" xlink:type="simple">https://binary.pensoft.net/fig/1247522</uri></graphic></fig><fig id="F4" position="float" orientation="portrait"><object-id xmlns:xlink="http://www.w3.org/1999/xlink" content-type="doi" xlink:type="simple">10.3897/zookeys.1227.138100.figure4</object-id><object-id xmlns:xlink="http://www.w3.org/1999/xlink" content-type="arpha" xlink:type="simple">C3EEFF46-8B64-554E-84CF-EA632244F5F2</object-id><label>Figure 4.</label><caption><p><tp:taxon-name><tp:taxon-name-part taxon-name-part-type="genus" reg="Papuanatula">Papuanatula</tp:taxon-name-part> (<tp:taxon-name-part taxon-name-part-type="subgenus" reg="Papuanatula">Papuanatula</tp:taxon-name-part>) <tp:taxon-name-part taxon-name-part-type="species" reg="bessa">bessa</tp:taxon-name-part></tp:taxon-name>, larva (<bold>a–e</bold> from Wagau, Herzog Mts.): <bold>a</bold> foreleg <bold>b</bold> fore claw <bold>c</bold> hind tibia, inner margin <bold>d</bold> hind tibia, posterior surface <bold>e</bold> femur, posterior apex <bold>f, g</bold> tergalius IV (type locality) <bold>h</bold> paracercus (type locality) <bold>I</bold> cercus section (type locality). Scale bars: 50 µm (<bold>a</bold>); 10 µm (<bold>b–d, g, i</bold>); 20 µm (<bold>f, h</bold>).</p></caption><graphic xmlns:xlink="http://www.w3.org/1999/xlink" xlink:href="zookeys-1227-159_article-138100__-g004.jpg" position="float" orientation="portrait" xlink:type="simple" id="oo_1247418.jpg"><uri content-type="original_file" xlink:type="simple">https://binary.pensoft.net/fig/1247418</uri></graphic></fig><fig id="F8" position="float" orientation="portrait"><object-id xmlns:xlink="http://www.w3.org/1999/xlink" content-type="doi" xlink:type="simple">10.3897/zookeys.1227.138100.figure8</object-id><object-id xmlns:xlink="http://www.w3.org/1999/xlink" content-type="arpha" xlink:type="simple">B45E4942-8862-511C-9329-AAA068E1B063</object-id><label>Figure 8.</label><caption><p><tp:taxon-name><tp:taxon-name-part taxon-name-part-type="genus" reg="Papuanatula">Papuanatula</tp:taxon-name-part> (<tp:taxon-name-part taxon-name-part-type="subgenus" reg="Papuanatula">Papuanatula</tp:taxon-name-part>) <tp:taxon-name-part taxon-name-part-type="species" reg="copis">copis</tp:taxon-name-part></tp:taxon-name>, larva, habitus: <bold>a</bold> dorsal view <bold>b</bold> lateral view <bold>c</bold> ventral view. Scale bars: 1 mm.</p></caption><graphic xmlns:xlink="http://www.w3.org/1999/xlink" xlink:href="zookeys-1227-159_article-138100__-g008.jpg" position="float" orientation="portrait" xlink:type="simple" id="oo_1247422.jpg"><uri content-type="original_file" xlink:type="simple">https://binary.pensoft.net/fig/1247422</uri></graphic></fig><fig id="F12" position="float" orientation="portrait"><object-id xmlns:xlink="http://www.w3.org/1999/xlink" content-type="doi" xlink:type="simple">10.3897/zookeys.1227.138100.figure12</object-id><object-id xmlns:xlink="http://www.w3.org/1999/xlink" content-type="arpha" xlink:type="simple">6D4B82CD-9323-5CEB-9CDB-6852165EB643</object-id><label>Figure 12.</label><caption><p><tp:taxon-name><tp:taxon-name-part taxon-name-part-type="genus" reg="Papuanatula">Papuanatula</tp:taxon-name-part> (<tp:taxon-name-part taxon-name-part-type="subgenus" reg="Papuanatula">Papuanatula</tp:taxon-name-part>) <tp:taxon-name-part taxon-name-part-type="species" reg="copis">copis</tp:taxon-name-part></tp:taxon-name>, larva: <bold>a</bold> metanotum and abdominal terga <bold>b</bold> abdominal terga <bold>c</bold> paracercus (type locality) <bold>d</bold> cercus (type locality) <bold>e</bold> paraproct (type locality) <bold>f</bold> cercotractor (type locality) <bold>g</bold> paraproct, distal margin (type locality). Scale bars: 100 µm (<bold>a</bold>); 10 µm (<bold>b, d–g</bold>); 20 µm (<bold>c</bold>).</p></caption><graphic xmlns:xlink="http://www.w3.org/1999/xlink" xlink:href="zookeys-1227-159_article-138100__-g012.jpg" position="float" orientation="portrait" xlink:type="simple" id="oo_1247426.jpg"><uri content-type="original_file" xlink:type="simple">https://binary.pensoft.net/fig/1247426</uri></graphic></fig><fig id="F13" position="float" orientation="portrait"><object-id xmlns:xlink="http://www.w3.org/1999/xlink" content-type="doi" xlink:type="simple">10.3897/zookeys.1227.138100.figure13</object-id><object-id xmlns:xlink="http://www.w3.org/1999/xlink" content-type="arpha" xlink:type="simple">69F41C9F-0DB2-5A64-8779-3E692F904D57</object-id><label>Figure 13.</label><caption><p><tp:taxon-name><tp:taxon-name-part taxon-name-part-type="genus" reg="Papuanatula">Papuanatula</tp:taxon-name-part> (<tp:taxon-name-part taxon-name-part-type="subgenus" reg="Papuanatula">Papuanatula</tp:taxon-name-part>) <tp:taxon-name-part taxon-name-part-type="species" reg="copis">copis</tp:taxon-name-part></tp:taxon-name>, larva, SEM: <bold>a</bold> dorsal view <bold>b</bold> pronotum. Scale bars: 0.5 mm (<bold>a</bold>); 300 µm (<bold>b</bold>).</p></caption><graphic xmlns:xlink="http://www.w3.org/1999/xlink" xlink:href="zookeys-1227-159_article-138100__-g013.jpg" position="float" orientation="portrait" xlink:type="simple" id="oo_1247427.jpg"><uri content-type="original_file" xlink:type="simple">https://binary.pensoft.net/fig/1247427</uri></graphic></fig><fig id="F5" position="float" orientation="portrait"><object-id xmlns:xlink="http://www.w3.org/1999/xlink" content-type="doi" xlink:type="simple">10.3897/zookeys.1227.138100.figure5</object-id><object-id xmlns:xlink="http://www.w3.org/1999/xlink" content-type="arpha" xlink:type="simple">18D3ABA8-6FD4-5AE0-9B47-966826448E0A</object-id><label>Figure 5.</label><caption><p><tp:taxon-name><tp:taxon-name-part taxon-name-part-type="genus" reg="Papuanatula">Papuanatula</tp:taxon-name-part> (<tp:taxon-name-part taxon-name-part-type="subgenus" reg="Papuanatula">Papuanatula</tp:taxon-name-part>) <tp:taxon-name-part taxon-name-part-type="species" reg="bessa">bessa</tp:taxon-name-part></tp:taxon-name>, larva, abdomen (from Waena): <bold>a</bold> tergum I <bold>b, c</bold> tergum II <bold>d</bold> apex of protuberance on tergum III <bold>e</bold> tergum IV <bold>f</bold> tergum V <bold>g</bold> tergum IX <bold>h</bold> paraprocts.</p></caption><graphic xmlns:xlink="http://www.w3.org/1999/xlink" xlink:href="zookeys-1227-159_article-138100__-g005.jpg" position="float" orientation="portrait" xlink:type="simple" id="oo_1247419.jpg"><uri content-type="original_file" xlink:type="simple">https://binary.pensoft.net/fig/1247419</uri></graphic></fig></tp:treatment-sec><ref-list><ref id="B29"><mixed-citation xmlns:xlink="http://www.w3.org/1999/xlink" xlink:type="simple"><person-group><name name-style="western"><surname>Lugo-Ortiz</surname><given-names>CR</given-names></name><name name-style="western"><surname>McCafferty</surname><given-names>WP</given-names></name></person-group> (<year>1999</year>) <article-title>A new genus of small Minnow Mayflies (<tp:taxon-name><tp:taxon-name-part taxon-name-part-type="class">Insecta</tp:taxon-name-part></tp:taxon-name>: <tp:taxon-name><tp:taxon-name-part taxon-name-part-type="order">Ephemeroptera</tp:taxon-name-part></tp:taxon-name>: <tp:taxon-name><tp:taxon-name-part taxon-name-part-type="family">Baetidae</tp:taxon-name-part></tp:taxon-name>) with six new species from New Guinea and New Britain.</article-title><source>Annales de Limnologie</source><volume>35</volume>: <fpage>57</fpage>–<lpage>70</lpage>. <ext-link xlink:href="10.1051/limn/1999013" ext-link-type="doi" xlink:type="simple">https://doi.org/10.1051/limn/1999013</ext-link></mixed-citation></ref></ref-list></tp:taxon-treatment>
