# Supplementary material for: ﻿Redescription of Papuanatula Lugo-Ortiz & McCafferty (Ephemeroptera, Baetidae), with description of a new subgenus and 20 new species
Source: Zookeys. 2025 Feb 11;1227:159–347. doi: 10.3897/zookeys.1227.138100 (PMC11836624; doi:10.3897/zookeys.1227.138100)
Supplement: XML Treatment for Papuanatula [file zookeys.1227.138100-treatment2.xml]

<!DOCTYPE tp:taxon-treatment
  PUBLIC "-//TaxonX//DTD Taxonomic Treatment Publishing DTD v0 20100105//EN" "tax-treatment-NSO.dtd">
<tp:taxon-treatment xmlns:tp="http://www.plazi.org/taxpub"><tp:treatment-meta><kwd-group><label>Taxon classification</label><kwd>
              <named-content content-type="kingdom">Animalia</named-content>
            </kwd><kwd>
              <named-content content-type="order">Ephemeroptera</named-content>
            </kwd><kwd>
              <named-content content-type="family">Baetidae</named-content>
            </kwd></kwd-group><mixed-citation publication-type="journal"><person-group><name><surname>Kaltenbach</surname><given-names>Thomas</given-names></name><name><surname>Kluge</surname><given-names>Nikita J.</given-names></name><name><surname>Gattolliat</surname><given-names>Jean-Luc</given-names></name></person-group><article-title>﻿Redescription of <italic><tp:taxon-name><tp:taxon-name-part taxon-name-part-type="genus" reg="Papuanatula">Papuanatula</tp:taxon-name-part></tp:taxon-name></italic> Lugo-Ortiz &amp; McCafferty (<tp:taxon-name><tp:taxon-name-part taxon-name-part-type="order">Ephemeroptera</tp:taxon-name-part></tp:taxon-name>, <tp:taxon-name><tp:taxon-name-part taxon-name-part-type="family">Baetidae</tp:taxon-name-part></tp:taxon-name>), with description of a new subgenus and 20 new species</article-title><source>Zookeys</source><day>11</day><month>02</month><year>2025</year><volume>1227</volume><fpage>159</fpage><lpage>347</lpage><pub-id pub-id-type="doi">10.3897/zookeys.1227.138100</pub-id></mixed-citation></tp:treatment-meta><tp:nomenclature><label>﻿﻿Subgenus</label><tp:taxon-name>
            <object-id xmlns:xlink="http://www.w3.org/1999/xlink" content-type="arpha" xlink:type="simple">F7F36491-7598-5A59-BCB1-B831EB479A93</object-id>
            <tp:taxon-name-part taxon-name-part-type="genus" reg="Papuanatula"/>
            <tp:taxon-name-part taxon-name-part-type="subgenus" reg="Papuanatula">Papuanatula</tp:taxon-name-part>
          </tp:taxon-name><tp:taxon-authority>s. str.</tp:taxon-authority></tp:nomenclature><tp:treatment-sec sec-type="type species" id="SECID0EIBBG"><title>Type species.</title><p><tp:taxon-name><tp:taxon-name-part taxon-name-part-type="genus" reg="Papuanatula">Papuanatula</tp:taxon-name-part> (<tp:taxon-name-part taxon-name-part-type="subgenus" reg="Papuanatula">Papuanatula</tp:taxon-name-part>) <tp:taxon-name-part taxon-name-part-type="species" reg="tuber">tuber</tp:taxon-name-part></tp:taxon-name> Lugo-Ortiz &amp; McCafferty, 1999.</p></tp:treatment-sec><tp:treatment-sec sec-type="diagnosis" id="SECID0E3BBG"><title>Diagnosis (larval characters).</title><p>Distal part of antenna asymmetrical: each flagellomere with anterior side more convex than posterior side, with brown hypodermal spot near apex of anterior side (Fig. <xref ref-type="fig" rid="F2">2b</xref>). <bold><italic>Labrum</italic></bold> dorsally with submarginal row of long, feathered setae (Fig. <xref ref-type="fig" rid="F3">3b</xref>). Each seta consists of a stout stem and long processes on both sides. <bold><italic>Mandibles</italic>.</bold> Both mandibles long, with incisor strongly elongated (in contrast to shortened in <tp:taxon-name><tp:taxon-name-part taxon-name-part-type="genus" reg="Papuafiliola">Papuafiliola</tp:taxon-name-part></tp:taxon-name> nov.); full-length mandibles present only at the beginning of each instar, often worn at the end of instar. Right mandible (Fig. <xref ref-type="fig" rid="F3">3e</xref>): kinetodontium deeply separated from incisor; incisor with three denticles; kinetodontium terminating with three or four denticles, with distal denticle longest. Left mandible (Fig. <xref ref-type="fig" rid="F3">3f</xref>): incisor and kinetodontium fused at most of its length; incisor with three denticles; kinetodontium terminating with three or four denticles, with distal denticle longest. <bold><italic>Labium</italic></bold>: glossa usually approximately as long as half of paraglossa; with several long setae at apex and usually one long seta near middle of ventral side. Labial palp without real distomedian projection on segment II (Fig. <xref ref-type="fig" rid="F3">3c</xref>) (in contrast to <tp:taxon-name><tp:taxon-name-part taxon-name-part-type="genus" reg="Papuafiliola">Papuafiliola</tp:taxon-name-part></tp:taxon-name> subgen. nov.). <bold><italic>Legs</italic></bold> (Figs <xref ref-type="fig" rid="F4">4a–e</xref>, <xref ref-type="fig" rid="F108">108b</xref>): Outer side of each femur usually with single regular row of long, hair-like setae bearing numerous fine, short branches on all sides. Anterior side of each tibia usually with regular row of setae similar to that on femur. Anterior side of each tarsus usually with regular row of setae similar to femur and tibia. Posterior side of each tarsus with regular row of short, stout setae and one (rarely two) much longer, thinner, pointed seta distad. <bold><italic>Paraproct</italic></bold> (Fig. <xref ref-type="fig" rid="F12">12e</xref>): posterior margin usually with prolongation. <bold><italic>Pose of subimaginal gonostyli under larval cuticle</italic></bold> (Fig. <xref ref-type="fig" rid="F76">76b</xref>). Subimaginal gonostyli developing under cuticle of last instar male larvae folded in “<italic><tp:taxon-name><tp:taxon-name-part taxon-name-part-type="genus" reg="Labiobaetis">Labiobaetis</tp:taxon-name-part></tp:taxon-name></italic>-type” (<xref ref-type="bibr" rid="B20">Kluge 2004</xref>: fig. 29I): 1<sup>st</sup> segment directed laterally, 2<sup>nd</sup> and 3<sup>rd</sup> segments directed medially, whereby the 2<sup>nd</sup> segment is the closest to the posterior margin of the 9<sup>th</sup> segment.</p><p><bold>Eggs</bold> of examined species without regular relief (Fig. <xref ref-type="fig" rid="F37">37d, e</xref>).</p><sec sec-type="﻿﻿Species included in Papuanatula s. str. Lugo-Ortiz &amp; McCafferty, 1999" id="SECID0EQFBG"><title>﻿﻿Species included in <italic><tp:taxon-name><tp:taxon-name-part taxon-name-part-type="genus" reg="Papuanatula">Papuanatula</tp:taxon-name-part></tp:taxon-name></italic> s. str. Lugo-Ortiz &amp; McCafferty, 1999</title><sec sec-type="﻿Previously described species" id="SECID0E3FBG"><title>﻿Previously described species</title><p><italic><tp:taxon-name><tp:taxon-name-part taxon-name-part-type="genus" reg="Papuanatula">Papuanatula</tp:taxon-name-part><tp:taxon-name-part taxon-name-part-type="species" reg="bessa">bessa</tp:taxon-name-part></tp:taxon-name></italic> Lugo-Ortiz &amp; McCafferty, 1999</p><p><italic><tp:taxon-name><tp:taxon-name-part taxon-name-part-type="genus" reg="Papuanatula">Papuanatula</tp:taxon-name-part><tp:taxon-name-part taxon-name-part-type="species" reg="copis">copis</tp:taxon-name-part></tp:taxon-name></italic> Lugo-Ortiz &amp; McCafferty, 1999</p><p><italic><tp:taxon-name><tp:taxon-name-part taxon-name-part-type="genus" reg="Papuanatula">Papuanatula</tp:taxon-name-part><tp:taxon-name-part taxon-name-part-type="species" reg="lenos">lenos</tp:taxon-name-part></tp:taxon-name></italic> Lugo-Ortiz &amp; McCafferty, 1999</p><p><italic><tp:taxon-name><tp:taxon-name-part taxon-name-part-type="genus" reg="Papuanatula">Papuanatula</tp:taxon-name-part><tp:taxon-name-part taxon-name-part-type="species" reg="plana">plana</tp:taxon-name-part></tp:taxon-name></italic> Lugo-Ortiz &amp; McCafferty, 1999</p><p><italic><tp:taxon-name><tp:taxon-name-part taxon-name-part-type="genus" reg="Papuanatula">Papuanatula</tp:taxon-name-part><tp:taxon-name-part taxon-name-part-type="species" reg="tuber">tuber</tp:taxon-name-part></tp:taxon-name></italic> Lugo-Ortiz &amp; McCafferty, 1999</p><p><italic><tp:taxon-name><tp:taxon-name-part taxon-name-part-type="genus" reg="Papuanatula">Papuanatula</tp:taxon-name-part><tp:taxon-name-part taxon-name-part-type="species" reg="vaisisi">vaisisi</tp:taxon-name-part></tp:taxon-name></italic> Lugo-Ortiz &amp; McCafferty, 1999</p></sec><sec sec-type="﻿New species" id="SECID0EOIBG"><title>﻿New species</title><p><italic><tp:taxon-name><tp:taxon-name-part taxon-name-part-type="genus" reg="Papuanatula">Papuanatula</tp:taxon-name-part><tp:taxon-name-part taxon-name-part-type="species" reg="balkei">balkei</tp:taxon-name-part></tp:taxon-name></italic> sp. nov.</p><p><italic><tp:taxon-name><tp:taxon-name-part taxon-name-part-type="genus" reg="Papuanatula">Papuanatula</tp:taxon-name-part><tp:taxon-name-part taxon-name-part-type="species" reg="cyclopomontana">cyclopomontana</tp:taxon-name-part></tp:taxon-name></italic> sp. nov.</p><p><italic><tp:taxon-name><tp:taxon-name-part taxon-name-part-type="genus" reg="Papuanatula">Papuanatula</tp:taxon-name-part><tp:taxon-name-part taxon-name-part-type="species" reg="dumspinae">dumspinae</tp:taxon-name-part></tp:taxon-name></italic> sp. nov.</p><p><italic><tp:taxon-name><tp:taxon-name-part taxon-name-part-type="genus" reg="Papuanatula">Papuanatula</tp:taxon-name-part><tp:taxon-name-part taxon-name-part-type="species" reg="duplex">duplex</tp:taxon-name-part></tp:taxon-name></italic> sp. nov.</p><p><italic><tp:taxon-name><tp:taxon-name-part taxon-name-part-type="genus" reg="Papuanatula">Papuanatula</tp:taxon-name-part><tp:taxon-name-part taxon-name-part-type="species" reg="epibessa">epibessa</tp:taxon-name-part></tp:taxon-name></italic> sp. nov.</p><p><italic><tp:taxon-name><tp:taxon-name-part taxon-name-part-type="genus" reg="Papuanatula">Papuanatula</tp:taxon-name-part><tp:taxon-name-part taxon-name-part-type="species" reg="heterochaeta">heterochaeta</tp:taxon-name-part></tp:taxon-name></italic> sp. nov.</p><p><italic><tp:taxon-name><tp:taxon-name-part taxon-name-part-type="genus" reg="Papuanatula">Papuanatula</tp:taxon-name-part><tp:taxon-name-part taxon-name-part-type="species" reg="normungulata">normungulata</tp:taxon-name-part></tp:taxon-name></italic> sp. nov.</p><p><italic><tp:taxon-name><tp:taxon-name-part taxon-name-part-type="genus" reg="Papuanatula">Papuanatula</tp:taxon-name-part><tp:taxon-name-part taxon-name-part-type="species" reg="obscura">obscura</tp:taxon-name-part></tp:taxon-name></italic> sp. nov.</p><p><italic><tp:taxon-name><tp:taxon-name-part taxon-name-part-type="genus" reg="Papuanatula">Papuanatula</tp:taxon-name-part><tp:taxon-name-part taxon-name-part-type="species" reg="obscurella">obscurella</tp:taxon-name-part></tp:taxon-name></italic> sp. nov.</p><p><italic><tp:taxon-name><tp:taxon-name-part taxon-name-part-type="genus" reg="Papuanatula">Papuanatula</tp:taxon-name-part><tp:taxon-name-part taxon-name-part-type="species" reg="parabessa">parabessa</tp:taxon-name-part></tp:taxon-name></italic> sp. nov.</p><p><italic><tp:taxon-name><tp:taxon-name-part taxon-name-part-type="genus" reg="Papuanatula">Papuanatula</tp:taxon-name-part><tp:taxon-name-part taxon-name-part-type="species" reg="paracopis">paracopis</tp:taxon-name-part></tp:taxon-name></italic> sp. nov.</p><p><italic><tp:taxon-name><tp:taxon-name-part taxon-name-part-type="genus" reg="Papuanatula">Papuanatula</tp:taxon-name-part><tp:taxon-name-part taxon-name-part-type="species" reg="paralenos">paralenos</tp:taxon-name-part></tp:taxon-name></italic> sp. nov.</p><p><italic><tp:taxon-name><tp:taxon-name-part taxon-name-part-type="genus" reg="Papuanatula">Papuanatula</tp:taxon-name-part><tp:taxon-name-part taxon-name-part-type="species" reg="paratuber">paratuber</tp:taxon-name-part></tp:taxon-name></italic> sp. nov.</p><p><italic><tp:taxon-name><tp:taxon-name-part taxon-name-part-type="genus" reg="Papuanatula">Papuanatula</tp:taxon-name-part><tp:taxon-name-part taxon-name-part-type="species" reg="parvatubera">parvatubera</tp:taxon-name-part></tp:taxon-name></italic> sp. nov.</p><p><italic><tp:taxon-name><tp:taxon-name-part taxon-name-part-type="genus" reg="Papuanatula">Papuanatula</tp:taxon-name-part><tp:taxon-name-part taxon-name-part-type="species" reg="pilosa">pilosa</tp:taxon-name-part></tp:taxon-name></italic> sp. nov.</p><p><italic><tp:taxon-name><tp:taxon-name-part taxon-name-part-type="genus" reg="Papuanatula">Papuanatula</tp:taxon-name-part><tp:taxon-name-part taxon-name-part-type="species" reg="pluresetae">pluresetae</tp:taxon-name-part></tp:taxon-name></italic> sp. nov.</p><p><italic><tp:taxon-name><tp:taxon-name-part taxon-name-part-type="genus" reg="Papuanatula">Papuanatula</tp:taxon-name-part><tp:taxon-name-part taxon-name-part-type="species" reg="webbi">webbi</tp:taxon-name-part></tp:taxon-name></italic> sp. nov.</p><p><italic><tp:taxon-name><tp:taxon-name-part taxon-name-part-type="genus" reg="Papuanatula">Papuanatula</tp:taxon-name-part><tp:taxon-name-part taxon-name-part-type="species" reg="zebrata">zebrata</tp:taxon-name-part></tp:taxon-name></italic> sp. nov.</p></sec></sec></tp:treatment-sec><tp:treatment-sec><!--Section generated to contain objects referenced in tp:taxon-treatment.--><fig id="F2" position="float" orientation="portrait"><object-id xmlns:xlink="http://www.w3.org/1999/xlink" content-type="doi" xlink:type="simple">10.3897/zookeys.1227.138100.figure2</object-id><object-id xmlns:xlink="http://www.w3.org/1999/xlink" content-type="arpha" xlink:type="simple">D171EF7E-B72C-50AE-8CD9-CD11321AC4CE</object-id><label>Figure 2.</label><caption><p><tp:taxon-name><tp:taxon-name-part taxon-name-part-type="genus" reg="Papuanatula">Papuanatula</tp:taxon-name-part> (<tp:taxon-name-part taxon-name-part-type="subgenus" reg="Papuanatula">Papuanatula</tp:taxon-name-part>) <tp:taxon-name-part taxon-name-part-type="species" reg="bessa">bessa</tp:taxon-name-part></tp:taxon-name>, larva (from Waena): <bold>a</bold> male larva <bold>b–g</bold> exuviae: <bold>b</bold> head <bold>c</bold> pronotum and mesonotum <bold>d–f</bold> fore, middle, and hind legs <bold>g</bold> abdomen.</p></caption><graphic xmlns:xlink="http://www.w3.org/1999/xlink" xlink:href="zookeys-1227-159_article-138100__-g002.jpg" position="float" orientation="portrait" xlink:type="simple" id="oo_1247416.jpg"><uri content-type="original_file" xlink:type="simple">https://binary.pensoft.net/fig/1247416</uri></graphic></fig><fig id="F3" position="float" orientation="portrait"><object-id xmlns:xlink="http://www.w3.org/1999/xlink" content-type="doi" xlink:type="simple">10.3897/zookeys.1227.138100.figure3</object-id><object-id xmlns:xlink="http://www.w3.org/1999/xlink" content-type="arpha" xlink:type="simple">E06A1C2A-D7A8-50EF-8904-9F2564522742</object-id><label>Figure 3.</label><caption><p><tp:taxon-name><tp:taxon-name-part taxon-name-part-type="genus" reg="Papuanatula">Papuanatula</tp:taxon-name-part> (<tp:taxon-name-part taxon-name-part-type="subgenus" reg="Papuanatula">Papuanatula</tp:taxon-name-part>) <tp:taxon-name-part taxon-name-part-type="species" reg="bessa">bessa</tp:taxon-name-part></tp:taxon-name>, larva (from Waena): <bold>a, b</bold> labrum <bold>c</bold> labium <bold>d</bold> hypopharynx <bold>e, f</bold> left and right mandibles <bold>g</bold> maxilla.</p></caption><graphic xmlns:xlink="http://www.w3.org/1999/xlink" xlink:href="zookeys-1227-159_article-138100__-g003.jpg" position="float" orientation="portrait" xlink:type="simple" id="oo_1247417.jpg"><uri content-type="original_file" xlink:type="simple">https://binary.pensoft.net/fig/1247417</uri></graphic></fig><fig id="F4" position="float" orientation="portrait"><object-id xmlns:xlink="http://www.w3.org/1999/xlink" content-type="doi" xlink:type="simple">10.3897/zookeys.1227.138100.figure4</object-id><object-id xmlns:xlink="http://www.w3.org/1999/xlink" content-type="arpha" xlink:type="simple">C3EEFF46-8B64-554E-84CF-EA632244F5F2</object-id><label>Figure 4.</label><caption><p><tp:taxon-name><tp:taxon-name-part taxon-name-part-type="genus" reg="Papuanatula">Papuanatula</tp:taxon-name-part> (<tp:taxon-name-part taxon-name-part-type="subgenus" reg="Papuanatula">Papuanatula</tp:taxon-name-part>) <tp:taxon-name-part taxon-name-part-type="species" reg="bessa">bessa</tp:taxon-name-part></tp:taxon-name>, larva (<bold>a–e</bold> from Wagau, Herzog Mts.): <bold>a</bold> foreleg <bold>b</bold> fore claw <bold>c</bold> hind tibia, inner margin <bold>d</bold> hind tibia, posterior surface <bold>e</bold> femur, posterior apex <bold>f, g</bold> tergalius IV (type locality) <bold>h</bold> paracercus (type locality) <bold>I</bold> cercus section (type locality). Scale bars: 50 µm (<bold>a</bold>); 10 µm (<bold>b–d, g, i</bold>); 20 µm (<bold>f, h</bold>).</p></caption><graphic xmlns:xlink="http://www.w3.org/1999/xlink" xlink:href="zookeys-1227-159_article-138100__-g004.jpg" position="float" orientation="portrait" xlink:type="simple" id="oo_1247418.jpg"><uri content-type="original_file" xlink:type="simple">https://binary.pensoft.net/fig/1247418</uri></graphic></fig><fig id="F108" position="float" orientation="portrait"><object-id xmlns:xlink="http://www.w3.org/1999/xlink" content-type="doi" xlink:type="simple">10.3897/zookeys.1227.138100.figure108</object-id><object-id xmlns:xlink="http://www.w3.org/1999/xlink" content-type="arpha" xlink:type="simple">D72ED29D-36E5-568E-8C06-E0EB383CF3AD</object-id><label>Figure 108.</label><caption><p><tp:taxon-name><tp:taxon-name-part taxon-name-part-type="genus" reg="Papuanatula">Papuanatula</tp:taxon-name-part> (<tp:taxon-name-part taxon-name-part-type="subgenus" reg="Papuanatula">Papuanatula</tp:taxon-name-part>) <tp:taxon-name-part taxon-name-part-type="species" reg="parvatubera">parvatubera</tp:taxon-name-part></tp:taxon-name> sp. nov., larva (SEM): <bold>a</bold> pro-, meso-, and metasternum (arrows: protuberances) <bold>b</bold> hind claw <bold>c</bold> abdominal terga III–V <bold>d</bold> abdominal terga VII–X <bold>e</bold> abdominal tergum IV <bold>f</bold> abdominal tergum VIII. Scale bars: 200 µm (<bold>a</bold>); 40 µm (<bold>b</bold>); 100 µm (<bold>c, d</bold>); 30 µm (<bold>e</bold>); 20 µm (<bold>f</bold>).</p></caption><graphic xmlns:xlink="http://www.w3.org/1999/xlink" xlink:href="zookeys-1227-159_article-138100__-g108.jpg" position="float" orientation="portrait" xlink:type="simple" id="oo_1247522.jpg"><uri content-type="original_file" xlink:type="simple">https://binary.pensoft.net/fig/1247522</uri></graphic></fig><fig id="F12" position="float" orientation="portrait"><object-id xmlns:xlink="http://www.w3.org/1999/xlink" content-type="doi" xlink:type="simple">10.3897/zookeys.1227.138100.figure12</object-id><object-id xmlns:xlink="http://www.w3.org/1999/xlink" content-type="arpha" xlink:type="simple">6D4B82CD-9323-5CEB-9CDB-6852165EB643</object-id><label>Figure 12.</label><caption><p><tp:taxon-name><tp:taxon-name-part taxon-name-part-type="genus" reg="Papuanatula">Papuanatula</tp:taxon-name-part> (<tp:taxon-name-part taxon-name-part-type="subgenus" reg="Papuanatula">Papuanatula</tp:taxon-name-part>) <tp:taxon-name-part taxon-name-part-type="species" reg="copis">copis</tp:taxon-name-part></tp:taxon-name>, larva: <bold>a</bold> metanotum and abdominal terga <bold>b</bold> abdominal terga <bold>c</bold> paracercus (type locality) <bold>d</bold> cercus (type locality) <bold>e</bold> paraproct (type locality) <bold>f</bold> cercotractor (type locality) <bold>g</bold> paraproct, distal margin (type locality). Scale bars: 100 µm (<bold>a</bold>); 10 µm (<bold>b, d–g</bold>); 20 µm (<bold>c</bold>).</p></caption><graphic xmlns:xlink="http://www.w3.org/1999/xlink" xlink:href="zookeys-1227-159_article-138100__-g012.jpg" position="float" orientation="portrait" xlink:type="simple" id="oo_1247426.jpg"><uri content-type="original_file" xlink:type="simple">https://binary.pensoft.net/fig/1247426</uri></graphic></fig><fig id="F76" position="float" orientation="portrait"><object-id xmlns:xlink="http://www.w3.org/1999/xlink" content-type="doi" xlink:type="simple">10.3897/zookeys.1227.138100.figure76</object-id><object-id xmlns:xlink="http://www.w3.org/1999/xlink" content-type="arpha" xlink:type="simple">C4D1B21B-BF55-5F46-B767-AFF3D4F88E2A</object-id><label>Figure 76.</label><caption><p><tp:taxon-name><tp:taxon-name-part taxon-name-part-type="genus" reg="Papuanatula">Papuanatula</tp:taxon-name-part> (<tp:taxon-name-part taxon-name-part-type="subgenus" reg="Papuanatula">Papuanatula</tp:taxon-name-part>) <tp:taxon-name-part taxon-name-part-type="species" reg="obscurella">obscurella</tp:taxon-name-part></tp:taxon-name> sp. nov., male genitalia: <bold>a</bold> genitalia of imago <bold>b</bold> subimaginal genitalia developing under larval cuticle (<bold>a</bold> holotype).</p></caption><graphic xmlns:xlink="http://www.w3.org/1999/xlink" xlink:href="zookeys-1227-159_article-138100__-g076.jpg" position="float" orientation="portrait" xlink:type="simple" id="oo_1247490.jpg"><uri content-type="original_file" xlink:type="simple">https://binary.pensoft.net/fig/1247490</uri></graphic></fig><fig id="F37" position="float" orientation="portrait"><object-id xmlns:xlink="http://www.w3.org/1999/xlink" content-type="doi" xlink:type="simple">10.3897/zookeys.1227.138100.figure37</object-id><object-id xmlns:xlink="http://www.w3.org/1999/xlink" content-type="arpha" xlink:type="simple">973C1395-09CE-5E4A-9B3F-1AE7126D6C41</object-id><label>Figure 37.</label><caption><p><bold>a</bold><tp:taxon-name><tp:taxon-name-part taxon-name-part-type="genus" reg="Papuanatula">Papuanatula</tp:taxon-name-part> (<tp:taxon-name-part taxon-name-part-type="subgenus" reg="Papuanatula">Papuanatula</tp:taxon-name-part>) <tp:taxon-name-part taxon-name-part-type="species" reg="cyclopomontana">cyclopomontana</tp:taxon-name-part></tp:taxon-name> sp. nov., genitalia (holotype) <bold>b–e</bold> eggs of subgenus <tp:taxon-name><tp:taxon-name-part taxon-name-part-type="genus" reg="Papuanatula"/><tp:taxon-name-part taxon-name-part-type="subgenus" reg="Papuanatula">Papuanatula</tp:taxon-name-part></tp:taxon-name>: <bold>b</bold><tp:taxon-name><tp:taxon-name-part taxon-name-part-type="genus" reg="Papuanatula">Papuanatula</tp:taxon-name-part> (<tp:taxon-name-part taxon-name-part-type="subgenus" reg="Papuanatula">Papuanatula</tp:taxon-name-part>) <tp:taxon-name-part taxon-name-part-type="species" reg="cyclopomontana">cyclopomontana</tp:taxon-name-part></tp:taxon-name> sp. nov. (extracted from subimago) <bold>c</bold><tp:taxon-name><tp:taxon-name-part taxon-name-part-type="genus" reg="Papuanatula">Papuanatula</tp:taxon-name-part> (<tp:taxon-name-part taxon-name-part-type="subgenus" reg="Papuanatula">Papuanatula</tp:taxon-name-part>) <tp:taxon-name-part taxon-name-part-type="species" reg="obscurella">obscurella</tp:taxon-name-part></tp:taxon-name> sp. nov. (extracted from imago) <bold>d, e</bold><tp:taxon-name><tp:taxon-name-part taxon-name-part-type="genus" reg="Papuanatula">Papuanatula</tp:taxon-name-part> (<tp:taxon-name-part taxon-name-part-type="subgenus" reg="Papuanatula">Papuanatula</tp:taxon-name-part>) <tp:taxon-name-part taxon-name-part-type="species" reg="obscura">obscura</tp:taxon-name-part></tp:taxon-name> sp. nov. (extracted from imago).</p></caption><graphic xmlns:xlink="http://www.w3.org/1999/xlink" xlink:href="zookeys-1227-159_article-138100__-g037.jpg" position="float" orientation="portrait" xlink:type="simple" id="oo_1247451.jpg"><uri content-type="original_file" xlink:type="simple">https://binary.pensoft.net/fig/1247451</uri></graphic></fig></tp:treatment-sec><ref-list><ref id="B20"><mixed-citation xmlns:xlink="http://www.w3.org/1999/xlink" xlink:type="simple"><person-group><name name-style="western"><surname>Kluge</surname><given-names>NJ</given-names></name></person-group> (<year>2004</year>) The phylogenetic system of <tp:taxon-name><tp:taxon-name-part taxon-name-part-type="order">Ephemeroptera</tp:taxon-name-part></tp:taxon-name>. Academic Publishers, Dordrecht, 1–442. <ext-link xlink:href="10.1007/978-94-007-0872-3" ext-link-type="doi" xlink:type="simple">https://doi.org/10.1007/978-94-007-0872-3</ext-link></mixed-citation></ref></ref-list></tp:taxon-treatment>
