# Supplementary material for: ﻿Redescription of Papuanatula Lugo-Ortiz & McCafferty (Ephemeroptera, Baetidae), with description of a new subgenus and 20 new species
Source: Zookeys. 2025 Feb 11;1227:159–347. doi: 10.3897/zookeys.1227.138100 (PMC11836624; doi:10.3897/zookeys.1227.138100)
Supplement: XML Treatment for Papuanatula (Papuanatula) bessa [file zookeys.1227.138100-treatment3.xml]

<!DOCTYPE tp:taxon-treatment
  PUBLIC "-//TaxonX//DTD Taxonomic Treatment Publishing DTD v0 20100105//EN" "tax-treatment-NSO.dtd">
<tp:taxon-treatment xmlns:tp="http://www.plazi.org/taxpub"><tp:treatment-meta><kwd-group><label>Taxon classification</label><kwd>
              <named-content content-type="kingdom">Animalia</named-content>
            </kwd><kwd>
              <named-content content-type="order">Ephemeroptera</named-content>
            </kwd><kwd>
              <named-content content-type="family">Baetidae</named-content>
            </kwd></kwd-group><mixed-citation publication-type="journal"><person-group><name><surname>Kaltenbach</surname><given-names>Thomas</given-names></name><name><surname>Kluge</surname><given-names>Nikita J.</given-names></name><name><surname>Gattolliat</surname><given-names>Jean-Luc</given-names></name></person-group><article-title>﻿Redescription of <italic><tp:taxon-name><tp:taxon-name-part taxon-name-part-type="genus" reg="Papuanatula">Papuanatula</tp:taxon-name-part></tp:taxon-name></italic> Lugo-Ortiz &amp; McCafferty (<tp:taxon-name><tp:taxon-name-part taxon-name-part-type="order">Ephemeroptera</tp:taxon-name-part></tp:taxon-name>, <tp:taxon-name><tp:taxon-name-part taxon-name-part-type="family">Baetidae</tp:taxon-name-part></tp:taxon-name>), with description of a new subgenus and 20 new species</article-title><source>Zookeys</source><day>11</day><month>02</month><year>2025</year><volume>1227</volume><fpage>159</fpage><lpage>347</lpage><pub-id pub-id-type="doi">10.3897/zookeys.1227.138100</pub-id></mixed-citation></tp:treatment-meta><tp:nomenclature><label>﻿﻿</label><tp:taxon-name><object-id xmlns:xlink="http://www.w3.org/1999/xlink" content-type="arpha" xlink:type="simple">3EF77030-6D6A-5AF7-B1A5-9EAC62EA7461</object-id><tp:taxon-name-part taxon-name-part-type="genus" reg="Papuanatula">Papuanatula</tp:taxon-name-part> (<tp:taxon-name-part taxon-name-part-type="subgenus" reg="Papuanatula">Papuanatula</tp:taxon-name-part>) <tp:taxon-name-part taxon-name-part-type="species" reg="bessa">bessa</tp:taxon-name-part></tp:taxon-name><tp:taxon-authority>Lugo-Ortiz &amp; McCafferty, 1999</tp:taxon-authority><xref ref-type="fig" rid="F1">Figs 1</xref><xref ref-type="fig" rid="F2">, 2</xref><xref ref-type="fig" rid="F3">, 3</xref><xref ref-type="fig" rid="F4">, 4</xref><xref ref-type="fig" rid="F5">, 5</xref><xref ref-type="fig" rid="F6">, 6</xref><tp:nomenclature-citation-list><tp:nomenclature-citation><tp:taxon-name>
                <tp:taxon-name-part taxon-name-part-type="genus" reg="Papuanatula">Papuanatula</tp:taxon-name-part>
                <tp:taxon-name-part taxon-name-part-type="species" reg="bessa">bessa</tp:taxon-name-part>
              </tp:taxon-name><comment>Lugo-Ortis &amp; McCafferty, 1999: 63 (larva, ♂ and ♀ subimago).</comment></tp:nomenclature-citation></tp:nomenclature-citation-list></tp:nomenclature><tp:treatment-sec sec-type="material" id="SECID0EJSBG"><title>Material examined.</title><p><bold>Type locality (‘additional material’ of original description).</bold> Papua New Guinea • 15 larvae; Morobe Prov., E of Wau, Bulolo Riv.; 900 m; 18.x.1964; leg. WL and WG Peters; 3 on slides; GBIFCH00592634, GBIFCH00976069, GBIFCH01221771; <named-content xmlns:xlink="http://www.w3.org/1999/xlink" content-type="dwc:institutional_code" xlink:title="Muséum cantonal des Sciences Naturelles" xlink:href="http://grbio.org/institution/musee-zoologique-0" xlink:type="simple">MZL</named-content>; 12 in alcohol; GBIFCH00976073, GBIFCH00975821; <named-content xmlns:xlink="http://www.w3.org/1999/xlink" content-type="dwc:institutional_code" xlink:title="Muséum cantonal des Sciences Naturelles" xlink:href="http://grbio.org/institution/musee-zoologique-0" xlink:type="simple">MZL</named-content>.</p></tp:treatment-sec><tp:treatment-sec sec-type="material" id="SECID0EZSBG"><title>Other material.</title><p>Papua New Guinea • 6 larvae; Gulf Prov., Marawaka, Mala; <named-content xmlns:xlink="http://www.w3.org/1999/xlink" content-type="dwc:verbatimCoordinates" xlink:type="simple"><named-content content-type="geo-json" specific-use="{&#34;type&#34;:&#34;Point&#34;,&#34;coordinates&#34;:[145.741111,-7.094444]}" id="NCID0ECTBG" xlink:type="simple">07°05'40"S, 145°44'28"E</named-content></named-content>; 1400 m; 11.xi.2006; leg. M. Balke &amp; Kinibel; (PNG 90); 1 on slide; GBIFCH00976130; <named-content xmlns:xlink="http://www.w3.org/1999/xlink" content-type="dwc:institutional_code" xlink:title="Muséum cantonal des Sciences Naturelles" xlink:href="http://grbio.org/institution/musee-zoologique-0" xlink:type="simple">MZL</named-content>; 5 in alcohol; GBIFCH00975772, GBIFCH00976022, GBIFCH00976129, GBIFCH00976131; <named-content xmlns:xlink="http://www.w3.org/1999/xlink" content-type="dwc:institutional_code" xlink:title="Muséum cantonal des Sciences Naturelles" xlink:href="http://grbio.org/institution/musee-zoologique-0" xlink:type="simple">MZL</named-content> • 8 larvae; Morobe Prov., Menyamya, Mt Inji; near <named-content xmlns:xlink="http://www.w3.org/1999/xlink" content-type="dwc:verbatimCoordinates" xlink:type="simple"><named-content content-type="geo-json" specific-use="{&#34;type&#34;:&#34;Point&#34;,&#34;coordinates&#34;:[146.022222,-7.246944]}" id="NCID0ESTBG" xlink:type="simple">07°14'49"S, 146°01'20"E</named-content></named-content>; 1700 m; 14.xi.2006; leg. M. Balke &amp; Kinibel; (PNG 96); in alcohol; GBIFCH00975779, GBIFCH00976085; <named-content xmlns:xlink="http://www.w3.org/1999/xlink" content-type="dwc:institutional_code" xlink:title="Muséum cantonal des Sciences Naturelles" xlink:href="http://grbio.org/institution/musee-zoologique-0" xlink:type="simple">MZL</named-content> • 2 larvae; Central Prov., Tapini; <named-content xmlns:xlink="http://www.w3.org/1999/xlink" content-type="dwc:verbatimCoordinates" xlink:type="simple"><named-content content-type="geo-json" specific-use="{&#34;type&#34;:&#34;Point&#34;,&#34;coordinates&#34;:[146.996944,-8.341944]}" id="NCID0EBUBG" xlink:type="simple">08°20'31"S, 146°59'49"E</named-content></named-content>; 870 m; 29.x.2007; leg. Kinibel; (PNG 161); in alcohol; GBIFCH00975785, GBIFCH00976094; <named-content xmlns:xlink="http://www.w3.org/1999/xlink" content-type="dwc:institutional_code" xlink:title="Muséum cantonal des Sciences Naturelles" xlink:href="http://grbio.org/institution/musee-zoologique-0" xlink:type="simple">MZL</named-content> • 9 larvae; Morobe Prov., Wagau, Herzog Mts; <named-content xmlns:xlink="http://www.w3.org/1999/xlink" content-type="dwc:verbatimCoordinates" xlink:type="simple"><named-content content-type="geo-json" specific-use="{&#34;type&#34;:&#34;Point&#34;,&#34;coordinates&#34;:[146.801111,-6.851111]}" id="NCID0ENUBG" xlink:type="simple">06°51'04"S, 146°48'04"E</named-content></named-content>; 1150 m; 19.xi.2006; leg. M. Balke &amp; Kinibel; (PNG 102); 1 on slide; GBIFCH00592633; <named-content xmlns:xlink="http://www.w3.org/1999/xlink" content-type="dwc:institutional_code" xlink:title="Muséum cantonal des Sciences Naturelles" xlink:href="http://grbio.org/institution/musee-zoologique-0" xlink:type="simple">MZL</named-content>; 8 in alcohol; GBIFCH00975777, GBIFCH00976081, GBIFCH00976082, GBIFCH00976083; <named-content xmlns:xlink="http://www.w3.org/1999/xlink" content-type="dwc:institutional_code" xlink:title="Muséum cantonal des Sciences Naturelles" xlink:href="http://grbio.org/institution/musee-zoologique-0" xlink:type="simple">MZL</named-content>. INDONESIA • Papua, Waena; 8–13.viii.2012; coll. N. Kluge &amp; L. Sheyko: 3 L-S♂, 13 larvae; <abbrev xmlns:xlink="http://www.w3.org/1999/xlink" xlink:title="Saint-Petersburg State University" id="ABBRID0E1UBG" xlink:type="simple">SPbU</abbrev>.</p></tp:treatment-sec><tp:treatment-sec sec-type="diagnosis" id="SECID0E5UBG"><title>Diagnosis.</title><p><bold>Larva.</bold> The following combination of characters distinguishes <italic><tp:taxon-name><tp:taxon-name-part taxon-name-part-type="genus" reg="Papuanatula">P.</tp:taxon-name-part><tp:taxon-name-part taxon-name-part-type="species" reg="bessa">bessa</tp:taxon-name-part></tp:taxon-name></italic> from other species of <italic><tp:taxon-name><tp:taxon-name-part taxon-name-part-type="genus" reg="Papuanatula">Papuanatula</tp:taxon-name-part></tp:taxon-name></italic> s. str.: body dorsally with irregular row of long, fine, simple setae along midline; metanotum and abdominal terga I–V with medioposterior, broad, paired humps; abdominal terga II–IV dark brown, with brighter oblong markings; tergum V yellow brown with T-shaped dark brown marking (Fig. <xref ref-type="fig" rid="F1">1a</xref>; <xref ref-type="bibr" rid="B29">Lugo-Ortiz and McCafferty 1999</xref>: fig. 5); femur brownish, with wedge-shaped blank in proximal 1/2; paracercus with eight segments.</p><fig id="F1" position="float" orientation="portrait"><object-id xmlns:xlink="http://www.w3.org/1999/xlink" content-type="doi" xlink:type="simple">10.3897/zookeys.1227.138100.figure1</object-id><object-id xmlns:xlink="http://www.w3.org/1999/xlink" content-type="arpha" xlink:type="simple">7E95B474-B17A-5BA5-93A6-495EE6210B61</object-id><label>Figure 1.</label><caption><p><tp:taxon-name><tp:taxon-name-part taxon-name-part-type="genus" reg="Papuanatula">Papuanatula</tp:taxon-name-part> (<tp:taxon-name-part taxon-name-part-type="subgenus" reg="Papuanatula">Papuanatula</tp:taxon-name-part>) <tp:taxon-name-part taxon-name-part-type="species" reg="bessa">bessa</tp:taxon-name-part></tp:taxon-name>, larva, habitus (type locality): <bold>a</bold> dorsal view <bold>b</bold> lateral view <bold>c</bold> ventral view. Scale bars: 1 mm.</p></caption><graphic xmlns:xlink="http://www.w3.org/1999/xlink" xlink:href="zookeys-1227-159_article-138100__-g001.jpg" position="float" orientation="portrait" xlink:type="simple" id="oo_1247415.jpg"><uri content-type="original_file" xlink:type="simple">https://binary.pensoft.net/fig/1247415</uri></graphic></fig></tp:treatment-sec><tp:treatment-sec sec-type="description" id="SECID0EBXBG"><title>Description.</title><p><bold>Larva</bold> (Figs <xref ref-type="fig" rid="F1">1a</xref>–<xref ref-type="fig" rid="F5">5h</xref>). Body length 3.8–4.9 mm, cerci much longer than body length (~ 1.5×).</p><p><bold><italic>Cuticular coloration</italic>.</bold> Head, pronotum, mesonotum, and metanotum brownish, with darker and paler areas; fore protoptera with narrow paler lines corresponding to all longitudinal and intercalary veins (Fig. <xref ref-type="fig" rid="F2">2c</xref>). Thoracic pleura brownish, sterna with brownish and colorless areas. Cuticle of femur with wedge-shape colorless blank on proximal 1/2 and less distinct blank occupying most part of distal 1/2; other surface of femur brownish, apex bordered with darker brown (Figs <xref ref-type="fig" rid="F2">2d–f</xref>, <xref ref-type="fig" rid="F4">4a</xref>). Tibia and tarsus brownish (Fig. <xref ref-type="fig" rid="F2">2d–f</xref>). Abdominal terga mostly brownish, with lateral areas paler; terga V–VI more or less paler than others; sterna mostly colorless (Figs <xref ref-type="fig" rid="F1">1a</xref>, <xref ref-type="fig" rid="F2">2g</xref>). Cerci uniformly pale brownish.</p><fig id="F2" position="float" orientation="portrait"><object-id xmlns:xlink="http://www.w3.org/1999/xlink" content-type="doi" xlink:type="simple">10.3897/zookeys.1227.138100.figure2</object-id><object-id xmlns:xlink="http://www.w3.org/1999/xlink" content-type="arpha" xlink:type="simple">D171EF7E-B72C-50AE-8CD9-CD11321AC4CE</object-id><label>Figure 2.</label><caption><p><tp:taxon-name><tp:taxon-name-part taxon-name-part-type="genus" reg="Papuanatula">Papuanatula</tp:taxon-name-part> (<tp:taxon-name-part taxon-name-part-type="subgenus" reg="Papuanatula">Papuanatula</tp:taxon-name-part>) <tp:taxon-name-part taxon-name-part-type="species" reg="bessa">bessa</tp:taxon-name-part></tp:taxon-name>, larva (from Waena): <bold>a</bold> male larva <bold>b–g</bold> exuviae: <bold>b</bold> head <bold>c</bold> pronotum and mesonotum <bold>d–f</bold> fore, middle, and hind legs <bold>g</bold> abdomen.</p></caption><graphic xmlns:xlink="http://www.w3.org/1999/xlink" xlink:href="zookeys-1227-159_article-138100__-g002.jpg" position="float" orientation="portrait" xlink:type="simple" id="oo_1247416.jpg"><uri content-type="original_file" xlink:type="simple">https://binary.pensoft.net/fig/1247416</uri></graphic></fig><p><bold><italic>Hypodermal coloration</italic>.</bold> Legs without hypodermal markings. Abdominal terga with extensive, contrasting, dark brown markings of characteristic shape (Figs <xref ref-type="fig" rid="F1">1a</xref>, <xref ref-type="fig" rid="F2">2a</xref>). Tissues surrounding tracheae of tergalii partly with brown pigmentation.</p><p><bold><italic>Head</italic>.</bold> Dorsally with row of long, fine, simple setae along midline (as in Figs <xref ref-type="fig" rid="F26">26b</xref>, <xref ref-type="fig" rid="F65">65b</xref>). <bold><italic>Antenna</italic></bold> (Fig. <xref ref-type="fig" rid="F2">2a, b</xref>). Length ~ 1.5× head length; otherwise, typical for subgenus. <bold><italic>Developing turbinate eyes in last instar male larva</italic>.</bold> With larger facets in middle and smaller facets on periphery (as in Fig. <xref ref-type="fig" rid="F66">66h</xref>). <bold><italic>Labrum</italic></bold> (Fig. <xref ref-type="fig" rid="F3">3a, b</xref>) Length 0.5× maximum width, laterally convex; widened distally; 30–35 long, feathered setae on dorsal surface forming integral, regular transverse row; each seta consists of stout stem and numerous long processes on both sides. <bold><italic>Right mandible</italic></bold> (Fig. <xref ref-type="fig" rid="F3">3e</xref>). Incisor sharply pointed, with two denticles near base. Kinetodontium terminated with three denticles, with distal denticle longest. Otherwise, as typical for subgenus. <bold><italic>Left mandible</italic></bold> (Fig. <xref ref-type="fig" rid="F3">3f</xref>). Incisor sharply pointed, with two denticles near base. Kinetodontium terminated with three denticles, with distal denticle longest. Otherwise, as typical for subgenus. <bold><italic>Hypopharynx</italic></bold> (Fig. <xref ref-type="fig" rid="F3">3d</xref>). As typical for genus. <bold><italic>Maxilla</italic></bold> (Fig. <xref ref-type="fig" rid="F3">3g</xref>). Maxillary palp as long as galea-lacinia. Otherwise, as typical for genus. <bold><italic>Labium</italic></bold> (Fig. <xref ref-type="fig" rid="F3">3c</xref>). Paraglossae widened near middle, with lateral side forming concavity in proximal part; three apical setal rows sharply bent. Glossa as long as half of paraglossa, with finger-like (distal) portion as long as triangular (proximal) portion. Glossa with several long setae at apex and one long seta near middle of ventral side. Labial palp without distomedian projection on segment II; segment III with median margin longer than lateral margin.</p><fig id="F3" position="float" orientation="portrait"><object-id xmlns:xlink="http://www.w3.org/1999/xlink" content-type="doi" xlink:type="simple">10.3897/zookeys.1227.138100.figure3</object-id><object-id xmlns:xlink="http://www.w3.org/1999/xlink" content-type="arpha" xlink:type="simple">E06A1C2A-D7A8-50EF-8904-9F2564522742</object-id><label>Figure 3.</label><caption><p><tp:taxon-name><tp:taxon-name-part taxon-name-part-type="genus" reg="Papuanatula">Papuanatula</tp:taxon-name-part> (<tp:taxon-name-part taxon-name-part-type="subgenus" reg="Papuanatula">Papuanatula</tp:taxon-name-part>) <tp:taxon-name-part taxon-name-part-type="species" reg="bessa">bessa</tp:taxon-name-part></tp:taxon-name>, larva (from Waena): <bold>a, b</bold> labrum <bold>c</bold> labium <bold>d</bold> hypopharynx <bold>e, f</bold> left and right mandibles <bold>g</bold> maxilla.</p></caption><graphic xmlns:xlink="http://www.w3.org/1999/xlink" xlink:href="zookeys-1227-159_article-138100__-g003.jpg" position="float" orientation="portrait" xlink:type="simple" id="oo_1247417.jpg"><uri content-type="original_file" xlink:type="simple">https://binary.pensoft.net/fig/1247417</uri></graphic></fig><p><bold><italic>Thorax</italic>. <italic>Sterna</italic>.</bold> With small protuberances on sides of prosternum and close to openings of mesothoracic and metathoracic sternal apodemes (as in Fig. <xref ref-type="fig" rid="F108">108a</xref>). <bold><italic>Terga</italic></bold> with irregular row of long, fine, soft, colorless, simple setae along midline (as in Figs <xref ref-type="fig" rid="F26">26b</xref>, <xref ref-type="fig" rid="F65">65b</xref>). Metanotum with medioposterior broad, paired elevations. Metanotum without hind protoptera or their vestiges. <bold><italic>Legs</italic></bold> (Figs <xref ref-type="fig" rid="F2">2d–f</xref>, <xref ref-type="fig" rid="F4">4a–e</xref>). Fore femur slightly widened in proximal part; hind tibia shorter than others. Ratio of leg segments: fore leg 0.8:1.0:0.3:0.2, middle leg 0.9:1.0:0.3:0.2 and hind leg 1.0:1.0:0.3:0.2. <bold><italic>Femur</italic>.</bold> Length ~ 4× maximum width. Outer side of each femur with single regular row of long, hair-like setae bearing numerous fine, short branches on all sides (as in Figs <xref ref-type="fig" rid="F41">41g</xref>, <xref ref-type="fig" rid="F68">68b</xref>). <bold><italic>Tibia</italic>.</bold> Patella-tibial suture present on all legs, terminated near middle of inner margin of tibia. Tibia-tarsal condylus (originally located on outer side) turned to anterior side. Anterior (originally outer-anterior) side of each tibia with regular row of setae similar to that on femur. <bold><italic>Tarsus</italic>.</bold> Anterior (originally outer) side of each tarsus with regular row of similar, but smaller (shorter and narrower) setae. Posterior (originally inner) side of each tarsus with regular row of short, stout, oval setae (looking pointed in profile) and one much longer, thinner, pointed seta distad of them. <bold><italic>Claw</italic></bold> with row of six or seven short denticles and one somewhat larger denticle distad of them; long, arched posterior seta on posterior side near distal denticle.</p><p><bold><italic>Abdomen</italic>. <italic>Terga</italic></bold> (Fig. <xref ref-type="fig" rid="F5">5a–g</xref>). Long, fine, soft, colorless setae irregularly situated along midline of all abdominal terga (as in Figs <xref ref-type="fig" rid="F26">26b</xref>, <xref ref-type="fig" rid="F65">65b</xref>). Each abdominal tergum with pair of submedian protuberances, more prominent on terga I–IV and less prominent to absent on more posterior terga; each protuberance with compact group of short, blunt, parallel-sided, colorless scales with round sockets. Other surface with fewer, sparse scales of such kind. Posterior margins of abdominal terga partly without denticles, partly with short, blunt denticles separated by spaces. <bold><italic>Tergalii</italic></bold> (Figs <xref ref-type="fig" rid="F2">2g</xref>, <xref ref-type="fig" rid="F4">4f, g</xref>) of abdominal segment I absent; tergalii II–VII subequal, oval. Each tergalius with costal and anal ribs narrow, present on proximal part of tergalius only. Tracheation poorly developed or absent; margins smooth, with short, fine, simple setae. <bold><italic>Paraproct</italic></bold> (Fig. <xref ref-type="fig" rid="F5">5h</xref>) with posterior prolongation bent toward bases of caudalii, with many small, equal denticles on median-posterior margin. <bold><italic>Caudalii</italic></bold> (Fig. <xref ref-type="fig" rid="F4">4h, i</xref>) without swimming setae; vestiges of swimming setae present on distal part of cerci. Paracercus short, consisting of ~ 7–10 segments.</p><fig id="F4" position="float" orientation="portrait"><object-id xmlns:xlink="http://www.w3.org/1999/xlink" content-type="doi" xlink:type="simple">10.3897/zookeys.1227.138100.figure4</object-id><object-id xmlns:xlink="http://www.w3.org/1999/xlink" content-type="arpha" xlink:type="simple">C3EEFF46-8B64-554E-84CF-EA632244F5F2</object-id><label>Figure 4.</label><caption><p><tp:taxon-name><tp:taxon-name-part taxon-name-part-type="genus" reg="Papuanatula">Papuanatula</tp:taxon-name-part> (<tp:taxon-name-part taxon-name-part-type="subgenus" reg="Papuanatula">Papuanatula</tp:taxon-name-part>) <tp:taxon-name-part taxon-name-part-type="species" reg="bessa">bessa</tp:taxon-name-part></tp:taxon-name>, larva (<bold>a–e</bold> from Wagau, Herzog Mts.): <bold>a</bold> foreleg <bold>b</bold> fore claw <bold>c</bold> hind tibia, inner margin <bold>d</bold> hind tibia, posterior surface <bold>e</bold> femur, posterior apex <bold>f, g</bold> tergalius IV (type locality) <bold>h</bold> paracercus (type locality) <bold>I</bold> cercus section (type locality). Scale bars: 50 µm (<bold>a</bold>); 10 µm (<bold>b–d, g, i</bold>); 20 µm (<bold>f, h</bold>).</p></caption><graphic xmlns:xlink="http://www.w3.org/1999/xlink" xlink:href="zookeys-1227-159_article-138100__-g004.jpg" position="float" orientation="portrait" xlink:type="simple" id="oo_1247418.jpg"><uri content-type="original_file" xlink:type="simple">https://binary.pensoft.net/fig/1247418</uri></graphic></fig><fig id="F5" position="float" orientation="portrait"><object-id xmlns:xlink="http://www.w3.org/1999/xlink" content-type="doi" xlink:type="simple">10.3897/zookeys.1227.138100.figure5</object-id><object-id xmlns:xlink="http://www.w3.org/1999/xlink" content-type="arpha" xlink:type="simple">18D3ABA8-6FD4-5AE0-9B47-966826448E0A</object-id><label>Figure 5.</label><caption><p><tp:taxon-name><tp:taxon-name-part taxon-name-part-type="genus" reg="Papuanatula">Papuanatula</tp:taxon-name-part> (<tp:taxon-name-part taxon-name-part-type="subgenus" reg="Papuanatula">Papuanatula</tp:taxon-name-part>) <tp:taxon-name-part taxon-name-part-type="species" reg="bessa">bessa</tp:taxon-name-part></tp:taxon-name>, larva, abdomen (from Waena): <bold>a</bold> tergum I <bold>b, c</bold> tergum II <bold>d</bold> apex of protuberance on tergum III <bold>e</bold> tergum IV <bold>f</bold> tergum V <bold>g</bold> tergum IX <bold>h</bold> paraprocts.</p></caption><graphic xmlns:xlink="http://www.w3.org/1999/xlink" xlink:href="zookeys-1227-159_article-138100__-g005.jpg" position="float" orientation="portrait" xlink:type="simple" id="oo_1247419.jpg"><uri content-type="original_file" xlink:type="simple">https://binary.pensoft.net/fig/1247419</uri></graphic></fig><p><bold><italic>Pose of subimaginal gonostyli under larval cuticle</italic>.</bold> In mature larva ready to molt to subimago, subimaginal gonostyli packed under larval cuticle in ’<italic><tp:taxon-name><tp:taxon-name-part taxon-name-part-type="genus" reg="Labiobaetis">Labiobaetis</tp:taxon-name-part></tp:taxon-name></italic>-type’ pose: 2<sup>nd</sup> segments directed medially and bent proximally; 3<sup>rd</sup> segment directed medially (as continuation of 2<sup>nd</sup> segment) and narrowed apically, being deformed corresponding to space between subimaginal styliger and larval cuticle (Fig. <xref ref-type="fig" rid="F6">6d</xref>).</p><fig id="F6" position="float" orientation="portrait"><object-id xmlns:xlink="http://www.w3.org/1999/xlink" content-type="doi" xlink:type="simple">10.3897/zookeys.1227.138100.figure6</object-id><object-id xmlns:xlink="http://www.w3.org/1999/xlink" content-type="arpha" xlink:type="simple">19FF7454-505E-5511-9C8F-07A1225254E5</object-id><label>Figure 6.</label><caption><p><tp:taxon-name><tp:taxon-name-part taxon-name-part-type="genus" reg="Papuanatula">Papuanatula</tp:taxon-name-part> (<tp:taxon-name-part taxon-name-part-type="subgenus" reg="Papuanatula">Papuanatula</tp:taxon-name-part>) <tp:taxon-name-part taxon-name-part-type="species" reg="bessa">bessa</tp:taxon-name-part></tp:taxon-name> (from Waena): <bold>a, b</bold> male subimago with larval exuviae <bold>c</bold> abdomen of male subimago <bold>d</bold> subimaginal gonostyli developing under larval cuticle.</p></caption><graphic xmlns:xlink="http://www.w3.org/1999/xlink" xlink:href="zookeys-1227-159_article-138100__-g006.jpg" position="float" orientation="portrait" xlink:type="simple" id="oo_1247568.jpg"><uri content-type="original_file" xlink:type="simple">https://binary.pensoft.net/fig/1247568</uri></graphic></fig><p><bold>Subimago. <italic>Texture</italic>.</bold> On all legs of both sexes, each tarsomere covered mostly with blunt microlepides, with pointed microlepides near apex (as in Fig. <xref ref-type="fig" rid="F70">70i</xref>).</p><p><bold>Imago. <italic>Imago, male</italic>.</bold> Unknown. Following features can be revealed based on subimaginal structure: Turbinate eyes narrow and cylindrical, with stem reddish and faceted surface small, round, black. Legs ochre, without brown hypodermal markings. Abdomen with characteristic hypodermal coloration forming brown and ochre areas (Fig. <xref ref-type="fig" rid="F6">6a–c</xref>).</p><p><bold><italic>Imago, female</italic>.</bold> Unknown. Judging by description of subimago (<xref ref-type="bibr" rid="B29">Lugo-Ortiz and McCafferty 1999</xref>: 64), hypodermal coloration of abdominal terga as in male.</p><p><bold>Egg.</bold> Unknown.</p></tp:treatment-sec><tp:treatment-sec sec-type="Dimension" id="SECID0EVGAI"><title>Dimension.</title><p>Fore wing length (and approximate body length): 4 mm.</p></tp:treatment-sec><tp:treatment-sec sec-type="distribution" id="SECID0E1GAI"><title>Distribution.</title><p>New Guinea (Fig. <xref ref-type="fig" rid="F146">146</xref>).</p></tp:treatment-sec><tp:treatment-sec><!--Section generated to contain objects referenced in tp:taxon-treatment.--><fig id="F26" position="float" orientation="portrait"><object-id xmlns:xlink="http://www.w3.org/1999/xlink" content-type="doi" xlink:type="simple">10.3897/zookeys.1227.138100.figure26</object-id><object-id xmlns:xlink="http://www.w3.org/1999/xlink" content-type="arpha" xlink:type="simple">54EF2AD5-CEF4-5586-BF94-45F32FEF5AE9</object-id><label>Figure 26.</label><caption><p><tp:taxon-name><tp:taxon-name-part taxon-name-part-type="genus" reg="Papuanatula">Papuanatula</tp:taxon-name-part> (<tp:taxon-name-part taxon-name-part-type="subgenus" reg="Papuanatula">Papuanatula</tp:taxon-name-part>) <tp:taxon-name-part taxon-name-part-type="species" reg="balkei">balkei</tp:taxon-name-part></tp:taxon-name> sp. nov., larva, habitus: <bold>a</bold> dorsal view <bold>b</bold> lateral view <bold>c</bold> ventral view. Scale bars: 1 mm.</p></caption><graphic xmlns:xlink="http://www.w3.org/1999/xlink" xlink:href="zookeys-1227-159_article-138100__-g026.jpg" position="float" orientation="portrait" xlink:type="simple" id="oo_1247440.jpg"><uri content-type="original_file" xlink:type="simple">https://binary.pensoft.net/fig/1247440</uri></graphic></fig><fig id="F65" position="float" orientation="portrait"><object-id xmlns:xlink="http://www.w3.org/1999/xlink" content-type="doi" xlink:type="simple">10.3897/zookeys.1227.138100.figure65</object-id><object-id xmlns:xlink="http://www.w3.org/1999/xlink" content-type="arpha" xlink:type="simple">5982F14E-6674-55B6-8F42-9A23D8A42869</object-id><label>Figure 65.</label><caption><p><tp:taxon-name><tp:taxon-name-part taxon-name-part-type="genus" reg="Papuanatula">Papuanatula</tp:taxon-name-part> (<tp:taxon-name-part taxon-name-part-type="subgenus" reg="Papuanatula">Papuanatula</tp:taxon-name-part>) <tp:taxon-name-part taxon-name-part-type="species" reg="obscura">obscura</tp:taxon-name-part></tp:taxon-name> sp. nov., larvae.</p></caption><graphic xmlns:xlink="http://www.w3.org/1999/xlink" xlink:href="zookeys-1227-159_article-138100__-g065.jpg" position="float" orientation="portrait" xlink:type="simple" id="oo_1247479.jpg"><uri content-type="original_file" xlink:type="simple">https://binary.pensoft.net/fig/1247479</uri></graphic></fig><fig id="F66" position="float" orientation="portrait"><object-id xmlns:xlink="http://www.w3.org/1999/xlink" content-type="doi" xlink:type="simple">10.3897/zookeys.1227.138100.figure66</object-id><object-id xmlns:xlink="http://www.w3.org/1999/xlink" content-type="arpha" xlink:type="simple">EF5A0C9D-A5B5-5966-9118-5B075D8FA7DC</object-id><label>Figure 66.</label><caption><p><tp:taxon-name><tp:taxon-name-part taxon-name-part-type="genus" reg="Papuanatula">Papuanatula</tp:taxon-name-part> (<tp:taxon-name-part taxon-name-part-type="subgenus" reg="Papuanatula">Papuanatula</tp:taxon-name-part>) <tp:taxon-name-part taxon-name-part-type="species" reg="obscura">obscura</tp:taxon-name-part></tp:taxon-name> sp. nov., larval exuviae: <bold>a, b</bold> abdomen with caudalii <bold>c</bold> head <bold>d</bold> half of pronotum and mesonotum <bold>e–g</bold> fore, middle, and hind legs <bold>h</bold> part of head with eye <bold>i</bold> tergalius III <bold>j</bold> flagellum of antenna <bold>k</bold> head with labrum, mandibles, and hypopharynx (<bold>a–g</bold> in one magnification, k holotype).</p></caption><graphic xmlns:xlink="http://www.w3.org/1999/xlink" xlink:href="zookeys-1227-159_article-138100__-g066.jpg" position="float" orientation="portrait" xlink:type="simple" id="oo_1247480.jpg"><uri content-type="original_file" xlink:type="simple">https://binary.pensoft.net/fig/1247480</uri></graphic></fig><fig id="F108" position="float" orientation="portrait"><object-id xmlns:xlink="http://www.w3.org/1999/xlink" content-type="doi" xlink:type="simple">10.3897/zookeys.1227.138100.figure108</object-id><object-id xmlns:xlink="http://www.w3.org/1999/xlink" content-type="arpha" xlink:type="simple">D72ED29D-36E5-568E-8C06-E0EB383CF3AD</object-id><label>Figure 108.</label><caption><p><tp:taxon-name><tp:taxon-name-part taxon-name-part-type="genus" reg="Papuanatula">Papuanatula</tp:taxon-name-part> (<tp:taxon-name-part taxon-name-part-type="subgenus" reg="Papuanatula">Papuanatula</tp:taxon-name-part>) <tp:taxon-name-part taxon-name-part-type="species" reg="parvatubera">parvatubera</tp:taxon-name-part></tp:taxon-name> sp. nov., larva (SEM): <bold>a</bold> pro-, meso-, and metasternum (arrows: protuberances) <bold>b</bold> hind claw <bold>c</bold> abdominal terga III–V <bold>d</bold> abdominal terga VII–X <bold>e</bold> abdominal tergum IV <bold>f</bold> abdominal tergum VIII. Scale bars: 200 µm (<bold>a</bold>); 40 µm (<bold>b</bold>); 100 µm (<bold>c, d</bold>); 30 µm (<bold>e</bold>); 20 µm (<bold>f</bold>).</p></caption><graphic xmlns:xlink="http://www.w3.org/1999/xlink" xlink:href="zookeys-1227-159_article-138100__-g108.jpg" position="float" orientation="portrait" xlink:type="simple" id="oo_1247522.jpg"><uri content-type="original_file" xlink:type="simple">https://binary.pensoft.net/fig/1247522</uri></graphic></fig><fig id="F41" position="float" orientation="portrait"><object-id xmlns:xlink="http://www.w3.org/1999/xlink" content-type="doi" xlink:type="simple">10.3897/zookeys.1227.138100.figure41</object-id><object-id xmlns:xlink="http://www.w3.org/1999/xlink" content-type="arpha" xlink:type="simple">A554AEB6-6F50-590C-B3AB-A4B1650B1DDC</object-id><label>Figure 41.</label><caption><p><tp:taxon-name><tp:taxon-name-part taxon-name-part-type="genus" reg="Papuanatula">Papuanatula</tp:taxon-name-part> (<tp:taxon-name-part taxon-name-part-type="subgenus" reg="Papuanatula">Papuanatula</tp:taxon-name-part>) <tp:taxon-name-part taxon-name-part-type="species" reg="dumspinae">dumspinae</tp:taxon-name-part></tp:taxon-name> sp. nov., larva: <bold>a</bold> hind leg <bold>b</bold> hind claw (arrow: posterior seta) <bold>c</bold> middle tibia, posterior surface <bold>d</bold> middle tarsus and claw <bold>e</bold> middle femur, ventral margin <bold>f</bold> hind tibia, ventral margin <bold>g</bold> hind femur: setae at dorsal margin <bold>h</bold> middle femur, posterior apex <bold>i</bold> male head, mature. Scale bars: 50 µm (<bold>a</bold>); 10 µm (<bold>b, c, e–h</bold>); 20 µm (<bold>d</bold>); 100 µm (<bold>i</bold>).</p></caption><graphic xmlns:xlink="http://www.w3.org/1999/xlink" xlink:href="zookeys-1227-159_article-138100__-g041.jpg" position="float" orientation="portrait" xlink:type="simple" id="oo_1247455.jpg"><uri content-type="original_file" xlink:type="simple">https://binary.pensoft.net/fig/1247455</uri></graphic></fig><fig id="F68" position="float" orientation="portrait"><object-id xmlns:xlink="http://www.w3.org/1999/xlink" content-type="doi" xlink:type="simple">10.3897/zookeys.1227.138100.figure68</object-id><object-id xmlns:xlink="http://www.w3.org/1999/xlink" content-type="arpha" xlink:type="simple">D625C695-7108-5E38-B843-B6615746766F</object-id><label>Figure 68.</label><caption><p><tp:taxon-name><tp:taxon-name-part taxon-name-part-type="genus" reg="Papuanatula">Papuanatula</tp:taxon-name-part> (<tp:taxon-name-part taxon-name-part-type="subgenus" reg="Papuanatula">Papuanatula</tp:taxon-name-part>) <tp:taxon-name-part taxon-name-part-type="species" reg="obscura">obscura</tp:taxon-name-part></tp:taxon-name> sp. nov., larva: <bold>a–d</bold> middle leg and its parts <bold>e</bold> tarsus and claw of last instar larva <bold>f</bold> tarsus and claw of young larva.</p></caption><graphic xmlns:xlink="http://www.w3.org/1999/xlink" xlink:href="zookeys-1227-159_article-138100__-g068.jpg" position="float" orientation="portrait" xlink:type="simple" id="oo_1247482.jpg"><uri content-type="original_file" xlink:type="simple">https://binary.pensoft.net/fig/1247482</uri></graphic></fig><fig id="F70" position="float" orientation="portrait"><object-id xmlns:xlink="http://www.w3.org/1999/xlink" content-type="doi" xlink:type="simple">10.3897/zookeys.1227.138100.figure70</object-id><object-id xmlns:xlink="http://www.w3.org/1999/xlink" content-type="arpha" xlink:type="simple">64D4F8C9-7282-5925-B683-1F8A0832FD24</object-id><label>Figure 70.</label><caption><p><tp:taxon-name><tp:taxon-name-part taxon-name-part-type="genus" reg="Papuanatula">Papuanatula</tp:taxon-name-part> (<tp:taxon-name-part taxon-name-part-type="subgenus" reg="Papuanatula">Papuanatula</tp:taxon-name-part>) <tp:taxon-name-part taxon-name-part-type="species" reg="obscura">obscura</tp:taxon-name-part></tp:taxon-name> sp. nov.: <bold>a, b</bold> male imago <bold>c</bold> abdomen of male imago <bold>d</bold> subimaginal exuviae of half of mesonotum <bold>e</bold> subimaginal exuviae of mesopleuron <bold>f</bold> middle leg of male imago <bold>g, h</bold> female imago <bold>i</bold> subimaginal exuviae of middle tarsus of female (<bold>c, f</bold> holotype).</p></caption><graphic xmlns:xlink="http://www.w3.org/1999/xlink" xlink:href="zookeys-1227-159_article-138100__-g070.jpg" position="float" orientation="portrait" xlink:type="simple" id="oo_1247484.jpg"><uri content-type="original_file" xlink:type="simple">https://binary.pensoft.net/fig/1247484</uri></graphic></fig><fig id="F146" position="float" orientation="portrait"><object-id xmlns:xlink="http://www.w3.org/1999/xlink" content-type="doi" xlink:type="simple">10.3897/zookeys.1227.138100.figure146</object-id><object-id xmlns:xlink="http://www.w3.org/1999/xlink" content-type="arpha" xlink:type="simple">2CD976F7-56A1-5B62-B14F-B71790B04BD7</object-id><label>Figure 146.</label><caption><p>Distribution of <italic><tp:taxon-name><tp:taxon-name-part taxon-name-part-type="genus" reg="Papuanatula">Papuanatula</tp:taxon-name-part></tp:taxon-name></italic> species (x: type locality).</p></caption><graphic xmlns:xlink="http://www.w3.org/1999/xlink" xlink:href="zookeys-1227-159_article-138100__-g146.jpg" position="float" orientation="portrait" xlink:type="simple" id="oo_1247563.jpg"><uri content-type="original_file" xlink:type="simple">https://binary.pensoft.net/fig/1247563</uri></graphic></fig></tp:treatment-sec><ref-list><ref id="B29"><mixed-citation xmlns:xlink="http://www.w3.org/1999/xlink" xlink:type="simple"><person-group><name name-style="western"><surname>Lugo-Ortiz</surname><given-names>CR</given-names></name><name name-style="western"><surname>McCafferty</surname><given-names>WP</given-names></name></person-group> (<year>1999</year>) <article-title>A new genus of small Minnow Mayflies (<tp:taxon-name><tp:taxon-name-part taxon-name-part-type="class">Insecta</tp:taxon-name-part></tp:taxon-name>: <tp:taxon-name><tp:taxon-name-part taxon-name-part-type="order">Ephemeroptera</tp:taxon-name-part></tp:taxon-name>: <tp:taxon-name><tp:taxon-name-part taxon-name-part-type="family">Baetidae</tp:taxon-name-part></tp:taxon-name>) with six new species from New Guinea and New Britain.</article-title><source>Annales de Limnologie</source><volume>35</volume>: <fpage>57</fpage>–<lpage>70</lpage>. <ext-link xlink:href="10.1051/limn/1999013" ext-link-type="doi" xlink:type="simple">https://doi.org/10.1051/limn/1999013</ext-link></mixed-citation></ref></ref-list></tp:taxon-treatment>
