# Supplementary material for: ﻿Redescription of Papuanatula Lugo-Ortiz & McCafferty (Ephemeroptera, Baetidae), with description of a new subgenus and 20 new species
Source: Zookeys. 2025 Feb 11;1227:159–347. doi: 10.3897/zookeys.1227.138100 (PMC11836624; doi:10.3897/zookeys.1227.138100)
Supplement: XML Treatment for Papuanatula (Papuanatula) copis [file zookeys.1227.138100-treatment4.xml]

<!DOCTYPE tp:taxon-treatment
  PUBLIC "-//TaxonX//DTD Taxonomic Treatment Publishing DTD v0 20100105//EN" "tax-treatment-NSO.dtd">
<tp:taxon-treatment xmlns:tp="http://www.plazi.org/taxpub"><tp:treatment-meta><kwd-group><label>Taxon classification</label><kwd>
              <named-content content-type="kingdom">Animalia</named-content>
            </kwd><kwd>
              <named-content content-type="order">Ephemeroptera</named-content>
            </kwd><kwd>
              <named-content content-type="family">Baetidae</named-content>
            </kwd></kwd-group><mixed-citation publication-type="journal"><person-group><name><surname>Kaltenbach</surname><given-names>Thomas</given-names></name><name><surname>Kluge</surname><given-names>Nikita J.</given-names></name><name><surname>Gattolliat</surname><given-names>Jean-Luc</given-names></name></person-group><article-title>﻿Redescription of <italic><tp:taxon-name><tp:taxon-name-part taxon-name-part-type="genus" reg="Papuanatula">Papuanatula</tp:taxon-name-part></tp:taxon-name></italic> Lugo-Ortiz &amp; McCafferty (<tp:taxon-name><tp:taxon-name-part taxon-name-part-type="order">Ephemeroptera</tp:taxon-name-part></tp:taxon-name>, <tp:taxon-name><tp:taxon-name-part taxon-name-part-type="family">Baetidae</tp:taxon-name-part></tp:taxon-name>), with description of a new subgenus and 20 new species</article-title><source>Zookeys</source><day>11</day><month>02</month><year>2025</year><volume>1227</volume><fpage>159</fpage><lpage>347</lpage><pub-id pub-id-type="doi">10.3897/zookeys.1227.138100</pub-id></mixed-citation></tp:treatment-meta><tp:nomenclature><label>﻿﻿</label><tp:taxon-name><object-id xmlns:xlink="http://www.w3.org/1999/xlink" content-type="arpha" xlink:type="simple">A7FE8EA9-8D57-58D8-9C9B-33EA0E6025CB</object-id><tp:taxon-name-part taxon-name-part-type="genus" reg="Papuanatula">Papuanatula</tp:taxon-name-part> (<tp:taxon-name-part taxon-name-part-type="subgenus" reg="Papuanatula">Papuanatula</tp:taxon-name-part>) <tp:taxon-name-part taxon-name-part-type="species" reg="copis">copis</tp:taxon-name-part></tp:taxon-name><tp:taxon-authority>Lugo-Ortiz &amp; McCafferty, 1999</tp:taxon-authority><xref ref-type="fig" rid="F7">Figs 7</xref><xref ref-type="fig" rid="F8">, 8</xref><xref ref-type="fig" rid="F9">, 9</xref><xref ref-type="fig" rid="F10">, 10</xref><xref ref-type="fig" rid="F11">, 11</xref><xref ref-type="fig" rid="F12">, 12</xref><xref ref-type="fig" rid="F13">, 13</xref><tp:nomenclature-citation-list><tp:nomenclature-citation><tp:taxon-name>
                <tp:taxon-name-part taxon-name-part-type="genus" reg="Papuanatula">Papuanatula</tp:taxon-name-part>
                <tp:taxon-name-part taxon-name-part-type="species" reg="copis">copis</tp:taxon-name-part>
              </tp:taxon-name><comment>: <xref ref-type="bibr" rid="B29">Lugo-Ortiz and McCafferty 1999</xref>: 64–65, figs 8–18.</comment></tp:nomenclature-citation></tp:nomenclature-citation-list></tp:nomenclature><tp:treatment-sec sec-type="material" id="SECID0E1JAI"><title>Material examined.</title><p><bold>Type locality (‘additional material’ in original description).</bold> Papua New Guinea • 2 larvae; Morobe Prov., Mt Missim, Poverty Cr.; 1600 m; 18.ix.1983; leg. JT and DL Polhemus; 1 in alcohol; GBIFCH00976072; 1 on slides; GBIFCH00592635, GBIFCH00592636; <named-content xmlns:xlink="http://www.w3.org/1999/xlink" content-type="dwc:institutional_code" xlink:title="Muséum cantonal des Sciences Naturelles" xlink:href="http://grbio.org/institution/musee-zoologique-0" xlink:type="simple">MZL</named-content>.</p></tp:treatment-sec><tp:treatment-sec sec-type="material" id="SECID0EGKAI"><title>Other material.</title><p>Papua New Guinea • 3 larvae; Morobe Prov., Menyamya, Mt Inji; near <named-content xmlns:xlink="http://www.w3.org/1999/xlink" content-type="dwc:verbatimCoordinates" xlink:type="simple"><named-content content-type="geo-json" specific-use="{&#34;type&#34;:&#34;Point&#34;,&#34;coordinates&#34;:[146.022222,-7.246944]}" id="NCID0EPKAI" xlink:type="simple">07°14'49"S, 146°01'20"E</named-content></named-content>; 1700 m; 14.xi.2006; leg. M. Balke &amp; Kinibel; (PNG 96); 1 in alcohol; GBIFCH00976084; 2 on slides; GBIFCH00592585, GBIFCH00592586, GBIFCH00976086; <named-content xmlns:xlink="http://www.w3.org/1999/xlink" content-type="dwc:institutional_code" xlink:title="Muséum cantonal des Sciences Naturelles" xlink:href="http://grbio.org/institution/musee-zoologique-0" xlink:type="simple">MZL</named-content>.</p></tp:treatment-sec><tp:treatment-sec sec-type="diagnosis" id="SECID0EYKAI"><title>Diagnosis.</title><p><bold>Larva</bold>. The following combination of characters distinguishes <italic><tp:taxon-name><tp:taxon-name-part taxon-name-part-type="genus" reg="Papuanatula">P.</tp:taxon-name-part><tp:taxon-name-part taxon-name-part-type="species" reg="copis">copis</tp:taxon-name-part></tp:taxon-name></italic> from other species of <italic><tp:taxon-name><tp:taxon-name-part taxon-name-part-type="genus" reg="Papuanatula">Papuanatula</tp:taxon-name-part></tp:taxon-name></italic> s. str.: body dorsally without row of long, fine, simple setae along midline; metanotum and abdominal terga I–VIII medially with conspicuous, long protuberances, with long, fine points, oriented dorsoposteriad, on abdominal segment(s) IX (X) vestigial; labial palp segment II without distomedial protuberance; segment III globular; femur with angulate blank in basal part; paracercus vestigial.</p></tp:treatment-sec><tp:treatment-sec sec-type="description" id="SECID0ESLAI"><title>Description.</title><p><bold>Larva</bold> (Figs <xref ref-type="fig" rid="F7">7</xref>–<xref ref-type="fig" rid="F13">13</xref>). Body length 6.0–6.5 mm, cerci much longer than body length (~ 2×).</p><p><bold><italic>Cuticular coloration</italic></bold> (Figs <xref ref-type="fig" rid="F7">7a, b</xref>, <xref ref-type="fig" rid="F8">8a–c</xref>). Head, thorax and abdomen dorsally brown to dark brown. Thorax with complex markings. Abdominal segments I–VI (–IX) anteriorly and laterally darker, VII–IX at least laterally darker. Head and thorax ventrally ecru; abdomen ventrally pale yellow-brown, laterally with brown markings. Legs yellow-brown to brown, femur with angulate blank in basal part. Caudalii yellow-brown.</p><fig id="F7" position="float" orientation="portrait"><object-id xmlns:xlink="http://www.w3.org/1999/xlink" content-type="doi" xlink:type="simple">10.3897/zookeys.1227.138100.figure7</object-id><object-id xmlns:xlink="http://www.w3.org/1999/xlink" content-type="arpha" xlink:type="simple">C2CE5753-A55D-562F-81D3-D4687F4B806E</object-id><label>Figure 7.</label><caption><p><tp:taxon-name><tp:taxon-name-part taxon-name-part-type="genus" reg="Papuanatula">Papuanatula</tp:taxon-name-part> (<tp:taxon-name-part taxon-name-part-type="subgenus" reg="Papuanatula">Papuanatula</tp:taxon-name-part>) <tp:taxon-name-part taxon-name-part-type="species" reg="copis">copis</tp:taxon-name-part></tp:taxon-name>, larva, habitus (type locality): <bold>a</bold> dorsal view <bold>b</bold> lateral view. Scale bars: 1 mm.</p></caption><graphic xmlns:xlink="http://www.w3.org/1999/xlink" xlink:href="zookeys-1227-159_article-138100__-g007.jpg" position="float" orientation="portrait" xlink:type="simple" id="oo_1247421.jpg"><uri content-type="original_file" xlink:type="simple">https://binary.pensoft.net/fig/1247421</uri></graphic></fig><fig id="F8" position="float" orientation="portrait"><object-id xmlns:xlink="http://www.w3.org/1999/xlink" content-type="doi" xlink:type="simple">10.3897/zookeys.1227.138100.figure8</object-id><object-id xmlns:xlink="http://www.w3.org/1999/xlink" content-type="arpha" xlink:type="simple">B45E4942-8862-511C-9329-AAA068E1B063</object-id><label>Figure 8.</label><caption><p><tp:taxon-name><tp:taxon-name-part taxon-name-part-type="genus" reg="Papuanatula">Papuanatula</tp:taxon-name-part> (<tp:taxon-name-part taxon-name-part-type="subgenus" reg="Papuanatula">Papuanatula</tp:taxon-name-part>) <tp:taxon-name-part taxon-name-part-type="species" reg="copis">copis</tp:taxon-name-part></tp:taxon-name>, larva, habitus: <bold>a</bold> dorsal view <bold>b</bold> lateral view <bold>c</bold> ventral view. Scale bars: 1 mm.</p></caption><graphic xmlns:xlink="http://www.w3.org/1999/xlink" xlink:href="zookeys-1227-159_article-138100__-g008.jpg" position="float" orientation="portrait" xlink:type="simple" id="oo_1247422.jpg"><uri content-type="original_file" xlink:type="simple">https://binary.pensoft.net/fig/1247422</uri></graphic></fig><p><bold><italic>Hypodermal coloration</italic>.</bold> Abdominal segments I–IX dorsally with transverse band on posterior margins (Fig. <xref ref-type="fig" rid="F8">8a</xref>).</p><p><bold><italic>Head</italic>. <italic>Antenna</italic></bold> (Fig. <xref ref-type="fig" rid="F10">10e</xref>). Length ~ 1.5× head length. As typical for subgenus. <bold><italic>Developing turbinate eyes in last instar male larva</italic></bold> (Fig. <xref ref-type="fig" rid="F10">10e</xref>) rather narrow, with big distance from each other. <bold><italic>Labrum</italic></bold> (Fig. <xref ref-type="fig" rid="F9">9a, b</xref>). Length 0.4× maximum width, laterally slightly angulate. Dorsal, sub-marginal arc with &gt; 50 densely articulated, feathered setae (30–35 setae according to <xref ref-type="bibr" rid="B29">Lugo-Ortiz and McCafferty 1999</xref>: 65). <bold><italic>Right mandible</italic></bold> (Fig. <xref ref-type="fig" rid="F9">9d, e</xref>). Margin between prostheca and mola smooth, without denticles. Otherwise, as typical for subgenus. <bold><italic>Left mandible</italic></bold> (Fig. <xref ref-type="fig" rid="F9">9f, g</xref>). Margin between prostheca and mola, smooth, without denticles. Subtriangular process often undeveloped. Otherwise, as typical for subgenus. <bold><italic>Hypopharynx</italic></bold> (Fig. <xref ref-type="fig" rid="F9">9c</xref>). As typical for genus. <bold><italic>Maxilla</italic></bold> (Fig. <xref ref-type="fig" rid="F10">10c, d</xref>). Maxillary palp slightly longer than galea-lacinia; palp segment II slender, partly sclerotized, approx. as long as segment I, segment I thicker. Otherwise, as typical for genus. <bold><italic>Labium</italic></bold> (Fig. <xref ref-type="fig" rid="F10">10a, b</xref>). As typical for genus. Paraglossa with two spine-like setae near inner margin. Labial palp with segment I 0.8× length of segments II and III combined. Segment II without distomedial protuberance, dorsally with row of 2–5 spine-like setae near outer, distolateral margin. Segment III globular, slightly pointed, 0.7× length of segment II; inner dorsal margin with few feathered setae.</p><fig id="F9" position="float" orientation="portrait"><object-id xmlns:xlink="http://www.w3.org/1999/xlink" content-type="doi" xlink:type="simple">10.3897/zookeys.1227.138100.figure9</object-id><object-id xmlns:xlink="http://www.w3.org/1999/xlink" content-type="arpha" xlink:type="simple">269EF5D0-FFC3-5D88-BDE9-39380BAB835C</object-id><label>Figure 9.</label><caption><p><tp:taxon-name><tp:taxon-name-part taxon-name-part-type="genus" reg="Papuanatula">Papuanatula</tp:taxon-name-part> (<tp:taxon-name-part taxon-name-part-type="subgenus" reg="Papuanatula">Papuanatula</tp:taxon-name-part>) <tp:taxon-name-part taxon-name-part-type="species" reg="copis">copis</tp:taxon-name-part></tp:taxon-name>, larva (type locality): <bold>a</bold> labrum <bold>b</bold> labrum: dorsal, submarginal setae <bold>c</bold> hypopharynx and superlinguae <bold>d</bold> right mandible <bold>e</bold> right mandible: margin between prostheca and mola <bold>f</bold> left mandible <bold>g</bold> left mandible: margin between prostheca and mola (arrow: subtriangular process). Scale bars: 20 µm (<bold>a, c, d, f</bold>); 10 µm (<bold>b</bold>).</p></caption><graphic xmlns:xlink="http://www.w3.org/1999/xlink" xlink:href="zookeys-1227-159_article-138100__-g009.jpg" position="float" orientation="portrait" xlink:type="simple" id="oo_1247423.jpg"><uri content-type="original_file" xlink:type="simple">https://binary.pensoft.net/fig/1247423</uri></graphic></fig><fig id="F10" position="float" orientation="portrait"><object-id xmlns:xlink="http://www.w3.org/1999/xlink" content-type="doi" xlink:type="simple">10.3897/zookeys.1227.138100.figure10</object-id><object-id xmlns:xlink="http://www.w3.org/1999/xlink" content-type="arpha" xlink:type="simple">2DC7323B-3D80-5862-92B0-3B2ED2D3FFF5</object-id><label>Figure 10.</label><caption><p><tp:taxon-name><tp:taxon-name-part taxon-name-part-type="genus" reg="Papuanatula">Papuanatula</tp:taxon-name-part> (<tp:taxon-name-part taxon-name-part-type="subgenus" reg="Papuanatula">Papuanatula</tp:taxon-name-part>) <tp:taxon-name-part taxon-name-part-type="species" reg="copis">copis</tp:taxon-name-part></tp:taxon-name>, larva: <bold>a</bold> labium (type locality) <bold>b</bold> labial palp (type locality) <bold>c</bold> maxilla <bold>d</bold> maxillary palp <bold>e</bold> male head, mature. Scale bars: 50 µm (<bold>a</bold>); 10 µm (<bold>b, d</bold>); 20 µm (<bold>c</bold>); 100 µm (<bold>e</bold>).</p></caption><graphic xmlns:xlink="http://www.w3.org/1999/xlink" xlink:href="zookeys-1227-159_article-138100__-g010.jpg" position="float" orientation="portrait" xlink:type="simple" id="oo_1247424.jpg"><uri content-type="original_file" xlink:type="simple">https://binary.pensoft.net/fig/1247424</uri></graphic></fig><p><bold><italic>Thorax</italic>. <italic>Sterna</italic>.</bold> Protuberances poorly developed. <bold><italic>Terga</italic></bold> (Figs <xref ref-type="fig" rid="F7">7a, b</xref>, <xref ref-type="fig" rid="F8">8a, b</xref>, <xref ref-type="fig" rid="F13">13b</xref>). Metanotum medially with conspicuous, long protuberance, oriented dorsoposteriad. Immature larva with short, acute, posteromedial protuberance on pro- and mesonotum. <bold><italic>Legs</italic></bold> (Fig. <xref ref-type="fig" rid="F11">11a–h</xref>). Ratio of leg segments: fore leg 0.9:1.0:0.3:0.1, middle leg 0.9:1.0:0.3:0.1 and hind leg 1.1:1.0:0.3:0.1. <bold><italic>Femur</italic>.</bold> Length ~ 3× maximum width. <bold><italic>Claw</italic></bold> with one row of seven or eight denticles and one posterior seta.</p><fig id="F11" position="float" orientation="portrait"><object-id xmlns:xlink="http://www.w3.org/1999/xlink" content-type="doi" xlink:type="simple">10.3897/zookeys.1227.138100.figure11</object-id><object-id xmlns:xlink="http://www.w3.org/1999/xlink" content-type="arpha" xlink:type="simple">004DFA0E-7BC9-5239-985E-D2299F3F8387</object-id><label>Figure 11.</label><caption><p><tp:taxon-name><tp:taxon-name-part taxon-name-part-type="genus" reg="Papuanatula">Papuanatula</tp:taxon-name-part> (<tp:taxon-name-part taxon-name-part-type="subgenus" reg="Papuanatula">Papuanatula</tp:taxon-name-part>) <tp:taxon-name-part taxon-name-part-type="species" reg="copis">copis</tp:taxon-name-part></tp:taxon-name>, larva: <bold>a</bold> foreleg (type locality) <bold>b</bold> middle femur, apex posterior (type locality) <bold>c</bold> middle femur, ventral margin (type locality) <bold>d</bold> middle tibia, ventral margin (type locality) <bold>e</bold> middle tibia, posterior apex (type locality) <bold>f</bold> middle tarsus, ventral margin <bold>g, h</bold> middle claw <bold>I, j</bold> tergalius IV, margin. Scale bars: 50 µm (<bold>a</bold>); 10 µm (<bold>b–e, g, h, j</bold>); 20 µm (<bold>i</bold>).</p></caption><graphic xmlns:xlink="http://www.w3.org/1999/xlink" xlink:href="zookeys-1227-159_article-138100__-g011.jpg" position="float" orientation="portrait" xlink:type="simple" id="oo_1247425.jpg"><uri content-type="original_file" xlink:type="simple">https://binary.pensoft.net/fig/1247425</uri></graphic></fig><p><bold><italic>Abdomen</italic>. <italic>Terga</italic></bold> (Figs <xref ref-type="fig" rid="F12">12a, b</xref>, <xref ref-type="fig" rid="F13">13a</xref>). Abdominal terga I–VIII medially with conspicuous, long protuberances, with long, fine points, oriented dorsoposteriad, on abdominal segment(s) IX (X) vestigial. Posterior margin of terga I–IX with small, triangular, pointed denticles. Surface with scattered small, conical, apically rounded scales. <bold><italic>Tergalii</italic></bold> (Fig. <xref ref-type="fig" rid="F11">11i, j</xref>) ovoid, tracheation developed; with brown pigmentation in middle area; margins with minute serration and many short, fine, simple setae. <bold><italic>Paraproct</italic></bold> (Fig. <xref ref-type="fig" rid="F12">12e–g</xref>). Posterior margin with prolongation and with row of many minute denticles. <bold><italic>Caudalii</italic></bold> (Fig. <xref ref-type="fig" rid="F12">12c, d</xref>). Cerci without swimming setae; sometimes few vestigial swimming setae or insertions still present. Paracercus vestigial.</p><fig id="F12" position="float" orientation="portrait"><object-id xmlns:xlink="http://www.w3.org/1999/xlink" content-type="doi" xlink:type="simple">10.3897/zookeys.1227.138100.figure12</object-id><object-id xmlns:xlink="http://www.w3.org/1999/xlink" content-type="arpha" xlink:type="simple">6D4B82CD-9323-5CEB-9CDB-6852165EB643</object-id><label>Figure 12.</label><caption><p><tp:taxon-name><tp:taxon-name-part taxon-name-part-type="genus" reg="Papuanatula">Papuanatula</tp:taxon-name-part> (<tp:taxon-name-part taxon-name-part-type="subgenus" reg="Papuanatula">Papuanatula</tp:taxon-name-part>) <tp:taxon-name-part taxon-name-part-type="species" reg="copis">copis</tp:taxon-name-part></tp:taxon-name>, larva: <bold>a</bold> metanotum and abdominal terga <bold>b</bold> abdominal terga <bold>c</bold> paracercus (type locality) <bold>d</bold> cercus (type locality) <bold>e</bold> paraproct (type locality) <bold>f</bold> cercotractor (type locality) <bold>g</bold> paraproct, distal margin (type locality). Scale bars: 100 µm (<bold>a</bold>); 10 µm (<bold>b, d–g</bold>); 20 µm (<bold>c</bold>).</p></caption><graphic xmlns:xlink="http://www.w3.org/1999/xlink" xlink:href="zookeys-1227-159_article-138100__-g012.jpg" position="float" orientation="portrait" xlink:type="simple" id="oo_1247426.jpg"><uri content-type="original_file" xlink:type="simple">https://binary.pensoft.net/fig/1247426</uri></graphic></fig><fig id="F13" position="float" orientation="portrait"><object-id xmlns:xlink="http://www.w3.org/1999/xlink" content-type="doi" xlink:type="simple">10.3897/zookeys.1227.138100.figure13</object-id><object-id xmlns:xlink="http://www.w3.org/1999/xlink" content-type="arpha" xlink:type="simple">69F41C9F-0DB2-5A64-8779-3E692F904D57</object-id><label>Figure 13.</label><caption><p><tp:taxon-name><tp:taxon-name-part taxon-name-part-type="genus" reg="Papuanatula">Papuanatula</tp:taxon-name-part> (<tp:taxon-name-part taxon-name-part-type="subgenus" reg="Papuanatula">Papuanatula</tp:taxon-name-part>) <tp:taxon-name-part taxon-name-part-type="species" reg="copis">copis</tp:taxon-name-part></tp:taxon-name>, larva, SEM: <bold>a</bold> dorsal view <bold>b</bold> pronotum. Scale bars: 0.5 mm (<bold>a</bold>); 300 µm (<bold>b</bold>).</p></caption><graphic xmlns:xlink="http://www.w3.org/1999/xlink" xlink:href="zookeys-1227-159_article-138100__-g013.jpg" position="float" orientation="portrait" xlink:type="simple" id="oo_1247427.jpg"><uri content-type="original_file" xlink:type="simple">https://binary.pensoft.net/fig/1247427</uri></graphic></fig><p><bold><italic>Pose of subimaginal gonostyli under cuticle</italic>.</bold> Unknown.</p><p><bold>Subimago.</bold> Unknown.</p><p><bold>Imago.</bold> Unknown.</p><p><bold>Egg.</bold> Unknown.</p></tp:treatment-sec><tp:treatment-sec sec-type="distribution" id="SECID0EY1AI"><title>Distribution.</title><p>New Guinea (Fig. <xref ref-type="fig" rid="F146">146</xref>).</p></tp:treatment-sec><tp:treatment-sec><!--Section generated to contain objects referenced in tp:taxon-treatment.--><fig id="F146" position="float" orientation="portrait"><object-id xmlns:xlink="http://www.w3.org/1999/xlink" content-type="doi" xlink:type="simple">10.3897/zookeys.1227.138100.figure146</object-id><object-id xmlns:xlink="http://www.w3.org/1999/xlink" content-type="arpha" xlink:type="simple">2CD976F7-56A1-5B62-B14F-B71790B04BD7</object-id><label>Figure 146.</label><caption><p>Distribution of <italic><tp:taxon-name><tp:taxon-name-part taxon-name-part-type="genus" reg="Papuanatula">Papuanatula</tp:taxon-name-part></tp:taxon-name></italic> species (x: type locality).</p></caption><graphic xmlns:xlink="http://www.w3.org/1999/xlink" xlink:href="zookeys-1227-159_article-138100__-g146.jpg" position="float" orientation="portrait" xlink:type="simple" id="oo_1247563.jpg"><uri content-type="original_file" xlink:type="simple">https://binary.pensoft.net/fig/1247563</uri></graphic></fig></tp:treatment-sec><ref-list><ref id="B29"><mixed-citation xmlns:xlink="http://www.w3.org/1999/xlink" xlink:type="simple"><person-group><name name-style="western"><surname>Lugo-Ortiz</surname><given-names>CR</given-names></name><name name-style="western"><surname>McCafferty</surname><given-names>WP</given-names></name></person-group> (<year>1999</year>) <article-title>A new genus of small Minnow Mayflies (<tp:taxon-name><tp:taxon-name-part taxon-name-part-type="class">Insecta</tp:taxon-name-part></tp:taxon-name>: <tp:taxon-name><tp:taxon-name-part taxon-name-part-type="order">Ephemeroptera</tp:taxon-name-part></tp:taxon-name>: <tp:taxon-name><tp:taxon-name-part taxon-name-part-type="family">Baetidae</tp:taxon-name-part></tp:taxon-name>) with six new species from New Guinea and New Britain.</article-title><source>Annales de Limnologie</source><volume>35</volume>: <fpage>57</fpage>–<lpage>70</lpage>. <ext-link xlink:href="10.1051/limn/1999013" ext-link-type="doi" xlink:type="simple">https://doi.org/10.1051/limn/1999013</ext-link></mixed-citation></ref></ref-list></tp:taxon-treatment>
