# Supplementary material for: ﻿Redescription of Papuanatula Lugo-Ortiz & McCafferty (Ephemeroptera, Baetidae), with description of a new subgenus and 20 new species
Source: Zookeys. 2025 Feb 11;1227:159–347. doi: 10.3897/zookeys.1227.138100 (PMC11836624; doi:10.3897/zookeys.1227.138100)
Supplement: XML Treatment for Papuanatula (Papuanatula) lenos [file zookeys.1227.138100-treatment5.xml]

<!DOCTYPE tp:taxon-treatment
  PUBLIC "-//TaxonX//DTD Taxonomic Treatment Publishing DTD v0 20100105//EN" "tax-treatment-NSO.dtd">
<tp:taxon-treatment xmlns:tp="http://www.plazi.org/taxpub"><tp:treatment-meta><kwd-group><label>Taxon classification</label><kwd>
              <named-content content-type="kingdom">Animalia</named-content>
            </kwd><kwd>
              <named-content content-type="order">Ephemeroptera</named-content>
            </kwd><kwd>
              <named-content content-type="family">Baetidae</named-content>
            </kwd></kwd-group><mixed-citation publication-type="journal"><person-group><name><surname>Kaltenbach</surname><given-names>Thomas</given-names></name><name><surname>Kluge</surname><given-names>Nikita J.</given-names></name><name><surname>Gattolliat</surname><given-names>Jean-Luc</given-names></name></person-group><article-title>﻿Redescription of <italic><tp:taxon-name><tp:taxon-name-part taxon-name-part-type="genus" reg="Papuanatula">Papuanatula</tp:taxon-name-part></tp:taxon-name></italic> Lugo-Ortiz &amp; McCafferty (<tp:taxon-name><tp:taxon-name-part taxon-name-part-type="order">Ephemeroptera</tp:taxon-name-part></tp:taxon-name>, <tp:taxon-name><tp:taxon-name-part taxon-name-part-type="family">Baetidae</tp:taxon-name-part></tp:taxon-name>), with description of a new subgenus and 20 new species</article-title><source>Zookeys</source><day>11</day><month>02</month><year>2025</year><volume>1227</volume><fpage>159</fpage><lpage>347</lpage><pub-id pub-id-type="doi">10.3897/zookeys.1227.138100</pub-id></mixed-citation></tp:treatment-meta><tp:nomenclature><label>﻿﻿</label><tp:taxon-name><object-id xmlns:xlink="http://www.w3.org/1999/xlink" content-type="arpha" xlink:type="simple">1621D2C3-529B-5AFD-9CA6-5A062B5BA7FE</object-id><tp:taxon-name-part taxon-name-part-type="genus" reg="Papuanatula">Papuanatula</tp:taxon-name-part> (<tp:taxon-name-part taxon-name-part-type="subgenus" reg="Papuanatula">Papuanatula</tp:taxon-name-part>) <tp:taxon-name-part taxon-name-part-type="species" reg="lenos">lenos</tp:taxon-name-part></tp:taxon-name><tp:taxon-authority>Lugo-Ortiz &amp; McCafferty, 1999</tp:taxon-authority><xref ref-type="fig" rid="F14">Figs 14</xref><xref ref-type="fig" rid="F15">, 15</xref><xref ref-type="fig" rid="F16">, 16</xref><tp:nomenclature-citation-list><tp:nomenclature-citation><tp:taxon-name>
                <tp:taxon-name-part taxon-name-part-type="genus" reg="Papuanatula">Papuanatula</tp:taxon-name-part>
                <tp:taxon-name-part taxon-name-part-type="species" reg="lenos">lenos</tp:taxon-name-part>
              </tp:taxon-name><comment>. <xref ref-type="bibr" rid="B29">Lugo-Ortiz and McCafferty 1999</xref>: 65–66, figs 19–24.</comment></tp:nomenclature-citation></tp:nomenclature-citation-list></tp:nomenclature><tp:treatment-sec sec-type="material" id="SECID0EI4AI"><title>Material examined.</title><p><bold>Type locality (‘additional material’ in original description).</bold> Papua New Guinea • 3 larvae; Morobe Prov., Wau, Hospital Cr.; 1150 m; 20.x.1964; leg. WL and WG Peters; 1 in alcohol; GBIFCH00976076; 2 on slides; GBIFCH00592580, GBIFCH00592533; <named-content xmlns:xlink="http://www.w3.org/1999/xlink" content-type="dwc:institutional_code" xlink:title="Muséum cantonal des Sciences Naturelles" xlink:href="http://grbio.org/institution/musee-zoologique-0" xlink:type="simple">MZL</named-content>.</p></tp:treatment-sec><tp:treatment-sec sec-type="diagnosis" id="SECID0EU4AI"><title>Diagnosis.</title><p><bold>Larva.</bold> The following combination of characters distinguishes <italic><tp:taxon-name><tp:taxon-name-part taxon-name-part-type="genus" reg="Papuanatula">P.</tp:taxon-name-part><tp:taxon-name-part taxon-name-part-type="species" reg="lenos">lenos</tp:taxon-name-part></tp:taxon-name></italic> from other species of <italic><tp:taxon-name><tp:taxon-name-part taxon-name-part-type="genus" reg="Papuanatula">Papuanatula</tp:taxon-name-part></tp:taxon-name></italic> s. str.: body dorsally without row of long, fine, simple setae along midline; body dorsally without protuberances; thorax ventrally without protuberances; thorax dorsally without distinct markings; femur anteriorly with hypodermal, large, oblong to drop-shaped, dark brown to purple black marking in basal 1/2; paracercus with nine segments (immature larvae 11); paraproct without posterior prolongation;</p></tp:treatment-sec><tp:treatment-sec sec-type="description" id="SECID0EO5AI"><title>Description.</title><p><bold>Larva</bold> (Figs <xref ref-type="fig" rid="F14">14</xref>–<xref ref-type="fig" rid="F16">16</xref>; <xref ref-type="bibr" rid="B29">Lugo-Ortiz and McCafferty 1999</xref>: 65–66, figs 19–24). Body length 3.3–4.4 mm, cerci length unknown.</p><p><bold><italic>Cuticular coloration</italic></bold> (Fig. <xref ref-type="fig" rid="F14">14a</xref>). Head, thorax and abdomen dorsally yellow-brown to brown with pattern as in Fig. <xref ref-type="fig" rid="F14">14a</xref>, slightly variable; abdominal segments III–VIII with oblique, dark brown lateral markings, partly forming a trough-shaped pattern (segments III, VII, and VIII), segment IV with dark brown crown-like pattern. Legs yellow-brown to brown; Caudalii yellow-brown.</p><fig id="F14" position="float" orientation="portrait"><object-id xmlns:xlink="http://www.w3.org/1999/xlink" content-type="doi" xlink:type="simple">10.3897/zookeys.1227.138100.figure14</object-id><object-id xmlns:xlink="http://www.w3.org/1999/xlink" content-type="arpha" xlink:type="simple">E7000F9C-8591-56DD-B89A-BED849884033</object-id><label>Figure 14.</label><caption><p><tp:taxon-name><tp:taxon-name-part taxon-name-part-type="genus" reg="Papuanatula">Papuanatula</tp:taxon-name-part> (<tp:taxon-name-part taxon-name-part-type="subgenus" reg="Papuanatula">Papuanatula</tp:taxon-name-part>) <tp:taxon-name-part taxon-name-part-type="species" reg="lenos">lenos</tp:taxon-name-part></tp:taxon-name>, larva, habitus (type locality): <bold>a</bold> dorsal view. Scale bar: 1 mm.</p></caption><graphic xmlns:xlink="http://www.w3.org/1999/xlink" xlink:href="zookeys-1227-159_article-138100__-g014.jpg" position="float" orientation="portrait" xlink:type="simple" id="oo_1247428.jpg"><uri content-type="original_file" xlink:type="simple">https://binary.pensoft.net/fig/1247428</uri></graphic></fig><p><bold><italic>Hypodermal coloration</italic>.</bold> Abdominal segments I–IX dorsally with transverse stripe on posterior margins (Fig. <xref ref-type="fig" rid="F14">14a</xref>). Femur anteriorly with large oblong to drop-shaped, dark brown to purple black marking in basal 1/2; posteriorly with long, broad, dark brown to purple black dashes.</p><p><bold><italic>Head</italic>. <italic>Antenna</italic>.</bold> Length 1.5× head length. <bold><italic>Developing turbinate eyes in last instar male larva</italic></bold> unknown. <bold><italic>Labrum</italic></bold> (Fig. <xref ref-type="fig" rid="F15">15a</xref>). Length 0.5× maximum width, laterally convex. Dorsal, sub-marginal arc with 12–15 feathered setae. <bold><italic>Right mandible</italic></bold> (Fig. <xref ref-type="fig" rid="F15">15c, d</xref>). Margin between prostheca and mola smooth. Otherwise, as typical for subgenus. <bold><italic>Left mandible</italic></bold> (Fig. <xref ref-type="fig" rid="F15">15e, f</xref>). Margin between prostheca and mola smooth, with one spine close to subtriangular process. Otherwise, as typical for subgenus. <bold><italic>Hypopharynx</italic></bold> (Fig. <xref ref-type="fig" rid="F15">15b</xref>). As typical for genus. <bold><italic>Maxilla</italic></bold> (Fig. <xref ref-type="fig" rid="F15">15h, i</xref>). Maxillary palp subequal in length to galea-lacinia; palp segment II subequal in length to segment I. Otherwise, as typical for genus. <bold><italic>Labium</italic></bold> (Fig. <xref ref-type="fig" rid="F15">15g</xref>). As typical for genus. Paraglossa dorsally with one spine-like seta near inner, distolateral margin. Labial palp with segment I subequal in length to segments II and III combined. Segment II without distomedial protuberance, dorsally with row of five spine-like setae near outer, distolateral margin. Segment III bulbous, pointed, 0.8× length of segment II; inner dorsal margin with few feathered setae.</p><fig id="F15" position="float" orientation="portrait"><object-id xmlns:xlink="http://www.w3.org/1999/xlink" content-type="doi" xlink:type="simple">10.3897/zookeys.1227.138100.figure15</object-id><object-id xmlns:xlink="http://www.w3.org/1999/xlink" content-type="arpha" xlink:type="simple">6BCCB2D7-0A73-5D4E-9954-1001FA218AB2</object-id><label>Figure 15.</label><caption><p><tp:taxon-name><tp:taxon-name-part taxon-name-part-type="genus" reg="Papuanatula">Papuanatula</tp:taxon-name-part> (<tp:taxon-name-part taxon-name-part-type="subgenus" reg="Papuanatula">Papuanatula</tp:taxon-name-part>) <tp:taxon-name-part taxon-name-part-type="species" reg="lenos">lenos</tp:taxon-name-part></tp:taxon-name>, larva (type locality): <bold>a</bold> labrum <bold>b</bold> hypopharynx and superlinguae <bold>c</bold> right mandible <bold>d</bold> right mandible: margin between prostheca and mola <bold>e</bold> left mandible <bold>f</bold> left mandible: margin between prostheca and mola <bold>g</bold> labial palp <bold>h</bold> maxilla <bold>i</bold> maxillary palp. Scale bars: 20 µm (<bold>a–c, e, h</bold>); 10 µm (<bold>g, i</bold>).</p></caption><graphic xmlns:xlink="http://www.w3.org/1999/xlink" xlink:href="zookeys-1227-159_article-138100__-g015.jpg" position="float" orientation="portrait" xlink:type="simple" id="oo_1247429.jpg"><uri content-type="original_file" xlink:type="simple">https://binary.pensoft.net/fig/1247429</uri></graphic></fig><p><bold><italic>Thorax</italic>. <italic>Sterna</italic></bold> without protuberances. <bold><italic>Terga</italic></bold> without protuberances. <bold><italic>Legs</italic></bold> (Fig. <xref ref-type="fig" rid="F16">16a, b</xref>). Ratio of leg segments: fore leg 1.0:1.0:0.2:0.1, middle leg 0.9:1.0:0.2:0.1 and hind leg 1.1:1.0:0.3:0.1. <bold><italic>Femur</italic>.</bold> Length ~ 3× maximum width. <bold><italic>Claw</italic></bold> with one row of six or seven denticles, one posterior seta.</p><fig id="F16" position="float" orientation="portrait"><object-id xmlns:xlink="http://www.w3.org/1999/xlink" content-type="doi" xlink:type="simple">10.3897/zookeys.1227.138100.figure16</object-id><object-id xmlns:xlink="http://www.w3.org/1999/xlink" content-type="arpha" xlink:type="simple">F65A701F-2A04-5F7F-9372-CB1DAEDDD115</object-id><label>Figure 16.</label><caption><p><tp:taxon-name><tp:taxon-name-part taxon-name-part-type="genus" reg="Papuanatula">Papuanatula</tp:taxon-name-part> (<tp:taxon-name-part taxon-name-part-type="subgenus" reg="Papuanatula">Papuanatula</tp:taxon-name-part>) <tp:taxon-name-part taxon-name-part-type="species" reg="lenos">lenos</tp:taxon-name-part></tp:taxon-name>, larva (type locality): <bold>a</bold> middle tibia, posterior surface <bold>b</bold> fore femur, ventral margin <bold>c</bold> abdominal terga <bold>d</bold> paracercus <bold>e</bold> tergalius II <bold>f</bold> tergalius IV, margin. Scale bars: 10 µm (<bold>a–c, f</bold>); 20 µm (<bold>d, e</bold>).</p></caption><graphic xmlns:xlink="http://www.w3.org/1999/xlink" xlink:href="zookeys-1227-159_article-138100__-g016.jpg" position="float" orientation="portrait" xlink:type="simple" id="oo_1247430.jpg"><uri content-type="original_file" xlink:type="simple">https://binary.pensoft.net/fig/1247430</uri></graphic></fig><p><bold><italic>Abdomen</italic>. <italic>Terga</italic></bold> (Fig. <xref ref-type="fig" rid="F16">16c</xref>). Abdominal terga without protuberances. Posterior margin of terga: I smooth, without denticles; II–IX with triangular, pointed denticles. <bold><italic>Tergalii</italic></bold> (Fig. <xref ref-type="fig" rid="F16">16e–f</xref>) ovoid, tracheation rather poorly developed; margins smooth, with short, fine, simple setae. <bold><italic>Paraproct</italic></bold>. Posterior margin without prolongation; smooth, without denticles. <bold><italic>Caudalii</italic></bold> (Fig. <xref ref-type="fig" rid="F16">16d</xref>). Paracercus with nine segments, immature larvae up to 11 segments.</p><p><bold><italic>Pose of subimaginal gonostyli under larval cuticle</italic>.</bold> Unknown.</p><p><bold>Subimago.</bold> Unknown.</p><p><bold>Imago.</bold> Unknown.</p><p><bold>Egg.</bold> Unknown.</p></tp:treatment-sec><tp:treatment-sec sec-type="distribution" id="SECID0EUHBI"><title>Distribution.</title><p>New Guinea (Fig. <xref ref-type="fig" rid="F146">146</xref>).</p></tp:treatment-sec><tp:treatment-sec><!--Section generated to contain objects referenced in tp:taxon-treatment.--><fig id="F146" position="float" orientation="portrait"><object-id xmlns:xlink="http://www.w3.org/1999/xlink" content-type="doi" xlink:type="simple">10.3897/zookeys.1227.138100.figure146</object-id><object-id xmlns:xlink="http://www.w3.org/1999/xlink" content-type="arpha" xlink:type="simple">2CD976F7-56A1-5B62-B14F-B71790B04BD7</object-id><label>Figure 146.</label><caption><p>Distribution of <italic><tp:taxon-name><tp:taxon-name-part taxon-name-part-type="genus" reg="Papuanatula">Papuanatula</tp:taxon-name-part></tp:taxon-name></italic> species (x: type locality).</p></caption><graphic xmlns:xlink="http://www.w3.org/1999/xlink" xlink:href="zookeys-1227-159_article-138100__-g146.jpg" position="float" orientation="portrait" xlink:type="simple" id="oo_1247563.jpg"><uri content-type="original_file" xlink:type="simple">https://binary.pensoft.net/fig/1247563</uri></graphic></fig></tp:treatment-sec><ref-list><ref id="B29"><mixed-citation xmlns:xlink="http://www.w3.org/1999/xlink" xlink:type="simple"><person-group><name name-style="western"><surname>Lugo-Ortiz</surname><given-names>CR</given-names></name><name name-style="western"><surname>McCafferty</surname><given-names>WP</given-names></name></person-group> (<year>1999</year>) <article-title>A new genus of small Minnow Mayflies (<tp:taxon-name><tp:taxon-name-part taxon-name-part-type="class">Insecta</tp:taxon-name-part></tp:taxon-name>: <tp:taxon-name><tp:taxon-name-part taxon-name-part-type="order">Ephemeroptera</tp:taxon-name-part></tp:taxon-name>: <tp:taxon-name><tp:taxon-name-part taxon-name-part-type="family">Baetidae</tp:taxon-name-part></tp:taxon-name>) with six new species from New Guinea and New Britain.</article-title><source>Annales de Limnologie</source><volume>35</volume>: <fpage>57</fpage>–<lpage>70</lpage>. <ext-link xlink:href="10.1051/limn/1999013" ext-link-type="doi" xlink:type="simple">https://doi.org/10.1051/limn/1999013</ext-link></mixed-citation></ref></ref-list></tp:taxon-treatment>
