# Supplementary material for: ﻿Redescription of Papuanatula Lugo-Ortiz & McCafferty (Ephemeroptera, Baetidae), with description of a new subgenus and 20 new species
Source: Zookeys. 2025 Feb 11;1227:159–347. doi: 10.3897/zookeys.1227.138100 (PMC11836624; doi:10.3897/zookeys.1227.138100)
Supplement: XML Treatment for Papuanatula (Papuanatula) plana [file zookeys.1227.138100-treatment6.xml]

<!DOCTYPE tp:taxon-treatment
  PUBLIC "-//TaxonX//DTD Taxonomic Treatment Publishing DTD v0 20100105//EN" "tax-treatment-NSO.dtd">
<tp:taxon-treatment xmlns:tp="http://www.plazi.org/taxpub"><tp:treatment-meta><kwd-group><label>Taxon classification</label><kwd>
              <named-content content-type="kingdom">Animalia</named-content>
            </kwd><kwd>
              <named-content content-type="order">Ephemeroptera</named-content>
            </kwd><kwd>
              <named-content content-type="family">Baetidae</named-content>
            </kwd></kwd-group><mixed-citation publication-type="journal"><person-group><name><surname>Kaltenbach</surname><given-names>Thomas</given-names></name><name><surname>Kluge</surname><given-names>Nikita J.</given-names></name><name><surname>Gattolliat</surname><given-names>Jean-Luc</given-names></name></person-group><article-title>﻿Redescription of <italic><tp:taxon-name><tp:taxon-name-part taxon-name-part-type="genus" reg="Papuanatula">Papuanatula</tp:taxon-name-part></tp:taxon-name></italic> Lugo-Ortiz &amp; McCafferty (<tp:taxon-name><tp:taxon-name-part taxon-name-part-type="order">Ephemeroptera</tp:taxon-name-part></tp:taxon-name>, <tp:taxon-name><tp:taxon-name-part taxon-name-part-type="family">Baetidae</tp:taxon-name-part></tp:taxon-name>), with description of a new subgenus and 20 new species</article-title><source>Zookeys</source><day>11</day><month>02</month><year>2025</year><volume>1227</volume><fpage>159</fpage><lpage>347</lpage><pub-id pub-id-type="doi">10.3897/zookeys.1227.138100</pub-id></mixed-citation></tp:treatment-meta><tp:nomenclature><label>﻿﻿</label><tp:taxon-name><object-id xmlns:xlink="http://www.w3.org/1999/xlink" content-type="arpha" xlink:type="simple">EF608808-121A-551A-880C-A064B7D9A843</object-id><tp:taxon-name-part taxon-name-part-type="genus" reg="Papuanatula">Papuanatula</tp:taxon-name-part> (<tp:taxon-name-part taxon-name-part-type="subgenus" reg="Papuanatula">Papuanatula</tp:taxon-name-part>) <tp:taxon-name-part taxon-name-part-type="species" reg="plana">plana</tp:taxon-name-part></tp:taxon-name><tp:taxon-authority>Lugo-Ortiz &amp; McCafferty, 1999</tp:taxon-authority><xref ref-type="fig" rid="F17">Figs 17</xref><xref ref-type="fig" rid="F18">, 18</xref><xref ref-type="fig" rid="F19">, 19</xref><xref ref-type="fig" rid="F20">, 20</xref><xref ref-type="fig" rid="F21">, 21</xref><xref ref-type="fig" rid="F22">, 22</xref><xref ref-type="fig" rid="F23">, 23</xref><xref ref-type="fig" rid="F24">, 24</xref><tp:nomenclature-citation-list><tp:nomenclature-citation><tp:taxon-name>
                <tp:taxon-name-part taxon-name-part-type="genus" reg="Papuanatula">Papuanatula</tp:taxon-name-part>
                <tp:taxon-name-part taxon-name-part-type="species" reg="plana">plana</tp:taxon-name-part>
              </tp:taxon-name><comment>. <xref ref-type="bibr" rid="B29">Lugo-Ortiz and McCafferty 1999</xref>: 66–68, figs 25–30.</comment></tp:nomenclature-citation></tp:nomenclature-citation-list></tp:nomenclature><tp:treatment-sec sec-type="material" id="SECID0EYKBI"><title>Material examined.</title><p><bold>Type locality (‘additional material’ in original description).</bold> Papua New Guinea • 5 larvae; Morobe Prov., E of Wau, Bulolo Riv.; 900 m; 15.x.1964; leg. WL and WG Peters; 3 in alcohol; GBIFCH00976075, GBIFCH00976051; 2 on slides; GBIFCH00592549, GBIFCH00592582; 22 male adults; 20 in alcohol; GBIFCH00976071, GBIFCH00976052; 2 on slides; GBIFCH00592550, GBIFCH01221756; <named-content xmlns:xlink="http://www.w3.org/1999/xlink" content-type="dwc:institutional_code" xlink:title="Muséum cantonal des Sciences Naturelles" xlink:href="http://grbio.org/institution/musee-zoologique-0" xlink:type="simple">MZL</named-content>.</p></tp:treatment-sec><tp:treatment-sec sec-type="diagnosis" id="SECID0EELBI"><title>Diagnosis.</title><p><bold>Larva</bold>. The following combination of characters distinguishes <italic><tp:taxon-name><tp:taxon-name-part taxon-name-part-type="genus" reg="Papuanatula">P.</tp:taxon-name-part><tp:taxon-name-part taxon-name-part-type="species" reg="plana">plana</tp:taxon-name-part></tp:taxon-name></italic> from other species of <italic><tp:taxon-name><tp:taxon-name-part taxon-name-part-type="genus" reg="Papuanatula">Papuanatula</tp:taxon-name-part></tp:taxon-name></italic> s. str.: body dorsally without row of long, fine, simple setae along midline; body dorsally without protuberances; femur without distinct markings; abdominal segment IV with dark brown, medioposterior mark; paracercus with 9 segments.</p></tp:treatment-sec><tp:treatment-sec sec-type="description" id="SECID0E5LBI"><title>Description.</title><p><bold>Larva</bold> (Figs <xref ref-type="fig" rid="F17">17</xref>–<xref ref-type="fig" rid="F22">22</xref>). Body length 3.7–4.1 mm, cerci much longer than body length.</p><p><bold><italic>Coloration</italic></bold> (Fig. <xref ref-type="fig" rid="F17">17a–c</xref>). Description see <xref ref-type="bibr" rid="B29">Lugo-Ortiz and McCafferty (1999</xref>: 66–67).</p><fig id="F17" position="float" orientation="portrait"><object-id xmlns:xlink="http://www.w3.org/1999/xlink" content-type="doi" xlink:type="simple">10.3897/zookeys.1227.138100.figure17</object-id><object-id xmlns:xlink="http://www.w3.org/1999/xlink" content-type="arpha" xlink:type="simple">19E35C96-C22C-58FF-AFFC-CA0F202E22E5</object-id><label>Figure 17.</label><caption><p><tp:taxon-name><tp:taxon-name-part taxon-name-part-type="genus" reg="Papuanatula">Papuanatula</tp:taxon-name-part> (<tp:taxon-name-part taxon-name-part-type="subgenus" reg="Papuanatula">Papuanatula</tp:taxon-name-part>) <tp:taxon-name-part taxon-name-part-type="species" reg="plana">plana</tp:taxon-name-part></tp:taxon-name>, larva, habitus (type locality): <bold>a</bold> dorsal view <bold>b</bold> lateral view <bold>c</bold> ventral view. Scale bars: 1 mm.</p></caption><graphic xmlns:xlink="http://www.w3.org/1999/xlink" xlink:href="zookeys-1227-159_article-138100__-g017.jpg" position="float" orientation="portrait" xlink:type="simple" id="oo_1247431.jpg"><uri content-type="original_file" xlink:type="simple">https://binary.pensoft.net/fig/1247431</uri></graphic></fig><p><bold><italic>Head</italic>. <italic>Antenna</italic></bold> (Fig. <xref ref-type="fig" rid="F17">17a</xref>). Length 1.5× head length. As typical for the subgenus. <bold><italic>Developing turbinate eyes in last instar male larva</italic></bold> (Fig. <xref ref-type="fig" rid="F20">20e</xref>) large, subquadrangular, nearly touching each other in the middle. <bold><italic>Labrum</italic></bold> (Fig. <xref ref-type="fig" rid="F18">18a, b</xref>). Length 0.5× maximum width, laterally convex. Dorsal, sub-marginal arc with ~ 14 feathered setae. <bold><italic>Right mandible</italic></bold> (Fig. <xref ref-type="fig" rid="F18">18d, e</xref>). Margin between prostheca and mola with row of minute denticles. Otherwise, as typical for subgenus. <bold><italic>Left mandible</italic></bold> (Fig. <xref ref-type="fig" rid="F18">18f, g</xref>). Margin between prostheca and mola with row of minute denticles. Otherwise, as typical for subgenus. <bold><italic>Hypopharynx</italic></bold> (Fig. <xref ref-type="fig" rid="F18">18c</xref>). As typical for genus. <bold><italic>Maxilla</italic></bold> (Fig. <xref ref-type="fig" rid="F19">19c, d</xref>). Maxillary palp slightly longer than galea-lacinia, robust; palp segment II subequal in length to segment I. Otherwise, as typical for genus. <bold><italic>Labium</italic></bold> (Fig. <xref ref-type="fig" rid="F19">19a, b</xref>). As typical for the genus. Paraglossa dorsally with two spine-like setae near inner, distolateral margin. Labial palp with segment I subequal in length to segments II and III combined. Segment II with slight, broadly rounded, distomedial protuberance, dorsally with row of three spine-like setae near outer, distolateral margin. Segment III slightly pentagonal, pointed, 0.8× length of segment II.</p><fig id="F18" position="float" orientation="portrait"><object-id xmlns:xlink="http://www.w3.org/1999/xlink" content-type="doi" xlink:type="simple">10.3897/zookeys.1227.138100.figure18</object-id><object-id xmlns:xlink="http://www.w3.org/1999/xlink" content-type="arpha" xlink:type="simple">D6BEEB93-5904-5FDE-830A-B86DDD2C962C</object-id><label>Figure 18.</label><caption><p><tp:taxon-name><tp:taxon-name-part taxon-name-part-type="genus" reg="Papuanatula">Papuanatula</tp:taxon-name-part> (<tp:taxon-name-part taxon-name-part-type="subgenus" reg="Papuanatula">Papuanatula</tp:taxon-name-part>) <tp:taxon-name-part taxon-name-part-type="species" reg="plana">plana</tp:taxon-name-part></tp:taxon-name>, larva (type locality): <bold>a</bold> labrum <bold>b</bold> labrum: dorsal, submarginal setae <bold>c</bold> hypopharynx and superlinguae <bold>d</bold> right mandible <bold>e</bold> right mandible: margin between prostheca and mola <bold>f</bold> left mandible <bold>g</bold> left mandible: margin between prostheca and mola. Scale bars: 10 µm (<bold>a, b</bold>); 20 µm (<bold>c, d, f</bold>).</p></caption><graphic xmlns:xlink="http://www.w3.org/1999/xlink" xlink:href="zookeys-1227-159_article-138100__-g018.jpg" position="float" orientation="portrait" xlink:type="simple" id="oo_1247432.jpg"><uri content-type="original_file" xlink:type="simple">https://binary.pensoft.net/fig/1247432</uri></graphic></fig><fig id="F19" position="float" orientation="portrait"><object-id xmlns:xlink="http://www.w3.org/1999/xlink" content-type="doi" xlink:type="simple">10.3897/zookeys.1227.138100.figure19</object-id><object-id xmlns:xlink="http://www.w3.org/1999/xlink" content-type="arpha" xlink:type="simple">761D8182-AB59-52C0-8465-D920B964D2E5</object-id><label>Figure 19.</label><caption><p><tp:taxon-name><tp:taxon-name-part taxon-name-part-type="genus" reg="Papuanatula">Papuanatula</tp:taxon-name-part> (<tp:taxon-name-part taxon-name-part-type="subgenus" reg="Papuanatula">Papuanatula</tp:taxon-name-part>) <tp:taxon-name-part taxon-name-part-type="species" reg="plana">plana</tp:taxon-name-part></tp:taxon-name>, larva (type locality): <bold>a</bold> labium <bold>b</bold> labial palp <bold>c</bold> maxilla <bold>d</bold> maxillary palp. Scale bars: 20 µm (<bold>a, c</bold>); 10 µm (<bold>b, d</bold>).</p></caption><graphic xmlns:xlink="http://www.w3.org/1999/xlink" xlink:href="zookeys-1227-159_article-138100__-g019.jpg" position="float" orientation="portrait" xlink:type="simple" id="oo_1247433.jpg"><uri content-type="original_file" xlink:type="simple">https://binary.pensoft.net/fig/1247433</uri></graphic></fig><p><bold><italic>Thorax</italic>. <italic>Sterna</italic>.</bold> With small protuberances on sides of prosternum and close to openings of mesothoracic and metathoracic sternal apodemes (as in Fig. <xref ref-type="fig" rid="F108">108a</xref>). <bold><italic>Terga</italic></bold> without protuberances. <bold><italic>Legs</italic></bold> (Fig. <xref ref-type="fig" rid="F20">20a–d</xref>). Ratio of leg segments: fore leg 0.9:1.0:0.4:0.2, middle leg 0.9:1.0:0.3:0.2 and hind leg 1.0:1.0:0.4:0.2. <bold><italic>Femur</italic></bold>. Length ~ 3× maximum width. <bold><italic>Claw</italic></bold> with one row of 5–8 denticles, distalmost denticle with distance to other denticles; one posterior seta.</p><fig id="F20" position="float" orientation="portrait"><object-id xmlns:xlink="http://www.w3.org/1999/xlink" content-type="doi" xlink:type="simple">10.3897/zookeys.1227.138100.figure20</object-id><object-id xmlns:xlink="http://www.w3.org/1999/xlink" content-type="arpha" xlink:type="simple">6D9216CC-3000-55FD-9A61-1569281D66CA</object-id><label>Figure 20.</label><caption><p><tp:taxon-name><tp:taxon-name-part taxon-name-part-type="genus" reg="Papuanatula">Papuanatula</tp:taxon-name-part> (<tp:taxon-name-part taxon-name-part-type="subgenus" reg="Papuanatula">Papuanatula</tp:taxon-name-part>) <tp:taxon-name-part taxon-name-part-type="species" reg="plana">plana</tp:taxon-name-part></tp:taxon-name>, larva (type locality): <bold>a</bold> foreleg <bold>b</bold> fore tibia, ventral margin <bold>c</bold> fore tarsus, ventral margin <bold>d</bold> fore claw (arrow: posterior seta) <bold>e</bold> male head, mature. Scale bars: 50 µm (<bold>a, e</bold>); 10 µm (<bold>b, c, d</bold>).</p></caption><graphic xmlns:xlink="http://www.w3.org/1999/xlink" xlink:href="zookeys-1227-159_article-138100__-g020.jpg" position="float" orientation="portrait" xlink:type="simple" id="oo_1247434.jpg"><uri content-type="original_file" xlink:type="simple">https://binary.pensoft.net/fig/1247434</uri></graphic></fig><p><bold><italic>Abdomen</italic>. <italic>Terga</italic></bold> (Figs <xref ref-type="fig" rid="F21">21a</xref>, <xref ref-type="fig" rid="F22">22a–d</xref>). Abdominal terga without protuberances. Posterior margin of terga: I and II smooth, without denticles; III–IX with triangular, pointed denticles, increasing in length toward VII. Surface with scattered small, sub rectangular, apically rounded scales. <bold><italic>Tergalii</italic></bold> (Fig. <xref ref-type="fig" rid="F21">21e</xref>). Narrow-elongate, tracheation absent or poorly developed; margins smooth, with short, fine, simple setae. <bold><italic>Paraproct</italic></bold> (Fig. <xref ref-type="fig" rid="F21">21d</xref>). Posterior margin without prolongation, smooth. <bold><italic>Caudalii</italic></bold> (Fig. <xref ref-type="fig" rid="F21">21b, c</xref>). Cerci without swimming setae. Paracercus with nine segments.</p><fig id="F21" position="float" orientation="portrait"><object-id xmlns:xlink="http://www.w3.org/1999/xlink" content-type="doi" xlink:type="simple">10.3897/zookeys.1227.138100.figure21</object-id><object-id xmlns:xlink="http://www.w3.org/1999/xlink" content-type="arpha" xlink:type="simple">DE9E1633-4F8A-57BE-8C21-1F341E18F197</object-id><label>Figure 21.</label><caption><p><tp:taxon-name><tp:taxon-name-part taxon-name-part-type="genus" reg="Papuanatula">Papuanatula</tp:taxon-name-part> (<tp:taxon-name-part taxon-name-part-type="subgenus" reg="Papuanatula">Papuanatula</tp:taxon-name-part>) <tp:taxon-name-part taxon-name-part-type="species" reg="plana">plana</tp:taxon-name-part></tp:taxon-name>, larva (type locality): <bold>a</bold> abdominal terga <bold>b</bold> paracercus <bold>c</bold> cercus <bold>d</bold> paraproct <bold>e</bold> tergalius V <bold>f</bold> developing gonostyli. Scale bars: 10 µm (<bold>a, c–e</bold>); 20 µm (<bold>b, f</bold>).</p></caption><graphic xmlns:xlink="http://www.w3.org/1999/xlink" xlink:href="zookeys-1227-159_article-138100__-g021.jpg" position="float" orientation="portrait" xlink:type="simple" id="oo_1247435.jpg"><uri content-type="original_file" xlink:type="simple">https://binary.pensoft.net/fig/1247435</uri></graphic></fig><fig id="F22" position="float" orientation="portrait"><object-id xmlns:xlink="http://www.w3.org/1999/xlink" content-type="doi" xlink:type="simple">10.3897/zookeys.1227.138100.figure22</object-id><object-id xmlns:xlink="http://www.w3.org/1999/xlink" content-type="arpha" xlink:type="simple">F07F9F50-E804-522D-9D21-94C471C1D59E</object-id><label>Figure 22.</label><caption><p><tp:taxon-name><tp:taxon-name-part taxon-name-part-type="genus" reg="Papuanatula">Papuanatula</tp:taxon-name-part> (<tp:taxon-name-part taxon-name-part-type="subgenus" reg="Papuanatula">Papuanatula</tp:taxon-name-part>) <tp:taxon-name-part taxon-name-part-type="species" reg="plana">plana</tp:taxon-name-part></tp:taxon-name>, larva, SEM: <bold>a, b</bold> abdominal terga <bold>c</bold> abdominal tergum VI <bold>d</bold> abdominal tergum VI. Scale bars: 100 µm (<bold>a, b</bold>); 40 µm (<bold>c</bold>); 10 µm (<bold>d</bold>).</p></caption><graphic xmlns:xlink="http://www.w3.org/1999/xlink" xlink:href="zookeys-1227-159_article-138100__-g022.jpg" position="float" orientation="portrait" xlink:type="simple" id="oo_1247436.jpg"><uri content-type="original_file" xlink:type="simple">https://binary.pensoft.net/fig/1247436</uri></graphic></fig><p><bold><italic>Pose of subimaginal gonostyli under larval cuticle</italic></bold> (Fig. <xref ref-type="fig" rid="F21">21f</xref>). As typical for the subgenus. Segment III conical.</p><p><bold>Subimago.</bold> Unknown.</p><p><bold>Male and female imagos.</bold> See description in <xref ref-type="bibr" rid="B29">Lugo-Ortiz and McCafferty (1999</xref>: 67, figs 31, 32).</p><p><bold><italic>Imago, male</italic></bold> (Figs <xref ref-type="fig" rid="F23">23a, b</xref>, <xref ref-type="fig" rid="F24">24a, b</xref>). Head and thorax yellow-brown; legs pale yellow-brown. Turbinate eyes widened apically. Fore wings marginally with double intercalary veins. Pterostigma with four mostly incomplete, oblique cross veins. Hind wings absent. Abdominal segments I–VI translucent, abdominal tergum IV posteromedially with dark brown marking similar to larvae; abdominal segments VII–X pale yellow-brown.</p><fig id="F23" position="float" orientation="portrait"><object-id xmlns:xlink="http://www.w3.org/1999/xlink" content-type="doi" xlink:type="simple">10.3897/zookeys.1227.138100.figure23</object-id><object-id xmlns:xlink="http://www.w3.org/1999/xlink" content-type="arpha" xlink:type="simple">E7262BC4-AAC9-53EF-93BD-F48F1293716B</object-id><label>Figure 23.</label><caption><p><tp:taxon-name><tp:taxon-name-part taxon-name-part-type="genus" reg="Papuanatula">Papuanatula</tp:taxon-name-part> (<tp:taxon-name-part taxon-name-part-type="subgenus" reg="Papuanatula">Papuanatula</tp:taxon-name-part>) <tp:taxon-name-part taxon-name-part-type="species" reg="plana">plana</tp:taxon-name-part></tp:taxon-name>, male imago, habitus (type locality): <bold>a</bold> dorsal view <bold>b</bold> lateral view. Scale bars: 1 mm.</p></caption><graphic xmlns:xlink="http://www.w3.org/1999/xlink" xlink:href="zookeys-1227-159_article-138100__-g023.jpg" position="float" orientation="portrait" xlink:type="simple" id="oo_1247437.jpg"><uri content-type="original_file" xlink:type="simple">https://binary.pensoft.net/fig/1247437</uri></graphic></fig><fig id="F24" position="float" orientation="portrait"><object-id xmlns:xlink="http://www.w3.org/1999/xlink" content-type="doi" xlink:type="simple">10.3897/zookeys.1227.138100.figure24</object-id><object-id xmlns:xlink="http://www.w3.org/1999/xlink" content-type="arpha" xlink:type="simple">F010E10D-C9CE-5AA5-A830-936FC4ABA3E7</object-id><label>Figure 24.</label><caption><p><tp:taxon-name><tp:taxon-name-part taxon-name-part-type="genus" reg="Papuanatula">Papuanatula</tp:taxon-name-part> (<tp:taxon-name-part taxon-name-part-type="subgenus" reg="Papuanatula">Papuanatula</tp:taxon-name-part>) <tp:taxon-name-part taxon-name-part-type="species" reg="plana">plana</tp:taxon-name-part></tp:taxon-name>, male imago (type locality): <bold>a</bold> fore wing <bold>b</bold> abdomen <bold>c</bold> genitalia. Scale bars: 100 µm (<bold>a, b</bold>); 20 µm (<bold>c</bold>).</p></caption><graphic xmlns:xlink="http://www.w3.org/1999/xlink" xlink:href="zookeys-1227-159_article-138100__-g024.jpg" position="float" orientation="portrait" xlink:type="simple" id="oo_1247438.jpg"><uri content-type="original_file" xlink:type="simple">https://binary.pensoft.net/fig/1247438</uri></graphic></fig><p><bold><italic>Genitalia</italic></bold> (Fig. <xref ref-type="fig" rid="F24">24c</xref>). Sterno-styligeral muscle absent. Each unistyliger parallel-sided, equally wide at base and at apex. Gonostylus 1<sup>st</sup> segment roundly-convex at apex, gradually turning to 2<sup>nd</sup> segment. Second segment equally wide along its length. Third (terminal) segment of gonostylus nearly as wide as 2<sup>nd</sup> segment, with length ~ 1.5× width. Penial bridge with slightly truncated trapezoid projection between unistyligers.</p><p><bold>Egg.</bold> Unknown.</p></tp:treatment-sec><tp:treatment-sec sec-type="comparisons" id="SECID0EL3BI"><title>Comparison.</title><p>The most similar species is <italic><tp:taxon-name><tp:taxon-name-part taxon-name-part-type="genus" reg="Papuanatula">P.</tp:taxon-name-part><tp:taxon-name-part taxon-name-part-type="species" reg="obscurella">obscurella</tp:taxon-name-part></tp:taxon-name></italic> sp. nov., a detailed comparison is given under this species.</p></tp:treatment-sec><tp:treatment-sec sec-type="distribution" id="SECID0E33BI"><title>Distribution.</title><p>New Guinea (Fig. <xref ref-type="fig" rid="F146">146</xref>).</p></tp:treatment-sec><tp:treatment-sec><!--Section generated to contain objects referenced in tp:taxon-treatment.--><fig id="F108" position="float" orientation="portrait"><object-id xmlns:xlink="http://www.w3.org/1999/xlink" content-type="doi" xlink:type="simple">10.3897/zookeys.1227.138100.figure108</object-id><object-id xmlns:xlink="http://www.w3.org/1999/xlink" content-type="arpha" xlink:type="simple">D72ED29D-36E5-568E-8C06-E0EB383CF3AD</object-id><label>Figure 108.</label><caption><p><tp:taxon-name><tp:taxon-name-part taxon-name-part-type="genus" reg="Papuanatula">Papuanatula</tp:taxon-name-part> (<tp:taxon-name-part taxon-name-part-type="subgenus" reg="Papuanatula">Papuanatula</tp:taxon-name-part>) <tp:taxon-name-part taxon-name-part-type="species" reg="parvatubera">parvatubera</tp:taxon-name-part></tp:taxon-name> sp. nov., larva (SEM): <bold>a</bold> pro-, meso-, and metasternum (arrows: protuberances) <bold>b</bold> hind claw <bold>c</bold> abdominal terga III–V <bold>d</bold> abdominal terga VII–X <bold>e</bold> abdominal tergum IV <bold>f</bold> abdominal tergum VIII. Scale bars: 200 µm (<bold>a</bold>); 40 µm (<bold>b</bold>); 100 µm (<bold>c, d</bold>); 30 µm (<bold>e</bold>); 20 µm (<bold>f</bold>).</p></caption><graphic xmlns:xlink="http://www.w3.org/1999/xlink" xlink:href="zookeys-1227-159_article-138100__-g108.jpg" position="float" orientation="portrait" xlink:type="simple" id="oo_1247522.jpg"><uri content-type="original_file" xlink:type="simple">https://binary.pensoft.net/fig/1247522</uri></graphic></fig><fig id="F146" position="float" orientation="portrait"><object-id xmlns:xlink="http://www.w3.org/1999/xlink" content-type="doi" xlink:type="simple">10.3897/zookeys.1227.138100.figure146</object-id><object-id xmlns:xlink="http://www.w3.org/1999/xlink" content-type="arpha" xlink:type="simple">2CD976F7-56A1-5B62-B14F-B71790B04BD7</object-id><label>Figure 146.</label><caption><p>Distribution of <italic><tp:taxon-name><tp:taxon-name-part taxon-name-part-type="genus" reg="Papuanatula">Papuanatula</tp:taxon-name-part></tp:taxon-name></italic> species (x: type locality).</p></caption><graphic xmlns:xlink="http://www.w3.org/1999/xlink" xlink:href="zookeys-1227-159_article-138100__-g146.jpg" position="float" orientation="portrait" xlink:type="simple" id="oo_1247563.jpg"><uri content-type="original_file" xlink:type="simple">https://binary.pensoft.net/fig/1247563</uri></graphic></fig></tp:treatment-sec><ref-list><ref id="B29"><mixed-citation xmlns:xlink="http://www.w3.org/1999/xlink" xlink:type="simple"><person-group><name name-style="western"><surname>Lugo-Ortiz</surname><given-names>CR</given-names></name><name name-style="western"><surname>McCafferty</surname><given-names>WP</given-names></name></person-group> (<year>1999</year>) <article-title>A new genus of small Minnow Mayflies (<tp:taxon-name><tp:taxon-name-part taxon-name-part-type="class">Insecta</tp:taxon-name-part></tp:taxon-name>: <tp:taxon-name><tp:taxon-name-part taxon-name-part-type="order">Ephemeroptera</tp:taxon-name-part></tp:taxon-name>: <tp:taxon-name><tp:taxon-name-part taxon-name-part-type="family">Baetidae</tp:taxon-name-part></tp:taxon-name>) with six new species from New Guinea and New Britain.</article-title><source>Annales de Limnologie</source><volume>35</volume>: <fpage>57</fpage>–<lpage>70</lpage>. <ext-link xlink:href="10.1051/limn/1999013" ext-link-type="doi" xlink:type="simple">https://doi.org/10.1051/limn/1999013</ext-link></mixed-citation></ref></ref-list></tp:taxon-treatment>
