# Supplementary material for: ﻿Redescription of Papuanatula Lugo-Ortiz & McCafferty (Ephemeroptera, Baetidae), with description of a new subgenus and 20 new species
Source: Zookeys. 2025 Feb 11;1227:159–347. doi: 10.3897/zookeys.1227.138100 (PMC11836624; doi:10.3897/zookeys.1227.138100)
Supplement: XML Treatment for Papuanatula (Papuanatula) balkei [file zookeys.1227.138100-treatment9.xml]

<!DOCTYPE tp:taxon-treatment
  PUBLIC "-//TaxonX//DTD Taxonomic Treatment Publishing DTD v0 20100105//EN" "tax-treatment-NSO.dtd">
<tp:taxon-treatment xmlns:tp="http://www.plazi.org/taxpub"><tp:treatment-meta><kwd-group><label>Taxon classification</label><kwd>
              <named-content content-type="kingdom">Animalia</named-content>
            </kwd><kwd>
              <named-content content-type="order">Ephemeroptera</named-content>
            </kwd><kwd>
              <named-content content-type="family">Baetidae</named-content>
            </kwd></kwd-group><mixed-citation publication-type="journal"><person-group><name><surname>Kaltenbach</surname><given-names>Thomas</given-names></name><name><surname>Kluge</surname><given-names>Nikita J.</given-names></name><name><surname>Gattolliat</surname><given-names>Jean-Luc</given-names></name></person-group><article-title>﻿Redescription of <italic><tp:taxon-name><tp:taxon-name-part taxon-name-part-type="genus" reg="Papuanatula">Papuanatula</tp:taxon-name-part></tp:taxon-name></italic> Lugo-Ortiz &amp; McCafferty (<tp:taxon-name><tp:taxon-name-part taxon-name-part-type="order">Ephemeroptera</tp:taxon-name-part></tp:taxon-name>, <tp:taxon-name><tp:taxon-name-part taxon-name-part-type="family">Baetidae</tp:taxon-name-part></tp:taxon-name>), with description of a new subgenus and 20 new species</article-title><source>Zookeys</source><day>11</day><month>02</month><year>2025</year><volume>1227</volume><fpage>159</fpage><lpage>347</lpage><pub-id pub-id-type="doi">10.3897/zookeys.1227.138100</pub-id></mixed-citation></tp:treatment-meta><tp:nomenclature><label>﻿﻿</label><tp:taxon-name><object-id xmlns:xlink="http://www.w3.org/1999/xlink" content-type="arpha" xlink:type="simple">A8CB813B-5D5B-586E-BAB1-3E874CF478B4</object-id><tp:taxon-name-part taxon-name-part-type="genus" reg="Papuanatula">Papuanatula</tp:taxon-name-part> (<tp:taxon-name-part taxon-name-part-type="subgenus" reg="Papuanatula">Papuanatula</tp:taxon-name-part>) <tp:taxon-name-part taxon-name-part-type="species" reg="balkei">balkei</tp:taxon-name-part><object-id xmlns:xlink="http://www.w3.org/1999/xlink" content-type="zoobank" xlink:type="simple">https://zoobank.org/C28B143D-DB51-4F86-8BB5-D41ADF068344</object-id></tp:taxon-name><tp:taxon-status xmlns:xlink="http://www.w3.org/1999/xlink" xlink:type="simple">sp. nov.</tp:taxon-status><xref ref-type="fig" rid="F26">Figs 26</xref><xref ref-type="fig" rid="F27">, 27</xref><xref ref-type="fig" rid="F28">, 28</xref><xref ref-type="fig" rid="F29">, 29</xref><xref ref-type="fig" rid="F30">, 30</xref><xref ref-type="fig" rid="F31">, 31</xref></tp:nomenclature><tp:treatment-sec sec-type="etymology" id="SECID0ETICI"><title>Etymology.</title><p>The species is dedicated to Michael Balke (<named-content xmlns:xlink="http://www.w3.org/1999/xlink" content-type="dwc:institutional_code" xlink:title="Zoologische Staatssammlungen München" xlink:href="http://grbio.org/institution/bavarian-state-collection-zoology" xlink:type="simple">ZSM</named-content>/<abbrev xmlns:xlink="http://www.w3.org/1999/xlink" xlink:title="Zoologische Staatssammlungen München" id="ABBRID0E4ICI" xlink:type="simple">SNSB</abbrev>), the collector of an important part of the material used in this study.</p></tp:treatment-sec><tp:treatment-sec sec-type="material" id="SECID0EBJCI"><title>Material examined.</title><p><bold><italic>Holotype</italic>.</bold> Papua New Guinea • larva; Eastern Highlands Prov., Marawaka, Ande; near <named-content xmlns:xlink="http://www.w3.org/1999/xlink" content-type="dwc:verbatimCoordinates" xlink:type="simple"><named-content content-type="geo-json" specific-use="{&#34;type&#34;:&#34;Point&#34;,&#34;coordinates&#34;:[145.830000,-7.028333]}" id="NCID0EPJCI" xlink:type="simple">07°01'42"S, 145°49'48"E</named-content></named-content>; 1700–1800 m, 9.xi.2006, leg. M. Balke &amp; Kinibel; (PNG 87); on slide; GBIFCH00592545, GBIFCH00592547; <named-content xmlns:xlink="http://www.w3.org/1999/xlink" content-type="dwc:institutional_code" xlink:title="Zoologische Staatssammlungen München" xlink:href="http://grbio.org/institution/bavarian-state-collection-zoology" xlink:type="simple">ZSM</named-content>/<abbrev xmlns:xlink="http://www.w3.org/1999/xlink" xlink:title="Zoologische Staatssammlungen München" id="ABBRID0EYJCI" xlink:type="simple">SNSB</abbrev>. <bold><italic>Paratypes</italic>.</bold> 20 larvae; same data as holotype; 5 on slides; GBIFCH00592544, GBIFCH00592546, GBIFCH00592626, GBIFCH00975797, GBIFCH00975798, GBIFCH00976040; <named-content xmlns:xlink="http://www.w3.org/1999/xlink" content-type="dwc:institutional_code" xlink:title="Muséum cantonal des Sciences Naturelles" xlink:href="http://grbio.org/institution/musee-zoologique-0" xlink:type="simple">MZL</named-content>; 15 in alcohol; GBIFCH00975770, GBIFCH00976050, GBIFCH00976108, GBIFCH00976141; <named-content xmlns:xlink="http://www.w3.org/1999/xlink" content-type="dwc:institutional_code" xlink:title="Muséum cantonal des Sciences Naturelles" xlink:href="http://grbio.org/institution/musee-zoologique-0" xlink:type="simple">MZL</named-content>.</p></tp:treatment-sec><tp:treatment-sec sec-type="material" id="SECID0EIKCI"><title>Other material.</title><p>Papua New Guinea • 26 larvae; Western Highlands Prov., Simbai; <named-content xmlns:xlink="http://www.w3.org/1999/xlink" content-type="dwc:verbatimCoordinates" xlink:type="simple"><named-content content-type="geo-json" specific-use="{&#34;type&#34;:&#34;Point&#34;,&#34;coordinates&#34;:[144.553056,-5.272222]}" id="NCID0ERKCI" xlink:type="simple">05°16'20"S, 144°33'11"E</named-content></named-content>; 1800–2000 m; 25.ii.2007; leg. Kinibel; (PNG 133); 2 on slides; GBIFCH00976049, GBIFCH00976095; <named-content xmlns:xlink="http://www.w3.org/1999/xlink" content-type="dwc:institutional_code" xlink:title="Muséum cantonal des Sciences Naturelles" xlink:href="http://grbio.org/institution/musee-zoologique-0" xlink:type="simple">MZL</named-content>; 24 in alcohol; GBIFCH00975786, GBIFCH00976043, GBIFCH00976096, GBIFCH00976097; <named-content xmlns:xlink="http://www.w3.org/1999/xlink" content-type="dwc:institutional_code" xlink:title="Muséum cantonal des Sciences Naturelles" xlink:href="http://grbio.org/institution/musee-zoologique-0" xlink:type="simple">MZL</named-content>.</p></tp:treatment-sec><tp:treatment-sec sec-type="diagnosis" id="SECID0E5KCI"><title>Diagnosis.</title><p><bold>Larva.</bold> The following combination of characters distinguishes <italic><tp:taxon-name><tp:taxon-name-part taxon-name-part-type="genus" reg="Papuanatula">P.</tp:taxon-name-part><tp:taxon-name-part taxon-name-part-type="species" reg="balkei">balkei</tp:taxon-name-part></tp:taxon-name></italic> sp. nov. from other species of <italic><tp:taxon-name><tp:taxon-name-part taxon-name-part-type="genus" reg="Papuanatula">Papuanatula</tp:taxon-name-part></tp:taxon-name></italic> s. str.: body dorsally with irregular row of long, fine, simple setae along midline; abdominal terga without protuberances; femur proximally with wedge-shaped blank, overlaid with scattered brown color; abdominal terga brown, laterally darker, terga V, VI, and X brighter; tergalii with pigmented tracheation; paracercus with seven or eight segments; abdominal terga with triangular, apically rounded denticles on posterior margin; small scattered scales on abdominal terga elongate, slightly trapezoid.</p></tp:treatment-sec><tp:treatment-sec sec-type="description" id="SECID0EYLCI"><title>Description.</title><p><bold>Larva</bold> (Figs <xref ref-type="fig" rid="F26">26</xref>–<xref ref-type="fig" rid="F31">31</xref>). Body length 4.2–5.6 mm, cerci much longer than body length (~ 1.5×).</p><p><bold><italic>Cuticular coloration</italic></bold> (Fig. <xref ref-type="fig" rid="F26">26a–c</xref>). Head, thorax and abdomen dorsally brown; thorax with complex pattern; abdominal segments laterally darker, V, VI, and X brighter. Femur proximally with wedge-shaped blank, overlaid with scattered brown color; medial area grey-brown, distal area yellow-brown to grey-brown; tibia grey; tarsus grey, distally brown. Head, thorax and abdominal segment I ventrally ecru, protuberances of thoracic sterna brown; abdominal segments II–X ventrally pale brown, darker toward end of abdomen. Cerci grey-brown.</p><fig id="F26" position="float" orientation="portrait"><object-id xmlns:xlink="http://www.w3.org/1999/xlink" content-type="doi" xlink:type="simple">10.3897/zookeys.1227.138100.figure26</object-id><object-id xmlns:xlink="http://www.w3.org/1999/xlink" content-type="arpha" xlink:type="simple">54EF2AD5-CEF4-5586-BF94-45F32FEF5AE9</object-id><label>Figure 26.</label><caption><p><tp:taxon-name><tp:taxon-name-part taxon-name-part-type="genus" reg="Papuanatula">Papuanatula</tp:taxon-name-part> (<tp:taxon-name-part taxon-name-part-type="subgenus" reg="Papuanatula">Papuanatula</tp:taxon-name-part>) <tp:taxon-name-part taxon-name-part-type="species" reg="balkei">balkei</tp:taxon-name-part></tp:taxon-name> sp. nov., larva, habitus: <bold>a</bold> dorsal view <bold>b</bold> lateral view <bold>c</bold> ventral view. Scale bars: 1 mm.</p></caption><graphic xmlns:xlink="http://www.w3.org/1999/xlink" xlink:href="zookeys-1227-159_article-138100__-g026.jpg" position="float" orientation="portrait" xlink:type="simple" id="oo_1247440.jpg"><uri content-type="original_file" xlink:type="simple">https://binary.pensoft.net/fig/1247440</uri></graphic></fig><p><bold><italic>Hypodermal coloration</italic>.</bold> Each abdominal tergum I–IX with wide dark brown transverse band close to anterior margin and with narrower dark brown transverse band close to posterior margin (Fig. <xref ref-type="fig" rid="F26">26a</xref>).</p><p><bold><italic>Head</italic></bold> (Figs <xref ref-type="fig" rid="F26">26b</xref>, <xref ref-type="fig" rid="F29">29h</xref>). Dorsally with irregular row of long, fine, simple setae along midline. <bold><italic>Antenna</italic></bold>. Length ~ 1.5× head length. Otherwise, as typical for subgenus. <bold><italic>Developing turbinate eyes in last instar male larva</italic></bold> (Fig. <xref ref-type="fig" rid="F29">29h</xref>) ovoid, with large distance to each other. <bold><italic>Labrum</italic></bold> (Fig. <xref ref-type="fig" rid="F27">27a, b</xref>). Length 0.5× maximum width, laterally convex. Dorsal, sub-marginal arc with 24–29 feathered setae. <bold><italic>Right mandible</italic></bold> (Fig. <xref ref-type="fig" rid="F27">27d, e</xref>). Margin between prostheca and mola with row of minute denticles. Otherwise, as typical for subgenus. <bold><italic>Left mandible</italic></bold> (Fig. <xref ref-type="fig" rid="F27">27f, g</xref>). Margin between prostheca and mola with row of minute denticles. Otherwise, as typical for subgenus. <bold><italic>Hypopharynx</italic></bold> (Fig. <xref ref-type="fig" rid="F27">27c</xref>). As typical genus. <bold><italic>Maxilla</italic></bold> (Fig. <xref ref-type="fig" rid="F28">28c, d</xref>). Maxillary palp subequal in length to galea-lacinia; palp segment II slightly longer than segment I. Otherwise, as typical for genus. <bold><italic>Labium</italic></bold> (Fig. <xref ref-type="fig" rid="F28">28a, b</xref>). As typical for genus. Paraglossa dorsally with two spine-like setae near inner, distolateral margin. Labial palp with segment I subequal in length to segments II and III combined. Segment II with minute distomedial protuberance, dorsally with row of four spine-like setae near outer, distolateral margin. Segment III slightly pentagonal, pointed; 0.7× length of segment II; inner dorsal margin with few feathered setae.</p><fig id="F27" position="float" orientation="portrait"><object-id xmlns:xlink="http://www.w3.org/1999/xlink" content-type="doi" xlink:type="simple">10.3897/zookeys.1227.138100.figure27</object-id><object-id xmlns:xlink="http://www.w3.org/1999/xlink" content-type="arpha" xlink:type="simple">0511213A-0D77-5A93-9637-859ECAA54F1F</object-id><label>Figure 27.</label><caption><p><tp:taxon-name><tp:taxon-name-part taxon-name-part-type="genus" reg="Papuanatula">Papuanatula</tp:taxon-name-part> (<tp:taxon-name-part taxon-name-part-type="subgenus" reg="Papuanatula">Papuanatula</tp:taxon-name-part>) <tp:taxon-name-part taxon-name-part-type="species" reg="balkei">balkei</tp:taxon-name-part></tp:taxon-name> sp. nov., larva: <bold>a</bold> labrum <bold>b</bold> labrum: dorsal submarginal setae <bold>c</bold> hypopharynx and superlinguae <bold>d</bold> right mandible <bold>e</bold> right mandible: margin between prostheca and mola <bold>f</bold> left mandible <bold>g</bold> left mandible: margin between prostheca and mola. Scale bars: 20 µm (<bold>a, c, d, f</bold>); 10 µm (<bold>b</bold>).</p></caption><graphic xmlns:xlink="http://www.w3.org/1999/xlink" xlink:href="zookeys-1227-159_article-138100__-g027.jpg" position="float" orientation="portrait" xlink:type="simple" id="oo_1247441.jpg"><uri content-type="original_file" xlink:type="simple">https://binary.pensoft.net/fig/1247441</uri></graphic></fig><fig id="F28" position="float" orientation="portrait"><object-id xmlns:xlink="http://www.w3.org/1999/xlink" content-type="doi" xlink:type="simple">10.3897/zookeys.1227.138100.figure28</object-id><object-id xmlns:xlink="http://www.w3.org/1999/xlink" content-type="arpha" xlink:type="simple">840A9184-8389-5951-9F98-F302C92F7025</object-id><label>Figure 28.</label><caption><p><tp:taxon-name><tp:taxon-name-part taxon-name-part-type="genus" reg="Papuanatula">Papuanatula</tp:taxon-name-part> (<tp:taxon-name-part taxon-name-part-type="subgenus" reg="Papuanatula">Papuanatula</tp:taxon-name-part>) <tp:taxon-name-part taxon-name-part-type="species" reg="balkei">balkei</tp:taxon-name-part></tp:taxon-name> sp. nov., larva: <bold>a</bold> labium <bold>b</bold> labial palp <bold>c</bold> maxilla <bold>d</bold> maxillary palp. Scale bars: 50 µm (<bold>a</bold>); 10 µm (<bold>b, d</bold>); 20 µm (<bold>c</bold>).</p></caption><graphic xmlns:xlink="http://www.w3.org/1999/xlink" xlink:href="zookeys-1227-159_article-138100__-g028.jpg" position="float" orientation="portrait" xlink:type="simple" id="oo_1247442.jpg"><uri content-type="original_file" xlink:type="simple">https://binary.pensoft.net/fig/1247442</uri></graphic></fig><p><bold><italic>Thorax</italic>. <italic>Sterna</italic></bold>. With small protuberances on sides of prosternum and close to openings of mesothoracic and metathoracic sternal apodemes (as in Fig. <xref ref-type="fig" rid="F108">108a</xref>). <bold><italic>Terga</italic></bold> (Fig. <xref ref-type="fig" rid="F26">26b</xref>) without protuberances; with irregular row of long, fine, simple setae along midline. Metanotum without hind protoptera or their vestiges. <bold><italic>Legs</italic></bold> (Fig. <xref ref-type="fig" rid="F29">29a–g</xref>). Ratio of leg segments: fore leg 0.8:1.0:0.4:0.1, middle leg 0.9:1.0:0.3:0.1 and hind leg 1.0:1.0:0.4:0.2. <bold><italic>Femur</italic></bold>. Length ~ 3.7× maximum width. <bold><italic>Claw</italic></bold> with one row of 5–7 denticles and one or sometimes two posterior setae.</p><fig id="F29" position="float" orientation="portrait"><object-id xmlns:xlink="http://www.w3.org/1999/xlink" content-type="doi" xlink:type="simple">10.3897/zookeys.1227.138100.figure29</object-id><object-id xmlns:xlink="http://www.w3.org/1999/xlink" content-type="arpha" xlink:type="simple">F3A43855-4304-5916-A913-04AD3BCD9FF8</object-id><label>Figure 29.</label><caption><p><tp:taxon-name><tp:taxon-name-part taxon-name-part-type="genus" reg="Papuanatula">Papuanatula</tp:taxon-name-part> (<tp:taxon-name-part taxon-name-part-type="subgenus" reg="Papuanatula">Papuanatula</tp:taxon-name-part>) <tp:taxon-name-part taxon-name-part-type="species" reg="balkei">balkei</tp:taxon-name-part></tp:taxon-name> sp. nov., larva: <bold>a</bold> middle leg <bold>b</bold> middle femur, ventral margin <bold>c</bold> middle tibia, ventral margin <bold>d</bold> middle tibia, posterior surface <bold>e</bold> middle tarsus, ventral margin <bold>f</bold> middle femur, posterior apex <bold>g</bold> fore claw (arrow: posterior seta) <bold>h</bold> male head, mature. Scale bars: 50 µm (<bold>a</bold>); 10 µm (<bold>b–g</bold>); 100 µm (<bold>h</bold>).</p></caption><graphic xmlns:xlink="http://www.w3.org/1999/xlink" xlink:href="zookeys-1227-159_article-138100__-g029.jpg" position="float" orientation="portrait" xlink:type="simple" id="oo_1247443.jpg"><uri content-type="original_file" xlink:type="simple">https://binary.pensoft.net/fig/1247443</uri></graphic></fig><fig id="F30" position="float" orientation="portrait"><object-id xmlns:xlink="http://www.w3.org/1999/xlink" content-type="doi" xlink:type="simple">10.3897/zookeys.1227.138100.figure30</object-id><object-id xmlns:xlink="http://www.w3.org/1999/xlink" content-type="arpha" xlink:type="simple">A95FE31B-C426-5305-9885-1BA908A98E75</object-id><label>Figure 30.</label><caption><p><tp:taxon-name><tp:taxon-name-part taxon-name-part-type="genus" reg="Papuanatula">Papuanatula</tp:taxon-name-part> (<tp:taxon-name-part taxon-name-part-type="subgenus" reg="Papuanatula">Papuanatula</tp:taxon-name-part>) <tp:taxon-name-part taxon-name-part-type="species" reg="balkei">balkei</tp:taxon-name-part></tp:taxon-name> sp. nov., larva: <bold>a</bold> abdominal terga <bold>b</bold> paracercus <bold>c</bold> cercus <bold>d</bold> tergalius IV <bold>e</bold> tergalius IV, margin <bold>f</bold> paraproct <bold>g</bold> cercotractor. Scale bars: 10 µm (<bold>a, c, e–g</bold>); 20 µm (<bold>b, d</bold>).</p></caption><graphic xmlns:xlink="http://www.w3.org/1999/xlink" xlink:href="zookeys-1227-159_article-138100__-g030.jpg" position="float" orientation="portrait" xlink:type="simple" id="oo_1247444.jpg"><uri content-type="original_file" xlink:type="simple">https://binary.pensoft.net/fig/1247444</uri></graphic></fig><p><bold><italic>Abdomen</italic>. <italic>Terga</italic></bold> (Figs <xref ref-type="fig" rid="F30">30a</xref>, <xref ref-type="fig" rid="F31">31a–c</xref>) with irregular row of long, fine, simple setae along midline. Terga without protuberances, terga I–IV with slight, paired medioposterior elevations. Posterior margin of terga: I with rudimentary denticles, II–IX with triangular, apically rounded denticles. Surface with scattered small, elongate, slightly trapezoid, striated scales. <bold><italic>Tergalii</italic></bold> (Fig. <xref ref-type="fig" rid="F30">30d, e</xref>). Broad ovoid, tracheation well pigmented; margins smooth, with few short, fine, simple setae. <bold><italic>Paraproct</italic></bold> (Fig. <xref ref-type="fig" rid="F30">30f</xref>). Posterior margin with prolongation and row of minute denticles. <bold><italic>Caudalii</italic></bold> (Fig. <xref ref-type="fig" rid="F30">30b, c</xref>). Cerci apart from basal and distal part with 1–7 swimming setae per segment, initially increasing and then again decreasing toward distal part. Paracercus with seven or eight segments.</p><fig id="F31" position="float" orientation="portrait"><object-id xmlns:xlink="http://www.w3.org/1999/xlink" content-type="doi" xlink:type="simple">10.3897/zookeys.1227.138100.figure31</object-id><object-id xmlns:xlink="http://www.w3.org/1999/xlink" content-type="arpha" xlink:type="simple">239D5E95-BE61-5452-8B51-17C5743A4D92</object-id><label>Figure 31.</label><caption><p><tp:taxon-name><tp:taxon-name-part taxon-name-part-type="genus" reg="Papuanatula">Papuanatula</tp:taxon-name-part> (<tp:taxon-name-part taxon-name-part-type="subgenus" reg="Papuanatula">Papuanatula</tp:taxon-name-part>) <tp:taxon-name-part taxon-name-part-type="species" reg="balkei">balkei</tp:taxon-name-part></tp:taxon-name> sp. nov., larva (SEM): <bold>a</bold> abdominal terga II–IV <bold>b</bold> abdominal terga V–VII <bold>c</bold> abdominal terga VII–X. Scale bars: 300 µm (<bold>a</bold>); 200 µm (<bold>b, c</bold>).</p></caption><graphic xmlns:xlink="http://www.w3.org/1999/xlink" xlink:href="zookeys-1227-159_article-138100__-g031.jpg" position="float" orientation="portrait" xlink:type="simple" id="oo_1247445.jpg"><uri content-type="original_file" xlink:type="simple">https://binary.pensoft.net/fig/1247445</uri></graphic></fig><p><bold><italic>Pose of subimaginal gonostyli under larval cuticle</italic>.</bold> Unknown.</p><p><bold>Subimago.</bold> Unknown.</p><p><bold>Imago.</bold> Unknown.</p><p><bold>Egg.</bold> Unknown.</p></tp:treatment-sec><tp:treatment-sec sec-type="distribution" id="SECID0ETZCI"><title>Distribution.</title><p>New Guinea (Fig. <xref ref-type="fig" rid="F146">146</xref>).</p></tp:treatment-sec><tp:treatment-sec><!--Section generated to contain objects referenced in tp:taxon-treatment.--><fig id="F108" position="float" orientation="portrait"><object-id xmlns:xlink="http://www.w3.org/1999/xlink" content-type="doi" xlink:type="simple">10.3897/zookeys.1227.138100.figure108</object-id><object-id xmlns:xlink="http://www.w3.org/1999/xlink" content-type="arpha" xlink:type="simple">D72ED29D-36E5-568E-8C06-E0EB383CF3AD</object-id><label>Figure 108.</label><caption><p><tp:taxon-name><tp:taxon-name-part taxon-name-part-type="genus" reg="Papuanatula">Papuanatula</tp:taxon-name-part> (<tp:taxon-name-part taxon-name-part-type="subgenus" reg="Papuanatula">Papuanatula</tp:taxon-name-part>) <tp:taxon-name-part taxon-name-part-type="species" reg="parvatubera">parvatubera</tp:taxon-name-part></tp:taxon-name> sp. nov., larva (SEM): <bold>a</bold> pro-, meso-, and metasternum (arrows: protuberances) <bold>b</bold> hind claw <bold>c</bold> abdominal terga III–V <bold>d</bold> abdominal terga VII–X <bold>e</bold> abdominal tergum IV <bold>f</bold> abdominal tergum VIII. Scale bars: 200 µm (<bold>a</bold>); 40 µm (<bold>b</bold>); 100 µm (<bold>c, d</bold>); 30 µm (<bold>e</bold>); 20 µm (<bold>f</bold>).</p></caption><graphic xmlns:xlink="http://www.w3.org/1999/xlink" xlink:href="zookeys-1227-159_article-138100__-g108.jpg" position="float" orientation="portrait" xlink:type="simple" id="oo_1247522.jpg"><uri content-type="original_file" xlink:type="simple">https://binary.pensoft.net/fig/1247522</uri></graphic></fig><fig id="F146" position="float" orientation="portrait"><object-id xmlns:xlink="http://www.w3.org/1999/xlink" content-type="doi" xlink:type="simple">10.3897/zookeys.1227.138100.figure146</object-id><object-id xmlns:xlink="http://www.w3.org/1999/xlink" content-type="arpha" xlink:type="simple">2CD976F7-56A1-5B62-B14F-B71790B04BD7</object-id><label>Figure 146.</label><caption><p>Distribution of <italic><tp:taxon-name><tp:taxon-name-part taxon-name-part-type="genus" reg="Papuanatula">Papuanatula</tp:taxon-name-part></tp:taxon-name></italic> species (x: type locality).</p></caption><graphic xmlns:xlink="http://www.w3.org/1999/xlink" xlink:href="zookeys-1227-159_article-138100__-g146.jpg" position="float" orientation="portrait" xlink:type="simple" id="oo_1247563.jpg"><uri content-type="original_file" xlink:type="simple">https://binary.pensoft.net/fig/1247563</uri></graphic></fig></tp:treatment-sec></tp:taxon-treatment>
