# Supplementary material for: ﻿Redescription of Papuanatula Lugo-Ortiz & McCafferty (Ephemeroptera, Baetidae), with description of a new subgenus and 20 new species
Source: Zookeys. 2025 Feb 11;1227:159–347. doi: 10.3897/zookeys.1227.138100 (PMC11836624; doi:10.3897/zookeys.1227.138100)
Supplement: XML Treatment for Papuanatula (Papuanatula) cyclopomontana [file zookeys.1227.138100-treatment10.xml]

<!DOCTYPE tp:taxon-treatment
  PUBLIC "-//TaxonX//DTD Taxonomic Treatment Publishing DTD v0 20100105//EN" "tax-treatment-NSO.dtd">
<tp:taxon-treatment xmlns:tp="http://www.plazi.org/taxpub"><tp:treatment-meta><kwd-group><label>Taxon classification</label><kwd>
              <named-content content-type="kingdom">Animalia</named-content>
            </kwd><kwd>
              <named-content content-type="order">Ephemeroptera</named-content>
            </kwd><kwd>
              <named-content content-type="family">Baetidae</named-content>
            </kwd></kwd-group><mixed-citation publication-type="journal"><person-group><name><surname>Kaltenbach</surname><given-names>Thomas</given-names></name><name><surname>Kluge</surname><given-names>Nikita J.</given-names></name><name><surname>Gattolliat</surname><given-names>Jean-Luc</given-names></name></person-group><article-title>﻿Redescription of <italic><tp:taxon-name><tp:taxon-name-part taxon-name-part-type="genus" reg="Papuanatula">Papuanatula</tp:taxon-name-part></tp:taxon-name></italic> Lugo-Ortiz &amp; McCafferty (<tp:taxon-name><tp:taxon-name-part taxon-name-part-type="order">Ephemeroptera</tp:taxon-name-part></tp:taxon-name>, <tp:taxon-name><tp:taxon-name-part taxon-name-part-type="family">Baetidae</tp:taxon-name-part></tp:taxon-name>), with description of a new subgenus and 20 new species</article-title><source>Zookeys</source><day>11</day><month>02</month><year>2025</year><volume>1227</volume><fpage>159</fpage><lpage>347</lpage><pub-id pub-id-type="doi">10.3897/zookeys.1227.138100</pub-id></mixed-citation></tp:treatment-meta><tp:nomenclature><label>﻿﻿</label><tp:taxon-name><object-id xmlns:xlink="http://www.w3.org/1999/xlink" content-type="arpha" xlink:type="simple">835CD3DA-6248-5733-9328-0208AFAD25D1</object-id><tp:taxon-name-part taxon-name-part-type="genus" reg="Papuanatula">Papuanatula</tp:taxon-name-part> (<tp:taxon-name-part taxon-name-part-type="subgenus" reg="Papuanatula">Papuanatula</tp:taxon-name-part>) <tp:taxon-name-part taxon-name-part-type="species" reg="cyclopomontana">cyclopomontana</tp:taxon-name-part><object-id xmlns:xlink="http://www.w3.org/1999/xlink" content-type="zoobank" xlink:type="simple">https://zoobank.org/8C0BE9DD-584F-4667-861B-56A64F957C56</object-id></tp:taxon-name><tp:taxon-status xmlns:xlink="http://www.w3.org/1999/xlink" xlink:type="simple">sp. nov.</tp:taxon-status><xref ref-type="fig" rid="F32">Figs 32</xref><xref ref-type="fig" rid="F33">, 33</xref><xref ref-type="fig" rid="F34">, 34</xref><xref ref-type="fig" rid="F35">, 35</xref><xref ref-type="fig" rid="F36">, 36</xref><xref ref-type="fig" rid="F37">, 37</xref></tp:nomenclature><tp:treatment-sec sec-type="etymology" id="SECID0EA3CI"><title>Etymology.</title><p>The species name <italic>cyclopomontana</italic> refers to Cyclops Mountain, at which foot this species was collected.</p></tp:treatment-sec><tp:treatment-sec sec-type="material" id="SECID0EI3CI"><title>Material examined.</title><p><bold><italic>Holotype</italic>.</bold> L-S-I♂ {specimen number [XX](5)B2012}; Indonesia • Papua, Depapre; 28.viii.2012; coll. N. Kluge &amp; L. Sheyko; <abbrev xmlns:xlink="http://www.w3.org/1999/xlink" xlink:title="Saint-Petersburg State University" id="ABBRID0ET3CI" xlink:type="simple">SPbU</abbrev>. <bold><italic>Paratypes</italic>.</bold> Same data as holotype, 2 L-S♀; <abbrev xmlns:xlink="http://www.w3.org/1999/xlink" xlink:title="Saint-Petersburg State University" id="ABBRID0E23CI" xlink:type="simple">SPbU</abbrev>.</p></tp:treatment-sec><tp:treatment-sec sec-type="diagnosis" id="SECID0E63CI"><title>Diagnosis.</title><p><bold>Larva.</bold> The following combination of characters distinguishes <italic><tp:taxon-name><tp:taxon-name-part taxon-name-part-type="genus" reg="Papuanatula">P.</tp:taxon-name-part><tp:taxon-name-part taxon-name-part-type="species" reg="cyclopomontana">cyclopomontana</tp:taxon-name-part></tp:taxon-name></italic> sp. nov. from other species of <italic><tp:taxon-name><tp:taxon-name-part taxon-name-part-type="genus" reg="Papuanatula">Papuanatula</tp:taxon-name-part></tp:taxon-name></italic> s. str.: body dorsally with irregular row of long, fine, simple setae along midline; abdominal terga without protuberances; paraglossa with three straight setal rows (not bent at apex of paraglossa); femur basally with wedge-shaped blank and less contrasting blank on distal ¹⁄3; tergalii with extensive, brown pigmentation; paracercus with 6–8 segments; abdominal terga II–IX with various denticles, from long and pointed to short and blunt.</p></tp:treatment-sec><tp:treatment-sec sec-type="description" id="SECID0EZ4CI"><title>Description.</title><p><bold>Larva</bold> (Figs <xref ref-type="fig" rid="F33">33</xref>–<xref ref-type="fig" rid="F35">35</xref>). <bold><italic>Cuticular coloration</italic>.</bold> Head, pronotum, mesonotum and metanotum brownish, with darker and paler areas; fore protoptera nearly uniformly brown (Fig. <xref ref-type="fig" rid="F32">32c, d</xref>). Thoracic pleura brownish, sterna mostly colorless. Cuticle of femur mostly brownish, with clearly outlined wedge-shape blank on proximal ¹⁄3 and less contrasting blank on distal ¹⁄3; apex of femur bordered with darker brown (Fig. <xref ref-type="fig" rid="F32">32e–g</xref>). Tibia and tarsus mostly brownish (Fig. <xref ref-type="fig" rid="F32">32e–g</xref>). Abdominal terga either mostly brownish, or with brown anterior margin and paler remainder part; terga V and VI paler than others (Fig. <xref ref-type="fig" rid="F32">32a</xref>). Sterna mostly colorless. Cerci uniformly pale brownish.</p><fig id="F32" position="float" orientation="portrait"><object-id xmlns:xlink="http://www.w3.org/1999/xlink" content-type="doi" xlink:type="simple">10.3897/zookeys.1227.138100.figure32</object-id><object-id xmlns:xlink="http://www.w3.org/1999/xlink" content-type="arpha" xlink:type="simple">9065997D-98B7-5187-8297-C79ACE95CBFB</object-id><label>Figure 32.</label><caption><p><tp:taxon-name><tp:taxon-name-part taxon-name-part-type="genus" reg="Papuanatula">Papuanatula</tp:taxon-name-part> (<tp:taxon-name-part taxon-name-part-type="subgenus" reg="Papuanatula">Papuanatula</tp:taxon-name-part>) <tp:taxon-name-part taxon-name-part-type="species" reg="cyclopomontana">cyclopomontana</tp:taxon-name-part></tp:taxon-name> sp. nov., larval exuviae (in one magnification): <bold>a</bold> abdominal segments I–IX <bold>b</bold> segment X and caudalii <bold>c</bold> pronotum and mesonotum <bold>d</bold> head <bold>e–g</bold> fore, middle, and hind legs <bold>h</bold> abdominal segments I–IX (dry) (c–g holotype).</p></caption><graphic xmlns:xlink="http://www.w3.org/1999/xlink" xlink:href="zookeys-1227-159_article-138100__-g032.jpg" position="float" orientation="portrait" xlink:type="simple" id="oo_1247446.jpg"><uri content-type="original_file" xlink:type="simple">https://binary.pensoft.net/fig/1247446</uri></graphic></fig><p><bold><italic>Hypodermal coloration</italic>.</bold> Judging by hypodermal coloration of male imago and female subimagines, legs without hypodermal markings; each abdominal tergum I–IX with dark brown transverse band close to posterior margin (Fig. <xref ref-type="fig" rid="F36">36b, c, g</xref>). Tissues surrounding tracheae of tergalii (main trachea and its branches) with extensive brown pigmentation (Fig. <xref ref-type="fig" rid="F32">32a</xref>).</p><p><bold><italic>Head</italic>.</bold> Dorsally with irregular row of long, fine, simple setae along midline. <bold><italic>Antenna</italic></bold> (Fig. <xref ref-type="fig" rid="F32">32d</xref>). Length ~ 1.5× head length. As typical for subgenus. <bold><italic>Developing turbinate eyes in last instar male larva</italic></bold> (Fig. <xref ref-type="fig" rid="F32">32d</xref>) with facets equally developed on middle and peripheral areas. <bold><italic>Labrum</italic></bold> (Fig. <xref ref-type="fig" rid="F33">33a</xref>) widened distally; long, feathered setae on dorsal surface numerous and forming integral, regular transverse row. <bold><italic>Right mandible</italic></bold>. As typical for subgenus. <bold><italic>Left mandible</italic></bold>. As typical for subgenus. <bold><italic>Hypopharynx</italic></bold> (Fig. <xref ref-type="fig" rid="F33">33b</xref>). As typical for genus. <bold><italic>Maxilla</italic></bold> (Fig. <xref ref-type="fig" rid="F33">33c</xref>). Maxillary palp shorter than galea-lacinia. Otherwise, as typical for genus. <bold><italic>Labium</italic></bold> (Fig. <xref ref-type="fig" rid="F33">33d</xref>). Paraglossae with proximal 1/2 nearly parallel-sided; three apical setal rows straight (not bent at apex of paraglossa). Glossa as long as half of paraglossa, with finger-like (distal) portion as long as triangular (proximal) portion. Labial palp without distomedial projection on segment II; segment III with median margin longer than lateral margin.</p><fig id="F33" position="float" orientation="portrait"><object-id xmlns:xlink="http://www.w3.org/1999/xlink" content-type="doi" xlink:type="simple">10.3897/zookeys.1227.138100.figure33</object-id><object-id xmlns:xlink="http://www.w3.org/1999/xlink" content-type="arpha" xlink:type="simple">60FC1406-E6F7-56FF-B041-7CFDF652C9B4</object-id><label>Figure 33.</label><caption><p><tp:taxon-name><tp:taxon-name-part taxon-name-part-type="genus" reg="Papuanatula">Papuanatula</tp:taxon-name-part> (<tp:taxon-name-part taxon-name-part-type="subgenus" reg="Papuanatula">Papuanatula</tp:taxon-name-part>) <tp:taxon-name-part taxon-name-part-type="species" reg="cyclopomontana">cyclopomontana</tp:taxon-name-part></tp:taxon-name> sp. nov., larval exuviae (holotype): <bold>a</bold> labrum <bold>b</bold> hypopharynx <bold>c</bold> maxilla <bold>d</bold> labium.</p></caption><graphic xmlns:xlink="http://www.w3.org/1999/xlink" xlink:href="zookeys-1227-159_article-138100__-g033.jpg" position="float" orientation="portrait" xlink:type="simple" id="oo_1247447.jpg"><uri content-type="original_file" xlink:type="simple">https://binary.pensoft.net/fig/1247447</uri></graphic></fig><fig id="F34" position="float" orientation="portrait"><object-id xmlns:xlink="http://www.w3.org/1999/xlink" content-type="doi" xlink:type="simple">10.3897/zookeys.1227.138100.figure34</object-id><object-id xmlns:xlink="http://www.w3.org/1999/xlink" content-type="arpha" xlink:type="simple">5C811D6D-F521-5859-AD64-C895C69739FA</object-id><label>Figure 34.</label><caption><p><tp:taxon-name><tp:taxon-name-part taxon-name-part-type="genus" reg="Papuanatula">Papuanatula</tp:taxon-name-part> (<tp:taxon-name-part taxon-name-part-type="subgenus" reg="Papuanatula">Papuanatula</tp:taxon-name-part>) <tp:taxon-name-part taxon-name-part-type="species" reg="cyclopomontana">cyclopomontana</tp:taxon-name-part></tp:taxon-name> sp. nov., larval exuviae (holotype): <bold>a, b</bold> fragment of cercus <bold>c</bold> apex of femur and base of tibia (middle leg) <bold>d</bold> apex of tibia and base of tarsus (fore leg) <bold>e</bold> tarsus and claw (fore leg).</p></caption><graphic xmlns:xlink="http://www.w3.org/1999/xlink" xlink:href="zookeys-1227-159_article-138100__-g034.jpg" position="float" orientation="portrait" xlink:type="simple" id="oo_1247448.jpg"><uri content-type="original_file" xlink:type="simple">https://binary.pensoft.net/fig/1247448</uri></graphic></fig><p><bold><italic>Thorax</italic>. <italic>Sterna</italic>.</bold> With small protuberances on sides of prosternum and close to openings of mesothoracic and metathoracic sternal apodemes (as Fig. <xref ref-type="fig" rid="F108">108a</xref>). <bold><italic>Terga</italic></bold> without protuberances. Long, fine, soft, colorless setae irregularly situated along midline of all terga (as in Fig. <xref ref-type="fig" rid="F65">65b</xref>). Metanotum without hind protoptera or their vestiges. <bold><italic>Legs</italic></bold> (Figs <xref ref-type="fig" rid="F32">32e–g</xref>, <xref ref-type="fig" rid="F34">34c–e</xref>). Fore femur widened in proximal part; hind tibia shorter than others. <bold><italic>Femur</italic>.</bold> Outer side of each femur with single regular row of long, hair-like setae bearing numerous fine, short branches on all sides (as in Figs <xref ref-type="fig" rid="F41">41g</xref>, <xref ref-type="fig" rid="F68">68b</xref>). <bold><italic>Tibia</italic>.</bold> Patella-tibial suture present on all legs, terminated near middle of inner margin of tibia. Tibia-tarsal condylus turned to anterior side. Anterior side of each tibia with regular row of setae similar to that on femur. <bold><italic>Tarsus</italic>.</bold> Anterior side of each tarsus with regular row of similar, but smaller (shorter and narrower) setae. Posterior side of each tarsus with regular row of short, stout, oval setae (looking pointed in profile) and one much longer, thinner, pointed seta distad of them. <bold><italic>Claw</italic></bold> with row of 5–8 short denticles and one somewhat larger denticle distad of them; long, arched, posterior seta.</p><p><bold><italic>Abdomen</italic>. <italic>Terga</italic></bold> (Figs <xref ref-type="fig" rid="F32">32a</xref>, <xref ref-type="fig" rid="F35">35a, b</xref>). Long, fine, soft, colorless setae irregularly situated along midline of all abdominal terga (as in Fig. <xref ref-type="fig" rid="F65">65b</xref>). Abdominal terga without dorsal unpaired or paired protuberances, only with slightly expressed unpaired, median elevations. Abdominal terga with small, roundish scales with small sockets and radial striation (visible in dry condition, but not in Canada balsam). Posterior margins of abdominal terga II–IX with various denticles, from long and pointed to short and blunt, more numerous and long on middle terga, few and short on terga II and IX. Posterior margin of tergum X with smaller, blunt denticles. <bold><italic>Tergalii</italic></bold> (Fig. <xref ref-type="fig" rid="F32">32a, h</xref>) II–VII subequal, oval. Each tergalius with costal and anal ribs narrow, smooth, present on proximal 1/2 of tergalius only. <bold><italic>Paraproct</italic></bold> (Fig. <xref ref-type="fig" rid="F35">35c</xref>) with regular row of small, pointed, equal denticles on median margin, without posterior prolongation. <bold><italic>Caudalii</italic></bold> (Fig. <xref ref-type="fig" rid="F34">34a, b</xref>) without swimming setae; vestiges of swimming setae present on distal part of cerci. Paracercus short, consisting of ~ 6–8 segments.</p><fig id="F35" position="float" orientation="portrait"><object-id xmlns:xlink="http://www.w3.org/1999/xlink" content-type="doi" xlink:type="simple">10.3897/zookeys.1227.138100.figure35</object-id><object-id xmlns:xlink="http://www.w3.org/1999/xlink" content-type="arpha" xlink:type="simple">69AD42F7-D809-5B9D-AB3F-18B872CA601E</object-id><label>Figure 35.</label><caption><p><tp:taxon-name><tp:taxon-name-part taxon-name-part-type="genus" reg="Papuanatula">Papuanatula</tp:taxon-name-part> (<tp:taxon-name-part taxon-name-part-type="subgenus" reg="Papuanatula">Papuanatula</tp:taxon-name-part>) <tp:taxon-name-part taxon-name-part-type="species" reg="cyclopomontana">cyclopomontana</tp:taxon-name-part></tp:taxon-name> sp. nov., larval exuviae: <bold>a</bold> abdominal terga <bold>b</bold> abdominal tergum III <bold>c</bold> paraprocts (<bold>b, c</bold> holotype).</p></caption><graphic xmlns:xlink="http://www.w3.org/1999/xlink" xlink:href="zookeys-1227-159_article-138100__-g035.jpg" position="float" orientation="portrait" xlink:type="simple" id="oo_1247449.jpg"><uri content-type="original_file" xlink:type="simple">https://binary.pensoft.net/fig/1247449</uri></graphic></fig><p><bold><italic>Pose of subimaginal gonostyli under larval cuticle</italic>.</bold> Unknown.</p><p><bold>Subimago. <italic>Cuticular coloration</italic></bold>. Pronotum and prosternum partly brown (as in Fig. <xref ref-type="fig" rid="F60">60f</xref>). Mesonotum pale brown with medioparapsidal suture colorless, other sutures darker brown (Fig. <xref ref-type="fig" rid="F36">36f</xref>). Meso- and metathoracic pleura and sterna with colorless, pale brownish and dark brown areas (Fig. <xref ref-type="fig" rid="F36">36e</xref>). Cuticle of wings colorless, with microtrichiae brownish. Legs nearly colorless, with pale brown bordering on femur and base of tibia (Fig. <xref ref-type="fig" rid="F36">36d</xref>). Abdomen diffusely colored with very pale brownish in distal part.</p><fig id="F36" position="float" orientation="portrait"><object-id xmlns:xlink="http://www.w3.org/1999/xlink" content-type="doi" xlink:type="simple">10.3897/zookeys.1227.138100.figure36</object-id><object-id xmlns:xlink="http://www.w3.org/1999/xlink" content-type="arpha" xlink:type="simple">2489C991-8C03-55A5-9950-FB9C9DB5E654</object-id><label>Figure 36.</label><caption><p><tp:taxon-name><tp:taxon-name-part taxon-name-part-type="genus" reg="Papuanatula">Papuanatula</tp:taxon-name-part> (<tp:taxon-name-part taxon-name-part-type="subgenus" reg="Papuanatula">Papuanatula</tp:taxon-name-part>) <tp:taxon-name-part taxon-name-part-type="species" reg="cyclopomontana">cyclopomontana</tp:taxon-name-part></tp:taxon-name> sp. nov. <bold>a</bold> head and thorax of male imago <bold>b, c</bold> fore and middle legs of male imago <bold>d</bold> subimaginal exuviae of fore leg <bold>e</bold> subimaginal exuviae of mesopleuron <bold>f</bold> subimaginal exuviae of mesonotum <bold>g</bold> abdomen of male imago <bold>h, i</bold> abdomen of female subimago, dorsally and ventrally (<bold>a–g</bold> holotype).</p></caption><graphic xmlns:xlink="http://www.w3.org/1999/xlink" xlink:href="zookeys-1227-159_article-138100__-g036.jpg" position="float" orientation="portrait" xlink:type="simple" id="oo_1247450.jpg"><uri content-type="original_file" xlink:type="simple">https://binary.pensoft.net/fig/1247450</uri></graphic></fig><p><bold><italic>Hypodermal coloration</italic>.</bold> As in imago.</p><p><bold><italic>Texture</italic>.</bold> On all legs of both sexes, each tarsomere covered mostly with blunt microlepides, with pointed microlepides near apex (as in Fig. <xref ref-type="fig" rid="F70">70i</xref>).</p><p><bold>Imago. <italic>Imago, male</italic>.</bold> Head pale ochre. Antennae ochre. Turbinate eyes yellow, widened apically. Thorax ochre, equally pale dorsally, laterally, and ventrally. Fore wing with membrane colorless, veins ochre. Pterostigma with three or four incomplete, oblique cross veins. Legs ochre (Fig. <xref ref-type="fig" rid="F36">36b, c</xref>). Abdominal terga mostly ochre, terga II–IV with median part pale brown; each tergum I–IX with darker brown transverse band close to posterior margin; sterna ochre (Fig. <xref ref-type="fig" rid="F36">36g</xref>).</p><p><bold><italic>Genitalia</italic></bold> (Fig. <xref ref-type="fig" rid="F37">37</xref>). Sterno-styligeral muscle absent. Each unistyliger nearly equally wide at base and at apex, with median margin concave. At lateral side of gonostylus, its 1<sup>st</sup> segment roundly-convex and separated from 2<sup>nd</sup> segment by concavity; at median side of gonostylus, 1<sup>st</sup> segment gradually turns to 2<sup>nd</sup> segment. 2<sup>nd</sup> segment equally wide all over its length. Third (terminal) segment of gonostylus nearly as wide as 2<sup>nd</sup>, with length slightly exceeding width. Penial bridge without projection between unistyligers. Gonovectes dark brown. Each gonovectis parabolic, with lateral (basal) and median (apical) portions equally long, apex bent medially.</p><fig id="F37" position="float" orientation="portrait"><object-id xmlns:xlink="http://www.w3.org/1999/xlink" content-type="doi" xlink:type="simple">10.3897/zookeys.1227.138100.figure37</object-id><object-id xmlns:xlink="http://www.w3.org/1999/xlink" content-type="arpha" xlink:type="simple">973C1395-09CE-5E4A-9B3F-1AE7126D6C41</object-id><label>Figure 37.</label><caption><p><bold>a</bold><tp:taxon-name><tp:taxon-name-part taxon-name-part-type="genus" reg="Papuanatula">Papuanatula</tp:taxon-name-part> (<tp:taxon-name-part taxon-name-part-type="subgenus" reg="Papuanatula">Papuanatula</tp:taxon-name-part>) <tp:taxon-name-part taxon-name-part-type="species" reg="cyclopomontana">cyclopomontana</tp:taxon-name-part></tp:taxon-name> sp. nov., genitalia (holotype) <bold>b–e</bold> eggs of subgenus <tp:taxon-name><tp:taxon-name-part taxon-name-part-type="genus" reg="Papuanatula"/><tp:taxon-name-part taxon-name-part-type="subgenus" reg="Papuanatula">Papuanatula</tp:taxon-name-part></tp:taxon-name>: <bold>b</bold><tp:taxon-name><tp:taxon-name-part taxon-name-part-type="genus" reg="Papuanatula">Papuanatula</tp:taxon-name-part> (<tp:taxon-name-part taxon-name-part-type="subgenus" reg="Papuanatula">Papuanatula</tp:taxon-name-part>) <tp:taxon-name-part taxon-name-part-type="species" reg="cyclopomontana">cyclopomontana</tp:taxon-name-part></tp:taxon-name> sp. nov. (extracted from subimago) <bold>c</bold><tp:taxon-name><tp:taxon-name-part taxon-name-part-type="genus" reg="Papuanatula">Papuanatula</tp:taxon-name-part> (<tp:taxon-name-part taxon-name-part-type="subgenus" reg="Papuanatula">Papuanatula</tp:taxon-name-part>) <tp:taxon-name-part taxon-name-part-type="species" reg="obscurella">obscurella</tp:taxon-name-part></tp:taxon-name> sp. nov. (extracted from imago) <bold>d, e</bold><tp:taxon-name><tp:taxon-name-part taxon-name-part-type="genus" reg="Papuanatula">Papuanatula</tp:taxon-name-part> (<tp:taxon-name-part taxon-name-part-type="subgenus" reg="Papuanatula">Papuanatula</tp:taxon-name-part>) <tp:taxon-name-part taxon-name-part-type="species" reg="obscura">obscura</tp:taxon-name-part></tp:taxon-name> sp. nov. (extracted from imago).</p></caption><graphic xmlns:xlink="http://www.w3.org/1999/xlink" xlink:href="zookeys-1227-159_article-138100__-g037.jpg" position="float" orientation="portrait" xlink:type="simple" id="oo_1247451.jpg"><uri content-type="original_file" xlink:type="simple">https://binary.pensoft.net/fig/1247451</uri></graphic></fig><p><bold><italic>Imago, female</italic>.</bold> Head and thorax dorsally ochre-brownish. Abdomen mostly ochre, terga and sterna with brownish markings, each tergum I–IX with dark brown transverse band close to posterior margin (Fig. <xref ref-type="fig" rid="F36">36h, i</xref>). Coloration of legs, wings, and cerci as in male.</p><p><bold>Egg</bold> (Fig. <xref ref-type="fig" rid="F37">37b</xref>). Irregularly oval. Chorion without regular relief.</p></tp:treatment-sec><tp:treatment-sec sec-type="Dimension" id="SECID0E4PDI"><title>Dimension.</title><p>Fore wing length (and approximate body length) of male and female 3.5 mm.</p></tp:treatment-sec><tp:treatment-sec sec-type="distribution" id="SECID0ECQDI"><title>Distribution.</title><p>New Guinea (Fig. <xref ref-type="fig" rid="F146">146</xref>).</p></tp:treatment-sec><tp:treatment-sec><!--Section generated to contain objects referenced in tp:taxon-treatment.--><fig id="F108" position="float" orientation="portrait"><object-id xmlns:xlink="http://www.w3.org/1999/xlink" content-type="doi" xlink:type="simple">10.3897/zookeys.1227.138100.figure108</object-id><object-id xmlns:xlink="http://www.w3.org/1999/xlink" content-type="arpha" xlink:type="simple">D72ED29D-36E5-568E-8C06-E0EB383CF3AD</object-id><label>Figure 108.</label><caption><p><tp:taxon-name><tp:taxon-name-part taxon-name-part-type="genus" reg="Papuanatula">Papuanatula</tp:taxon-name-part> (<tp:taxon-name-part taxon-name-part-type="subgenus" reg="Papuanatula">Papuanatula</tp:taxon-name-part>) <tp:taxon-name-part taxon-name-part-type="species" reg="parvatubera">parvatubera</tp:taxon-name-part></tp:taxon-name> sp. nov., larva (SEM): <bold>a</bold> pro-, meso-, and metasternum (arrows: protuberances) <bold>b</bold> hind claw <bold>c</bold> abdominal terga III–V <bold>d</bold> abdominal terga VII–X <bold>e</bold> abdominal tergum IV <bold>f</bold> abdominal tergum VIII. Scale bars: 200 µm (<bold>a</bold>); 40 µm (<bold>b</bold>); 100 µm (<bold>c, d</bold>); 30 µm (<bold>e</bold>); 20 µm (<bold>f</bold>).</p></caption><graphic xmlns:xlink="http://www.w3.org/1999/xlink" xlink:href="zookeys-1227-159_article-138100__-g108.jpg" position="float" orientation="portrait" xlink:type="simple" id="oo_1247522.jpg"><uri content-type="original_file" xlink:type="simple">https://binary.pensoft.net/fig/1247522</uri></graphic></fig><fig id="F65" position="float" orientation="portrait"><object-id xmlns:xlink="http://www.w3.org/1999/xlink" content-type="doi" xlink:type="simple">10.3897/zookeys.1227.138100.figure65</object-id><object-id xmlns:xlink="http://www.w3.org/1999/xlink" content-type="arpha" xlink:type="simple">5982F14E-6674-55B6-8F42-9A23D8A42869</object-id><label>Figure 65.</label><caption><p><tp:taxon-name><tp:taxon-name-part taxon-name-part-type="genus" reg="Papuanatula">Papuanatula</tp:taxon-name-part> (<tp:taxon-name-part taxon-name-part-type="subgenus" reg="Papuanatula">Papuanatula</tp:taxon-name-part>) <tp:taxon-name-part taxon-name-part-type="species" reg="obscura">obscura</tp:taxon-name-part></tp:taxon-name> sp. nov., larvae.</p></caption><graphic xmlns:xlink="http://www.w3.org/1999/xlink" xlink:href="zookeys-1227-159_article-138100__-g065.jpg" position="float" orientation="portrait" xlink:type="simple" id="oo_1247479.jpg"><uri content-type="original_file" xlink:type="simple">https://binary.pensoft.net/fig/1247479</uri></graphic></fig><fig id="F41" position="float" orientation="portrait"><object-id xmlns:xlink="http://www.w3.org/1999/xlink" content-type="doi" xlink:type="simple">10.3897/zookeys.1227.138100.figure41</object-id><object-id xmlns:xlink="http://www.w3.org/1999/xlink" content-type="arpha" xlink:type="simple">A554AEB6-6F50-590C-B3AB-A4B1650B1DDC</object-id><label>Figure 41.</label><caption><p><tp:taxon-name><tp:taxon-name-part taxon-name-part-type="genus" reg="Papuanatula">Papuanatula</tp:taxon-name-part> (<tp:taxon-name-part taxon-name-part-type="subgenus" reg="Papuanatula">Papuanatula</tp:taxon-name-part>) <tp:taxon-name-part taxon-name-part-type="species" reg="dumspinae">dumspinae</tp:taxon-name-part></tp:taxon-name> sp. nov., larva: <bold>a</bold> hind leg <bold>b</bold> hind claw (arrow: posterior seta) <bold>c</bold> middle tibia, posterior surface <bold>d</bold> middle tarsus and claw <bold>e</bold> middle femur, ventral margin <bold>f</bold> hind tibia, ventral margin <bold>g</bold> hind femur: setae at dorsal margin <bold>h</bold> middle femur, posterior apex <bold>i</bold> male head, mature. Scale bars: 50 µm (<bold>a</bold>); 10 µm (<bold>b, c, e–h</bold>); 20 µm (<bold>d</bold>); 100 µm (<bold>i</bold>).</p></caption><graphic xmlns:xlink="http://www.w3.org/1999/xlink" xlink:href="zookeys-1227-159_article-138100__-g041.jpg" position="float" orientation="portrait" xlink:type="simple" id="oo_1247455.jpg"><uri content-type="original_file" xlink:type="simple">https://binary.pensoft.net/fig/1247455</uri></graphic></fig><fig id="F68" position="float" orientation="portrait"><object-id xmlns:xlink="http://www.w3.org/1999/xlink" content-type="doi" xlink:type="simple">10.3897/zookeys.1227.138100.figure68</object-id><object-id xmlns:xlink="http://www.w3.org/1999/xlink" content-type="arpha" xlink:type="simple">D625C695-7108-5E38-B843-B6615746766F</object-id><label>Figure 68.</label><caption><p><tp:taxon-name><tp:taxon-name-part taxon-name-part-type="genus" reg="Papuanatula">Papuanatula</tp:taxon-name-part> (<tp:taxon-name-part taxon-name-part-type="subgenus" reg="Papuanatula">Papuanatula</tp:taxon-name-part>) <tp:taxon-name-part taxon-name-part-type="species" reg="obscura">obscura</tp:taxon-name-part></tp:taxon-name> sp. nov., larva: <bold>a–d</bold> middle leg and its parts <bold>e</bold> tarsus and claw of last instar larva <bold>f</bold> tarsus and claw of young larva.</p></caption><graphic xmlns:xlink="http://www.w3.org/1999/xlink" xlink:href="zookeys-1227-159_article-138100__-g068.jpg" position="float" orientation="portrait" xlink:type="simple" id="oo_1247482.jpg"><uri content-type="original_file" xlink:type="simple">https://binary.pensoft.net/fig/1247482</uri></graphic></fig><fig id="F60" position="float" orientation="portrait"><object-id xmlns:xlink="http://www.w3.org/1999/xlink" content-type="doi" xlink:type="simple">10.3897/zookeys.1227.138100.figure60</object-id><object-id xmlns:xlink="http://www.w3.org/1999/xlink" content-type="arpha" xlink:type="simple">CC6E5735-8494-50EB-B64D-C9817C86609D</object-id><label>Figure 60.</label><caption><p><tp:taxon-name><tp:taxon-name-part taxon-name-part-type="genus" reg="Papuanatula">Papuanatula</tp:taxon-name-part> (<tp:taxon-name-part taxon-name-part-type="subgenus" reg="Papuanatula">Papuanatula</tp:taxon-name-part>) <tp:taxon-name-part taxon-name-part-type="species" reg="heterochaeta">heterochaeta</tp:taxon-name-part></tp:taxon-name> sp. nov. <bold>a, b</bold> male imagines <bold>c</bold> abdomen of male imago <bold>d</bold> female subimago <bold>e</bold> subimaginal exuviae of mesonotum <bold>f</bold> subimaginal exuviae of head, prothorax, sterna, and pleura of mesothorax and metathorax <bold>g</bold> middle leg of male imago (<bold>c, e–g</bold> holotype).</p></caption><graphic xmlns:xlink="http://www.w3.org/1999/xlink" xlink:href="zookeys-1227-159_article-138100__-g060.jpg" position="float" orientation="portrait" xlink:type="simple" id="oo_1247474.jpg"><uri content-type="original_file" xlink:type="simple">https://binary.pensoft.net/fig/1247474</uri></graphic></fig><fig id="F70" position="float" orientation="portrait"><object-id xmlns:xlink="http://www.w3.org/1999/xlink" content-type="doi" xlink:type="simple">10.3897/zookeys.1227.138100.figure70</object-id><object-id xmlns:xlink="http://www.w3.org/1999/xlink" content-type="arpha" xlink:type="simple">64D4F8C9-7282-5925-B683-1F8A0832FD24</object-id><label>Figure 70.</label><caption><p><tp:taxon-name><tp:taxon-name-part taxon-name-part-type="genus" reg="Papuanatula">Papuanatula</tp:taxon-name-part> (<tp:taxon-name-part taxon-name-part-type="subgenus" reg="Papuanatula">Papuanatula</tp:taxon-name-part>) <tp:taxon-name-part taxon-name-part-type="species" reg="obscura">obscura</tp:taxon-name-part></tp:taxon-name> sp. nov.: <bold>a, b</bold> male imago <bold>c</bold> abdomen of male imago <bold>d</bold> subimaginal exuviae of half of mesonotum <bold>e</bold> subimaginal exuviae of mesopleuron <bold>f</bold> middle leg of male imago <bold>g, h</bold> female imago <bold>i</bold> subimaginal exuviae of middle tarsus of female (<bold>c, f</bold> holotype).</p></caption><graphic xmlns:xlink="http://www.w3.org/1999/xlink" xlink:href="zookeys-1227-159_article-138100__-g070.jpg" position="float" orientation="portrait" xlink:type="simple" id="oo_1247484.jpg"><uri content-type="original_file" xlink:type="simple">https://binary.pensoft.net/fig/1247484</uri></graphic></fig><fig id="F146" position="float" orientation="portrait"><object-id xmlns:xlink="http://www.w3.org/1999/xlink" content-type="doi" xlink:type="simple">10.3897/zookeys.1227.138100.figure146</object-id><object-id xmlns:xlink="http://www.w3.org/1999/xlink" content-type="arpha" xlink:type="simple">2CD976F7-56A1-5B62-B14F-B71790B04BD7</object-id><label>Figure 146.</label><caption><p>Distribution of <italic><tp:taxon-name><tp:taxon-name-part taxon-name-part-type="genus" reg="Papuanatula">Papuanatula</tp:taxon-name-part></tp:taxon-name></italic> species (x: type locality).</p></caption><graphic xmlns:xlink="http://www.w3.org/1999/xlink" xlink:href="zookeys-1227-159_article-138100__-g146.jpg" position="float" orientation="portrait" xlink:type="simple" id="oo_1247563.jpg"><uri content-type="original_file" xlink:type="simple">https://binary.pensoft.net/fig/1247563</uri></graphic></fig></tp:treatment-sec></tp:taxon-treatment>
