# Supplementary material for: ﻿Redescription of Papuanatula Lugo-Ortiz & McCafferty (Ephemeroptera, Baetidae), with description of a new subgenus and 20 new species
Source: Zookeys. 2025 Feb 11;1227:159–347. doi: 10.3897/zookeys.1227.138100 (PMC11836624; doi:10.3897/zookeys.1227.138100)
Supplement: XML Treatment for Papuanatula (Papuanatula) dumspinae [file zookeys.1227.138100-treatment11.xml]

<!DOCTYPE tp:taxon-treatment
  PUBLIC "-//TaxonX//DTD Taxonomic Treatment Publishing DTD v0 20100105//EN" "tax-treatment-NSO.dtd">
<tp:taxon-treatment xmlns:tp="http://www.plazi.org/taxpub"><tp:treatment-meta><kwd-group><label>Taxon classification</label><kwd>
              <named-content content-type="kingdom">Animalia</named-content>
            </kwd><kwd>
              <named-content content-type="order">Ephemeroptera</named-content>
            </kwd><kwd>
              <named-content content-type="family">Baetidae</named-content>
            </kwd></kwd-group><mixed-citation publication-type="journal"><person-group><name><surname>Kaltenbach</surname><given-names>Thomas</given-names></name><name><surname>Kluge</surname><given-names>Nikita J.</given-names></name><name><surname>Gattolliat</surname><given-names>Jean-Luc</given-names></name></person-group><article-title>﻿Redescription of <italic><tp:taxon-name><tp:taxon-name-part taxon-name-part-type="genus" reg="Papuanatula">Papuanatula</tp:taxon-name-part></tp:taxon-name></italic> Lugo-Ortiz &amp; McCafferty (<tp:taxon-name><tp:taxon-name-part taxon-name-part-type="order">Ephemeroptera</tp:taxon-name-part></tp:taxon-name>, <tp:taxon-name><tp:taxon-name-part taxon-name-part-type="family">Baetidae</tp:taxon-name-part></tp:taxon-name>), with description of a new subgenus and 20 new species</article-title><source>Zookeys</source><day>11</day><month>02</month><year>2025</year><volume>1227</volume><fpage>159</fpage><lpage>347</lpage><pub-id pub-id-type="doi">10.3897/zookeys.1227.138100</pub-id></mixed-citation></tp:treatment-meta><tp:nomenclature><label>﻿﻿</label><tp:taxon-name><object-id xmlns:xlink="http://www.w3.org/1999/xlink" content-type="arpha" xlink:type="simple">77FD5C6C-0E19-5936-AA81-1122427BE6EA</object-id><tp:taxon-name-part taxon-name-part-type="genus" reg="Papuanatula">Papuanatula</tp:taxon-name-part> (<tp:taxon-name-part taxon-name-part-type="subgenus" reg="Papuanatula">Papuanatula</tp:taxon-name-part>) <tp:taxon-name-part taxon-name-part-type="species" reg="dumspinae">dumspinae</tp:taxon-name-part><object-id xmlns:xlink="http://www.w3.org/1999/xlink" content-type="zoobank" xlink:type="simple">https://zoobank.org/6B99D6FE-158E-4A8A-AE85-A386F4F202A8</object-id></tp:taxon-name><tp:taxon-status xmlns:xlink="http://www.w3.org/1999/xlink" xlink:type="simple">sp. nov.</tp:taxon-status><xref ref-type="fig" rid="F38">Figs 38</xref><xref ref-type="fig" rid="F39">, 39</xref><xref ref-type="fig" rid="F40">, 40</xref><xref ref-type="fig" rid="F41">, 41</xref><xref ref-type="fig" rid="F42">, 42</xref><xref ref-type="fig" rid="F43">, 43</xref></tp:nomenclature><tp:treatment-sec sec-type="etymology" id="SECID0EPSDI"><title>Etymology.</title><p>The species name is based on the Latin words <italic>dum spinae</italic> meaning “long spines”, referring to the long denticles at posterior margins of abdominal terga.</p></tp:treatment-sec><tp:treatment-sec sec-type="material" id="SECID0EXSDI"><title>Material examined.</title><p><bold><italic>Holotype</italic>.</bold> Indonesia • larva; Papua Prov.; Riv. Je, Loc. Arfak, E of Amber village; <named-content xmlns:xlink="http://www.w3.org/1999/xlink" content-type="dwc:verbatimCoordinates" xlink:type="simple"><named-content content-type="geo-json" specific-use="{&#34;type&#34;:&#34;Point&#34;,&#34;coordinates&#34;:[133.947500,-1.109722]}" id="NCID0EFTDI" xlink:type="simple">01°06'35"S, 133°56'51"E</named-content></named-content>; 1200 m; 16.vi.2016; leg. Sumoked and M. Balke; (BH68); on slide; GBIFCH00592625; <named-content xmlns:xlink="http://www.w3.org/1999/xlink" content-type="dwc:institutional_code" xlink:title="Museum Zoologicum Bogoriense" xlink:href="http://grbio.org/institution/museum-zoologicum-bogoriense" xlink:type="simple">MZB</named-content>. <bold><italic>Paratypes</italic>.</bold> 40 larvae; same data as holotype; 3 on slides; GBIFCH00592541, GBIFCH00592542, GBIFCH00975787, GBIFCH00976042; <named-content xmlns:xlink="http://www.w3.org/1999/xlink" content-type="dwc:institutional_code" xlink:title="Muséum cantonal des Sciences Naturelles" xlink:href="http://grbio.org/institution/musee-zoologique-0" xlink:type="simple">MZL</named-content>; 37 in alcohol; GBIFCH00975791, GBIFCH00975792, GBIFCH00975794, GBIFCH00975795, GBIFCH00976046, GBIFCH00976047, GBIFCH00976048, GBIFCH00976059, GBIFCH00975830; <named-content xmlns:xlink="http://www.w3.org/1999/xlink" content-type="dwc:institutional_code" xlink:title="Muséum cantonal des Sciences Naturelles" xlink:href="http://grbio.org/institution/musee-zoologique-0" xlink:type="simple">MZL</named-content>.</p></tp:treatment-sec><tp:treatment-sec sec-type="material" id="SECID0E1TDI"><title>Other material.</title><p>Indonesia • 17 larvae; Papua Barat, Tamrau, Mts N of Kebar, sandy sunny riverbank; <named-content xmlns:xlink="http://www.w3.org/1999/xlink" content-type="dwc:verbatimCoordinates" xlink:type="simple"><named-content content-type="geo-json" specific-use="{&#34;type&#34;:&#34;Point&#34;,&#34;coordinates&#34;:[133.072222,-0.783889]}" id="NCID0EDUDI" xlink:type="simple">00°47'02"S, 133°04'20"E</named-content></named-content>; 758 m; 07.xi.2013; leg. M. Balke; (BH032); in alcohol; GBIFCH00975829; <named-content xmlns:xlink="http://www.w3.org/1999/xlink" content-type="dwc:institutional_code" xlink:title="Muséum cantonal des Sciences Naturelles" xlink:href="http://grbio.org/institution/musee-zoologique-0" xlink:type="simple">MZL</named-content>.</p></tp:treatment-sec><tp:treatment-sec sec-type="diagnosis" id="SECID0EMUDI"><title>Diagnosis.</title><p><bold>Larva.</bold> The following combination of characters distinguishes <italic><tp:taxon-name><tp:taxon-name-part taxon-name-part-type="genus" reg="Papuanatula">P.</tp:taxon-name-part><tp:taxon-name-part taxon-name-part-type="species" reg="dumspinae">dumspinae</tp:taxon-name-part></tp:taxon-name></italic> sp. nov. from other species of <italic><tp:taxon-name><tp:taxon-name-part taxon-name-part-type="genus" reg="Papuanatula">Papuanatula</tp:taxon-name-part></tp:taxon-name></italic> s. str.: body dorsally with row of long, fine, simple setae along midline; abdominal terga without protuberances; femur basally with wedge-shaped blank, medial area dark grey, distal area yellow-brown; paracercus with eight or nine segments; abdominal terga with very long, narrow, triangular denticles on posterior margins.</p></tp:treatment-sec><tp:treatment-sec sec-type="description" id="SECID0EGVDI"><title>Description.</title><p><bold>Larva</bold> (Figs <xref ref-type="fig" rid="F38">38</xref>–<xref ref-type="fig" rid="F43">43</xref>). Body length 3.8–5.2 mm, cerci much longer than body length (~ 1.5×).</p><p><bold><italic>Cuticular coloration</italic></bold> (Fig. <xref ref-type="fig" rid="F38">38a–c</xref>). Head, thorax and abdomen dorsally brown; thorax with complex pattern; abdominal segments II–IV and VII–IX dark brown to black, V, VI and X yellow-brown. Femur basally with wedge-shaped blank, medial area dark grey, distal area yellow-brown; tibia ecru with grey; tarsus and claw grey-brown. Thorax and abdominal segment I ventrally ecru, protuberances of thoracic sterna dark brown, abdominal segments II–X ventrally brown. Cerci grey-brown.</p><fig id="F38" position="float" orientation="portrait"><object-id xmlns:xlink="http://www.w3.org/1999/xlink" content-type="doi" xlink:type="simple">10.3897/zookeys.1227.138100.figure38</object-id><object-id xmlns:xlink="http://www.w3.org/1999/xlink" content-type="arpha" xlink:type="simple">44F9F66A-02F4-5420-B0CE-80174E1A317D</object-id><label>Figure 38.</label><caption><p><tp:taxon-name><tp:taxon-name-part taxon-name-part-type="genus" reg="Papuanatula">Papuanatula</tp:taxon-name-part> (<tp:taxon-name-part taxon-name-part-type="subgenus" reg="Papuanatula">Papuanatula</tp:taxon-name-part>) <tp:taxon-name-part taxon-name-part-type="species" reg="dumspinae">dumspinae</tp:taxon-name-part></tp:taxon-name> sp. nov., larva, habitus: <bold>a</bold> dorsal view <bold>b</bold> lateral view <bold>c</bold> ventral view. Scale bars: 1 mm.</p></caption><graphic xmlns:xlink="http://www.w3.org/1999/xlink" xlink:href="zookeys-1227-159_article-138100__-g038.jpg" position="float" orientation="portrait" xlink:type="simple" id="oo_1247452.jpg"><uri content-type="original_file" xlink:type="simple">https://binary.pensoft.net/fig/1247452</uri></graphic></fig><p><bold><italic>Hypodermal coloration</italic>.</bold> Each abdominal tergum I–IX with wide dark brown transverse band close to anterior margin and with narrower dark brown transverse band close to posterior margin (Fig. <xref ref-type="fig" rid="F38">38a</xref>).</p><p><bold><italic>Head</italic>.</bold> Dorsally with irregular row of long, fine, simple setae along midline. <bold><italic>Antenna</italic></bold> (Fig. <xref ref-type="fig" rid="F41">41i</xref>). Length ~ 1.5× head length. As typical for subgenus. <bold><italic>Developing turbinate eyes in mature male larva</italic></bold> (Fig. <xref ref-type="fig" rid="F41">41i</xref>) ovoid, with large distance to each other. <bold><italic>Labrum</italic></bold> (Fig. <xref ref-type="fig" rid="F39">39a, b</xref>). Length 0.5× maximum width, laterally convex. Dorsal, sub-marginal arc with 22–29 feathered setae. <bold><italic>Right mandible</italic></bold> (Fig. <xref ref-type="fig" rid="F39">39d, e</xref>). Margin between prostheca and mola with row of minute denticles. Otherwise, as typical for subgenus. <bold><italic>Left mandible</italic></bold> (Fig. <xref ref-type="fig" rid="F39">39f, g</xref>). Margin between prostheca and mola with row of minute denticles. Otherwise, as typical for subgenus. <bold><italic>Hypopharynx</italic></bold> (Fig. <xref ref-type="fig" rid="F39">39c</xref>). As typical for genus. <bold><italic>Maxilla</italic></bold> (Fig. <xref ref-type="fig" rid="F40">40c, d</xref>). Maxillary palp somewhat shorter than galea-lacinia, robust; palp segment II ~ 1.3× length of segment I. Otherwise, as typical for genus. <bold><italic>Labium</italic></bold> (Fig. <xref ref-type="fig" rid="F40">40a, b</xref>). As typical for the genus. Paraglossa dorsally with two spine-like setae near inner, distolateral margin. Labial palp with segment I ~ 1.1× length of segments II and III combined. Segment II with minute distomedial protuberance, dorsally with row of four spine-like setae near outer, distolateral margin. Segment III slightly pentagonal, pointed; 0.7× length of segment II; inner dorsal margin with few feathered setae.</p><fig id="F39" position="float" orientation="portrait"><object-id xmlns:xlink="http://www.w3.org/1999/xlink" content-type="doi" xlink:type="simple">10.3897/zookeys.1227.138100.figure39</object-id><object-id xmlns:xlink="http://www.w3.org/1999/xlink" content-type="arpha" xlink:type="simple">6CF6CFF2-502C-5DA6-943D-38DDCD0B041A</object-id><label>Figure 39.</label><caption><p><tp:taxon-name><tp:taxon-name-part taxon-name-part-type="genus" reg="Papuanatula">Papuanatula</tp:taxon-name-part> (<tp:taxon-name-part taxon-name-part-type="subgenus" reg="Papuanatula">Papuanatula</tp:taxon-name-part>) <tp:taxon-name-part taxon-name-part-type="species" reg="dumspinae">dumspinae</tp:taxon-name-part></tp:taxon-name> sp. nov., larva: <bold>a</bold> labrum <bold>b</bold> labrum: dorsal submarginal setae <bold>c</bold> hypopharynx and superlinguae <bold>d</bold> right mandible <bold>e</bold> right mandible: margin between prostheca and mola <bold>f</bold> left mandible <bold>g</bold> left mandible: margin between prostheca and mola <bold>h</bold> left mandible: mediolateral setae. Scale bars: 20 µm (<bold>a, c, d, f</bold>); 10 µm (<bold>b</bold>).</p></caption><graphic xmlns:xlink="http://www.w3.org/1999/xlink" xlink:href="zookeys-1227-159_article-138100__-g039.jpg" position="float" orientation="portrait" xlink:type="simple" id="oo_1247453.jpg"><uri content-type="original_file" xlink:type="simple">https://binary.pensoft.net/fig/1247453</uri></graphic></fig><fig id="F40" position="float" orientation="portrait"><object-id xmlns:xlink="http://www.w3.org/1999/xlink" content-type="doi" xlink:type="simple">10.3897/zookeys.1227.138100.figure40</object-id><object-id xmlns:xlink="http://www.w3.org/1999/xlink" content-type="arpha" xlink:type="simple">75495247-8D77-539C-951E-C110A84394A2</object-id><label>Figure 40.</label><caption><p><tp:taxon-name><tp:taxon-name-part taxon-name-part-type="genus" reg="Papuanatula">Papuanatula</tp:taxon-name-part> (<tp:taxon-name-part taxon-name-part-type="subgenus" reg="Papuanatula">Papuanatula</tp:taxon-name-part>) <tp:taxon-name-part taxon-name-part-type="species" reg="dumspinae">dumspinae</tp:taxon-name-part></tp:taxon-name> sp. nov., larva: <bold>a</bold> labium <bold>b</bold> labial palp <bold>c</bold> maxilla <bold>d</bold> maxillary palp. Scale bars: 50 µm (<bold>a</bold>); 20 µm (<bold>b, c</bold>); 10 µm (<bold>d</bold>).</p></caption><graphic xmlns:xlink="http://www.w3.org/1999/xlink" xlink:href="zookeys-1227-159_article-138100__-g040.jpg" position="float" orientation="portrait" xlink:type="simple" id="oo_1247454.jpg"><uri content-type="original_file" xlink:type="simple">https://binary.pensoft.net/fig/1247454</uri></graphic></fig><fig id="F41" position="float" orientation="portrait"><object-id xmlns:xlink="http://www.w3.org/1999/xlink" content-type="doi" xlink:type="simple">10.3897/zookeys.1227.138100.figure41</object-id><object-id xmlns:xlink="http://www.w3.org/1999/xlink" content-type="arpha" xlink:type="simple">A554AEB6-6F50-590C-B3AB-A4B1650B1DDC</object-id><label>Figure 41.</label><caption><p><tp:taxon-name><tp:taxon-name-part taxon-name-part-type="genus" reg="Papuanatula">Papuanatula</tp:taxon-name-part> (<tp:taxon-name-part taxon-name-part-type="subgenus" reg="Papuanatula">Papuanatula</tp:taxon-name-part>) <tp:taxon-name-part taxon-name-part-type="species" reg="dumspinae">dumspinae</tp:taxon-name-part></tp:taxon-name> sp. nov., larva: <bold>a</bold> hind leg <bold>b</bold> hind claw (arrow: posterior seta) <bold>c</bold> middle tibia, posterior surface <bold>d</bold> middle tarsus and claw <bold>e</bold> middle femur, ventral margin <bold>f</bold> hind tibia, ventral margin <bold>g</bold> hind femur: setae at dorsal margin <bold>h</bold> middle femur, posterior apex <bold>i</bold> male head, mature. Scale bars: 50 µm (<bold>a</bold>); 10 µm (<bold>b, c, e–h</bold>); 20 µm (<bold>d</bold>); 100 µm (<bold>i</bold>).</p></caption><graphic xmlns:xlink="http://www.w3.org/1999/xlink" xlink:href="zookeys-1227-159_article-138100__-g041.jpg" position="float" orientation="portrait" xlink:type="simple" id="oo_1247455.jpg"><uri content-type="original_file" xlink:type="simple">https://binary.pensoft.net/fig/1247455</uri></graphic></fig><p><bold><italic>Thorax</italic>. <italic>Sterna</italic>.</bold> With small protuberances on sides of prosternum and close to openings of mesothoracic and metathoracic sternal apodemes (as in Fig. <xref ref-type="fig" rid="F108">108a</xref>). <bold><italic>Terga</italic></bold> (Fig. <xref ref-type="fig" rid="F38">38b</xref>) without protuberances; with row of long, fine, simple setae along midline. <bold><italic>Legs</italic></bold> (Fig. <xref ref-type="fig" rid="F41">41a–h</xref>). Ratio of leg segments: fore leg 0.9:1.0:0.3:0.1, middle leg 0.9:1.0:0.3:0.1 and hind leg 1.1:1.0:0.3:0.2. <bold><italic>Femur</italic>.</bold> Length ~ 3.5× maximum width. <bold><italic>Claw</italic></bold> with one row of 6–8 denticles and one posterior seta.</p><p><bold><italic>Abdomen</italic>. <italic>Terga</italic></bold> (Figs <xref ref-type="fig" rid="F42">42a</xref>, <xref ref-type="fig" rid="F43">43a–c</xref>) with row of long, fine, simple setae along midline. Terga without protuberances, terga I–IV with slight, paired, medioposterior elevations. Posterior margin of terga: (I)II–IX with long, narrow, triangular, pointed denticles. Surface with scattered small, paddle-like, striated scales with slightly serrate margin. <bold><italic>Tergalii</italic></bold> (Fig. <xref ref-type="fig" rid="F42">42e, f</xref>). Broad ovoid, tracheation well developed; margins smooth, with few short, fine, simple setae. <bold><italic>Paraproct</italic></bold> (Fig. <xref ref-type="fig" rid="F42">42g, h</xref>). Posterior margin with prolongation and row of minute denticles; on surface an area with minute, notched scales. <bold><italic>Caudalii</italic></bold> (Fig. <xref ref-type="fig" rid="F42">42b–d</xref>). Cerci apart from basal and distal part on ¾ of their length with up to ten swimming setae per segment, initially increasing and then again decreasing toward distal part. Paracercus with eight or nine segments.</p><fig id="F42" position="float" orientation="portrait"><object-id xmlns:xlink="http://www.w3.org/1999/xlink" content-type="doi" xlink:type="simple">10.3897/zookeys.1227.138100.figure42</object-id><object-id xmlns:xlink="http://www.w3.org/1999/xlink" content-type="arpha" xlink:type="simple">82DADAE5-2267-517F-9878-69D53BAB3493</object-id><label>Figure 42.</label><caption><p><tp:taxon-name><tp:taxon-name-part taxon-name-part-type="genus" reg="Papuanatula">Papuanatula</tp:taxon-name-part> (<tp:taxon-name-part taxon-name-part-type="subgenus" reg="Papuanatula">Papuanatula</tp:taxon-name-part>) <tp:taxon-name-part taxon-name-part-type="species" reg="dumspinae">dumspinae</tp:taxon-name-part></tp:taxon-name> sp. nov., larva: <bold>a</bold> abdominal terga <bold>b</bold> paracercus <bold>c, d</bold> cercus <bold>e, f</bold> tergalius IV, margin <bold>g</bold> paraproct <bold>h</bold> paraproct: distal margin (arrow: notched scales). Scale bars: 10 µm (<bold>a, c, d, f, h</bold>); 20 µm (<bold>b, g</bold>); 50 µm (<bold>e</bold>).</p></caption><graphic xmlns:xlink="http://www.w3.org/1999/xlink" xlink:href="zookeys-1227-159_article-138100__-g042.jpg" position="float" orientation="portrait" xlink:type="simple" id="oo_1247456.jpg"><uri content-type="original_file" xlink:type="simple">https://binary.pensoft.net/fig/1247456</uri></graphic></fig><fig id="F43" position="float" orientation="portrait"><object-id xmlns:xlink="http://www.w3.org/1999/xlink" content-type="doi" xlink:type="simple">10.3897/zookeys.1227.138100.figure43</object-id><object-id xmlns:xlink="http://www.w3.org/1999/xlink" content-type="arpha" xlink:type="simple">B71B45BC-6890-504D-9A46-59BC3AB671CB</object-id><label>Figure 43.</label><caption><p><tp:taxon-name><tp:taxon-name-part taxon-name-part-type="genus" reg="Papuanatula">Papuanatula</tp:taxon-name-part> (<tp:taxon-name-part taxon-name-part-type="subgenus" reg="Papuanatula">Papuanatula</tp:taxon-name-part>) <tp:taxon-name-part taxon-name-part-type="species" reg="dumspinae">dumspinae</tp:taxon-name-part></tp:taxon-name> sp. nov., larva (SEM): <bold>a</bold> abdominal terga III–V <bold>b</bold> abdominal terga VI–VIII <bold>c</bold> abdominal tergum III. Scale bars: 200 µm (<bold>a, b</bold>); 50 µm (<bold>c</bold>).</p></caption><graphic xmlns:xlink="http://www.w3.org/1999/xlink" xlink:href="zookeys-1227-159_article-138100__-g043.jpg" position="float" orientation="portrait" xlink:type="simple" id="oo_1247457.jpg"><uri content-type="original_file" xlink:type="simple">https://binary.pensoft.net/fig/1247457</uri></graphic></fig><p><bold><italic>Pose of subimaginal gonostyli under larval cuticle</italic>.</bold> Unknown.</p><p><bold>Subimago.</bold> Unknown.</p><p><bold>Imago.</bold> Unknown.</p><p><bold>Egg.</bold> Unknown.</p></tp:treatment-sec><tp:treatment-sec sec-type="distribution" id="SECID0EGDAK"><title>Distribution.</title><p>New Guinea (Fig. <xref ref-type="fig" rid="F146">146</xref>).</p></tp:treatment-sec><tp:treatment-sec><!--Section generated to contain objects referenced in tp:taxon-treatment.--><fig id="F108" position="float" orientation="portrait"><object-id xmlns:xlink="http://www.w3.org/1999/xlink" content-type="doi" xlink:type="simple">10.3897/zookeys.1227.138100.figure108</object-id><object-id xmlns:xlink="http://www.w3.org/1999/xlink" content-type="arpha" xlink:type="simple">D72ED29D-36E5-568E-8C06-E0EB383CF3AD</object-id><label>Figure 108.</label><caption><p><tp:taxon-name><tp:taxon-name-part taxon-name-part-type="genus" reg="Papuanatula">Papuanatula</tp:taxon-name-part> (<tp:taxon-name-part taxon-name-part-type="subgenus" reg="Papuanatula">Papuanatula</tp:taxon-name-part>) <tp:taxon-name-part taxon-name-part-type="species" reg="parvatubera">parvatubera</tp:taxon-name-part></tp:taxon-name> sp. nov., larva (SEM): <bold>a</bold> pro-, meso-, and metasternum (arrows: protuberances) <bold>b</bold> hind claw <bold>c</bold> abdominal terga III–V <bold>d</bold> abdominal terga VII–X <bold>e</bold> abdominal tergum IV <bold>f</bold> abdominal tergum VIII. Scale bars: 200 µm (<bold>a</bold>); 40 µm (<bold>b</bold>); 100 µm (<bold>c, d</bold>); 30 µm (<bold>e</bold>); 20 µm (<bold>f</bold>).</p></caption><graphic xmlns:xlink="http://www.w3.org/1999/xlink" xlink:href="zookeys-1227-159_article-138100__-g108.jpg" position="float" orientation="portrait" xlink:type="simple" id="oo_1247522.jpg"><uri content-type="original_file" xlink:type="simple">https://binary.pensoft.net/fig/1247522</uri></graphic></fig><fig id="F146" position="float" orientation="portrait"><object-id xmlns:xlink="http://www.w3.org/1999/xlink" content-type="doi" xlink:type="simple">10.3897/zookeys.1227.138100.figure146</object-id><object-id xmlns:xlink="http://www.w3.org/1999/xlink" content-type="arpha" xlink:type="simple">2CD976F7-56A1-5B62-B14F-B71790B04BD7</object-id><label>Figure 146.</label><caption><p>Distribution of <italic><tp:taxon-name><tp:taxon-name-part taxon-name-part-type="genus" reg="Papuanatula">Papuanatula</tp:taxon-name-part></tp:taxon-name></italic> species (x: type locality).</p></caption><graphic xmlns:xlink="http://www.w3.org/1999/xlink" xlink:href="zookeys-1227-159_article-138100__-g146.jpg" position="float" orientation="portrait" xlink:type="simple" id="oo_1247563.jpg"><uri content-type="original_file" xlink:type="simple">https://binary.pensoft.net/fig/1247563</uri></graphic></fig></tp:treatment-sec></tp:taxon-treatment>
