# Supplementary material for: ﻿Redescription of Papuanatula Lugo-Ortiz & McCafferty (Ephemeroptera, Baetidae), with description of a new subgenus and 20 new species
Source: Zookeys. 2025 Feb 11;1227:159–347. doi: 10.3897/zookeys.1227.138100 (PMC11836624; doi:10.3897/zookeys.1227.138100)
Supplement: XML Treatment for Papuanatula (Papuanatula) duplex [file zookeys.1227.138100-treatment12.xml]

<!DOCTYPE tp:taxon-treatment
  PUBLIC "-//TaxonX//DTD Taxonomic Treatment Publishing DTD v0 20100105//EN" "tax-treatment-NSO.dtd">
<tp:taxon-treatment xmlns:tp="http://www.plazi.org/taxpub"><tp:treatment-meta><kwd-group><label>Taxon classification</label><kwd>
              <named-content content-type="kingdom">Animalia</named-content>
            </kwd><kwd>
              <named-content content-type="order">Ephemeroptera</named-content>
            </kwd><kwd>
              <named-content content-type="family">Baetidae</named-content>
            </kwd></kwd-group><mixed-citation publication-type="journal"><person-group><name><surname>Kaltenbach</surname><given-names>Thomas</given-names></name><name><surname>Kluge</surname><given-names>Nikita J.</given-names></name><name><surname>Gattolliat</surname><given-names>Jean-Luc</given-names></name></person-group><article-title>﻿Redescription of <italic><tp:taxon-name><tp:taxon-name-part taxon-name-part-type="genus" reg="Papuanatula">Papuanatula</tp:taxon-name-part></tp:taxon-name></italic> Lugo-Ortiz &amp; McCafferty (<tp:taxon-name><tp:taxon-name-part taxon-name-part-type="order">Ephemeroptera</tp:taxon-name-part></tp:taxon-name>, <tp:taxon-name><tp:taxon-name-part taxon-name-part-type="family">Baetidae</tp:taxon-name-part></tp:taxon-name>), with description of a new subgenus and 20 new species</article-title><source>Zookeys</source><day>11</day><month>02</month><year>2025</year><volume>1227</volume><fpage>159</fpage><lpage>347</lpage><pub-id pub-id-type="doi">10.3897/zookeys.1227.138100</pub-id></mixed-citation></tp:treatment-meta><tp:nomenclature><label>﻿﻿</label><tp:taxon-name><object-id xmlns:xlink="http://www.w3.org/1999/xlink" content-type="arpha" xlink:type="simple">499A62E1-83BC-5CA0-A698-FC1A4219FE9E</object-id><tp:taxon-name-part taxon-name-part-type="genus" reg="Papuanatula">Papuanatula</tp:taxon-name-part> (<tp:taxon-name-part taxon-name-part-type="subgenus" reg="Papuanatula">Papuanatula</tp:taxon-name-part>) <tp:taxon-name-part taxon-name-part-type="species" reg="duplex">duplex</tp:taxon-name-part><object-id xmlns:xlink="http://www.w3.org/1999/xlink" content-type="zoobank" xlink:type="simple">https://zoobank.org/9EE270A3-651B-4589-AD09-BB9386148074</object-id></tp:taxon-name><tp:taxon-status xmlns:xlink="http://www.w3.org/1999/xlink" xlink:type="simple">sp. nov.</tp:taxon-status><xref ref-type="fig" rid="F44">Figs 44</xref><xref ref-type="fig" rid="F45">, 45</xref><xref ref-type="fig" rid="F46">, 46</xref><xref ref-type="fig" rid="F47">, 47</xref></tp:nomenclature><tp:treatment-sec sec-type="etymology" id="SECID0ELFAK"><title>Etymology.</title><p>The species name <italic>duplex</italic> is based on the Latin word for “double”, referring to the paired protuberances on abdominal terga.</p></tp:treatment-sec><tp:treatment-sec sec-type="material" id="SECID0ETFAK"><title>Material examined.</title><p><bold><italic>Holotype</italic>.</bold> Papua New Guinea • larva; Simbu Prov., Haia; ~ 750 m; 06.vii.2001; on slides; GBIFCH00592632, GBIFCH00976077; <named-content xmlns:xlink="http://www.w3.org/1999/xlink" content-type="dwc:institutional_code" xlink:title="Muséum cantonal des Sciences Naturelles" xlink:href="http://grbio.org/institution/musee-zoologique-0" xlink:type="simple">MZL</named-content>.</p></tp:treatment-sec><tp:treatment-sec sec-type="diagnosis" id="SECID0ECGAK"><title>Diagnosis.</title><p><bold>Larva</bold>. The following combination of characters distinguishes <italic><tp:taxon-name><tp:taxon-name-part taxon-name-part-type="genus" reg="Papuanatula">P.</tp:taxon-name-part><tp:taxon-name-part taxon-name-part-type="species" reg="duplex">duplex</tp:taxon-name-part></tp:taxon-name></italic> sp. nov. from other species of <italic><tp:taxon-name><tp:taxon-name-part taxon-name-part-type="genus" reg="Papuanatula">Papuanatula</tp:taxon-name-part></tp:taxon-name></italic> s. str.: body dorsally without row of long, fine, simple setae along midline; pronotum dorsally with posteromedial, paired, triangular protuberances; metanotum dorsally with posteromedial, paired, long, cylindrical, distally slightly conical protuberances; abdomen dorsally with posteromedial, paired protuberances: terga I–VI long, subcylindrical, distally slightly conical; terga VII–IX shorter, compressed, triangular.</p></tp:treatment-sec><tp:treatment-sec sec-type="description" id="SECID0E3GAK"><title>Description.</title><p><bold>Larva</bold> (Figs <xref ref-type="fig" rid="F44">44</xref>–<xref ref-type="fig" rid="F47">47</xref>). Body length 4.5 mm, cerci broken.</p><p><bold><italic>Cuticular coloration</italic></bold> (Fig. <xref ref-type="fig" rid="F44">44a–c</xref>). Head, thorax and abdomen dorsally yellow-brown to brown; metanotum and abdominal terga I–IV darker than V–IX; Head, thorax, and abdominal segment I ventrally pale yellow-brown, abdominal segments II–IX yellow-brown; posterolateral protuberances on thorax brown. Legs yellow-brown; femur with long, narrow blank along dorsal margin.</p><fig id="F44" position="float" orientation="portrait"><object-id xmlns:xlink="http://www.w3.org/1999/xlink" content-type="doi" xlink:type="simple">10.3897/zookeys.1227.138100.figure44</object-id><object-id xmlns:xlink="http://www.w3.org/1999/xlink" content-type="arpha" xlink:type="simple">3D2B1F86-EDB6-52DB-B942-E9D1438FC22A</object-id><label>Figure 44.</label><caption><p><tp:taxon-name><tp:taxon-name-part taxon-name-part-type="genus" reg="Papuanatula">Papuanatula</tp:taxon-name-part> (<tp:taxon-name-part taxon-name-part-type="subgenus" reg="Papuanatula">Papuanatula</tp:taxon-name-part>) <tp:taxon-name-part taxon-name-part-type="species" reg="duplex">duplex</tp:taxon-name-part></tp:taxon-name> sp. nov., larva, habitus <bold>a</bold> dorsal view <bold>b</bold> lateral view <bold>c</bold> ventral view. Scale bars: 1 mm.</p></caption><graphic xmlns:xlink="http://www.w3.org/1999/xlink" xlink:href="zookeys-1227-159_article-138100__-g044.jpg" position="float" orientation="portrait" xlink:type="simple" id="oo_1247458.jpg"><uri content-type="original_file" xlink:type="simple">https://binary.pensoft.net/fig/1247458</uri></graphic></fig><p><bold><italic>Hypodermal coloration</italic></bold> (Fig. <xref ref-type="fig" rid="F44">44a</xref>). Abdominal segments I–IX dorsally with transverse band along posterior margins.</p><p><bold><italic>Head</italic>. <italic>Antenna</italic></bold> (Fig. <xref ref-type="fig" rid="F44">44a, b</xref>). Length ~ 1.5× head length. <bold><italic>Developing turbinate eyes in last instar male larva</italic></bold> unknown. <bold><italic>Labrum</italic></bold> (Fig. <xref ref-type="fig" rid="F45">45a, b</xref>). Length 0.5× maximum width, laterally convex. Dorsal, sub-marginal arc with ~ 12 feathered setae. <bold><italic>Right mandible</italic></bold> (Fig. <xref ref-type="fig" rid="F45">45d, e</xref>). Margin between prostheca and mola with row of short denticles. Otherwise, as typical for subgenus. <bold><italic>Left mandible</italic></bold> (Fig. <xref ref-type="fig" rid="F45">45f, g</xref>). Margin between prostheca and mola with row of short denticles. Otherwise, as typical for subgenus. <bold><italic>Hypopharynx</italic></bold> (Fig. <xref ref-type="fig" rid="F45">45c</xref>). As typical for genus. <bold><italic>Maxilla</italic></bold> (Fig. <xref ref-type="fig" rid="F45">45j, k</xref>). Maxillary palp subequal in length to galea-lacinia; palp segment II slightly longer than segment I. Otherwise, as typical for genus. <bold><italic>Labium</italic></bold> (Fig. <xref ref-type="fig" rid="F45">45h, i</xref>). As typical for the genus. Paraglossa with two spine-like setae on inner, distolateral margin. Labial palp with segment I 0.9× length of segments II and III combined. Segment II without distomedial protuberance, dorsally with row of five spine-like setae near outer, distolateral margin. Segment III slightly oblong, pointed, as long as segment II.</p><fig id="F45" position="float" orientation="portrait"><object-id xmlns:xlink="http://www.w3.org/1999/xlink" content-type="doi" xlink:type="simple">10.3897/zookeys.1227.138100.figure45</object-id><object-id xmlns:xlink="http://www.w3.org/1999/xlink" content-type="arpha" xlink:type="simple">17067CC6-A939-52F9-B321-3EBC90ED7895</object-id><label>Figure 45.</label><caption><p><tp:taxon-name><tp:taxon-name-part taxon-name-part-type="genus" reg="Papuanatula">Papuanatula</tp:taxon-name-part> (<tp:taxon-name-part taxon-name-part-type="subgenus" reg="Papuanatula">Papuanatula</tp:taxon-name-part>) <tp:taxon-name-part taxon-name-part-type="species" reg="duplex">duplex</tp:taxon-name-part></tp:taxon-name> sp. nov., larva <bold>a</bold> labrum <bold>b</bold> labrum: dorsal, submarginal setae <bold>c</bold> hypopharynx and superlinguae <bold>d</bold> right mandible <bold>e</bold> right mandible: margin between prostheca and mola <bold>f</bold> left mandible <bold>g</bold> left mandible: margin between prostheca and mola <bold>h</bold> labium <bold>i</bold> labial palp <bold>j</bold> maxilla <bold>k</bold> apex of maxillary palp. Scale bars: 20 µm (<bold>a, c, d, f, h, j</bold>); 10 µm (<bold>b, i, k</bold>).</p></caption><graphic xmlns:xlink="http://www.w3.org/1999/xlink" xlink:href="zookeys-1227-159_article-138100__-g045.jpg" position="float" orientation="portrait" xlink:type="simple" id="oo_1247459.jpg"><uri content-type="original_file" xlink:type="simple">https://binary.pensoft.net/fig/1247459</uri></graphic></fig><p><bold><italic>Thorax</italic>. <italic>Sterna</italic>.</bold> With small protuberances on sides of prosternum and close to openings of mesothoracic and metathoracic sternal apodemes (as in Fig. <xref ref-type="fig" rid="F108">108a</xref>). <bold><italic>Terga</italic></bold> (Figs <xref ref-type="fig" rid="F44">44a, b</xref>, <xref ref-type="fig" rid="F47">47a–c</xref>) Pronotum with posteromedial, paired, triangular protuberances; metanotum with posteromedial, paired, long, cylindrical, distally slightly conical protuberances. <bold><italic>Legs</italic></bold> (Fig. <xref ref-type="fig" rid="F46">46a–c</xref>). Ratio of leg segments: fore leg 1.0:1.0:0.3:0.2, middle leg 1.0:1.0:0.3:0.2 and hind leg 1.0:1.0:0.4:0.2. <bold><italic>Femur</italic>.</bold> Length ~ 3× maximum width. <bold><italic>Claw</italic></bold> with one row of eight denticles; one posterior seta.</p><fig id="F46" position="float" orientation="portrait"><object-id xmlns:xlink="http://www.w3.org/1999/xlink" content-type="doi" xlink:type="simple">10.3897/zookeys.1227.138100.figure46</object-id><object-id xmlns:xlink="http://www.w3.org/1999/xlink" content-type="arpha" xlink:type="simple">7B35EC82-936A-509A-92BE-597C03C04469</object-id><label>Figure 46.</label><caption><p><tp:taxon-name><tp:taxon-name-part taxon-name-part-type="genus" reg="Papuanatula">Papuanatula</tp:taxon-name-part> (<tp:taxon-name-part taxon-name-part-type="subgenus" reg="Papuanatula">Papuanatula</tp:taxon-name-part>) <tp:taxon-name-part taxon-name-part-type="species" reg="duplex">duplex</tp:taxon-name-part></tp:taxon-name> sp. nov., larva: <bold>a</bold> foreleg <bold>b</bold> fore tibia, posterior surface <bold>c</bold> middle claw <bold>d</bold> abdominal terga VII–IX <bold>e</bold> abdominal tergum VI, posterior margin <bold>f</bold> paraproct <bold>g</bold> tergalius VII. Scale bars: 50 µm (<bold>a</bold>); 10 µm (<bold>b, c, e, f</bold>); 20 µm (<bold>d, g</bold>).</p></caption><graphic xmlns:xlink="http://www.w3.org/1999/xlink" xlink:href="zookeys-1227-159_article-138100__-g046.jpg" position="float" orientation="portrait" xlink:type="simple" id="oo_1247460.jpg"><uri content-type="original_file" xlink:type="simple">https://binary.pensoft.net/fig/1247460</uri></graphic></fig><fig id="F47" position="float" orientation="portrait"><object-id xmlns:xlink="http://www.w3.org/1999/xlink" content-type="doi" xlink:type="simple">10.3897/zookeys.1227.138100.figure47</object-id><object-id xmlns:xlink="http://www.w3.org/1999/xlink" content-type="arpha" xlink:type="simple">85119C92-0C36-5C6B-9716-0A93C01DEC44</object-id><label>Figure 47.</label><caption><p><tp:taxon-name><tp:taxon-name-part taxon-name-part-type="genus" reg="Papuanatula">Papuanatula</tp:taxon-name-part> (<tp:taxon-name-part taxon-name-part-type="subgenus" reg="Papuanatula">Papuanatula</tp:taxon-name-part>) <tp:taxon-name-part taxon-name-part-type="species" reg="duplex">duplex</tp:taxon-name-part></tp:taxon-name> sp. nov., larva (SEM): <bold>a</bold> pro-, meso-, metanotum, abdominal terga I–V <bold>b</bold> metanotum, abdominal terga I and II <bold>c</bold> pronotum <bold>d</bold> protuberance on metanotum. Scale bars: 500 µm (<bold>a</bold>); 200 µm (<bold>b</bold>); 100 µm (<bold>c</bold>); 40 µm (<bold>d</bold>).</p></caption><graphic xmlns:xlink="http://www.w3.org/1999/xlink" xlink:href="zookeys-1227-159_article-138100__-g047.jpg" position="float" orientation="portrait" xlink:type="simple" id="oo_1247461.jpg"><uri content-type="original_file" xlink:type="simple">https://binary.pensoft.net/fig/1247461</uri></graphic></fig><p><bold><italic>Abdomen</italic>. <italic>Terga</italic></bold> (Figs <xref ref-type="fig" rid="F44">44a, b</xref>, <xref ref-type="fig" rid="F46">46d, e</xref>, <xref ref-type="fig" rid="F47">47a, b, d</xref>) I–IX with posteromedial, paired protuberances: I–VI long, subcylindrical, distally slightly conical; VII–IX shorter, compressed, triangular. Posterior margin of terga: I–V unknown; VI–IX with minute denticles, apically split with several points. Surface with scattered small, triangular, pointed, striated scales. <bold><italic>Tergalii</italic></bold> (Fig. <xref ref-type="fig" rid="F46">46g</xref>) ovoid, tracheation developed; margins smooth, with few short, fine, simple setae. <bold><italic>Paraproct</italic></bold> (Fig. <xref ref-type="fig" rid="F46">46f</xref>). Posterior margin with prolongation and row of minute denticles. <bold><italic>Caudalii</italic>.</bold> Unknown.</p><p><bold><italic>Pose of subimaginal gonostyli under larval cuticle</italic></bold>. Unknown.</p><p><bold>Subimago.</bold> Unknown.</p><p><bold>Imago.</bold> Unknown.</p><p><bold>Egg.</bold> Unknown.</p></tp:treatment-sec><tp:treatment-sec sec-type="distribution" id="SECID0EKSAK"><title>Distribution.</title><p>New Guinea (Fig. <xref ref-type="fig" rid="F146">146</xref>).</p></tp:treatment-sec><tp:treatment-sec><!--Section generated to contain objects referenced in tp:taxon-treatment.--><fig id="F108" position="float" orientation="portrait"><object-id xmlns:xlink="http://www.w3.org/1999/xlink" content-type="doi" xlink:type="simple">10.3897/zookeys.1227.138100.figure108</object-id><object-id xmlns:xlink="http://www.w3.org/1999/xlink" content-type="arpha" xlink:type="simple">D72ED29D-36E5-568E-8C06-E0EB383CF3AD</object-id><label>Figure 108.</label><caption><p><tp:taxon-name><tp:taxon-name-part taxon-name-part-type="genus" reg="Papuanatula">Papuanatula</tp:taxon-name-part> (<tp:taxon-name-part taxon-name-part-type="subgenus" reg="Papuanatula">Papuanatula</tp:taxon-name-part>) <tp:taxon-name-part taxon-name-part-type="species" reg="parvatubera">parvatubera</tp:taxon-name-part></tp:taxon-name> sp. nov., larva (SEM): <bold>a</bold> pro-, meso-, and metasternum (arrows: protuberances) <bold>b</bold> hind claw <bold>c</bold> abdominal terga III–V <bold>d</bold> abdominal terga VII–X <bold>e</bold> abdominal tergum IV <bold>f</bold> abdominal tergum VIII. Scale bars: 200 µm (<bold>a</bold>); 40 µm (<bold>b</bold>); 100 µm (<bold>c, d</bold>); 30 µm (<bold>e</bold>); 20 µm (<bold>f</bold>).</p></caption><graphic xmlns:xlink="http://www.w3.org/1999/xlink" xlink:href="zookeys-1227-159_article-138100__-g108.jpg" position="float" orientation="portrait" xlink:type="simple" id="oo_1247522.jpg"><uri content-type="original_file" xlink:type="simple">https://binary.pensoft.net/fig/1247522</uri></graphic></fig><fig id="F146" position="float" orientation="portrait"><object-id xmlns:xlink="http://www.w3.org/1999/xlink" content-type="doi" xlink:type="simple">10.3897/zookeys.1227.138100.figure146</object-id><object-id xmlns:xlink="http://www.w3.org/1999/xlink" content-type="arpha" xlink:type="simple">2CD976F7-56A1-5B62-B14F-B71790B04BD7</object-id><label>Figure 146.</label><caption><p>Distribution of <italic><tp:taxon-name><tp:taxon-name-part taxon-name-part-type="genus" reg="Papuanatula">Papuanatula</tp:taxon-name-part></tp:taxon-name></italic> species (x: type locality).</p></caption><graphic xmlns:xlink="http://www.w3.org/1999/xlink" xlink:href="zookeys-1227-159_article-138100__-g146.jpg" position="float" orientation="portrait" xlink:type="simple" id="oo_1247563.jpg"><uri content-type="original_file" xlink:type="simple">https://binary.pensoft.net/fig/1247563</uri></graphic></fig></tp:treatment-sec></tp:taxon-treatment>
