# Supplementary material for: ﻿Redescription of Papuanatula Lugo-Ortiz & McCafferty (Ephemeroptera, Baetidae), with description of a new subgenus and 20 new species
Source: Zookeys. 2025 Feb 11;1227:159–347. doi: 10.3897/zookeys.1227.138100 (PMC11836624; doi:10.3897/zookeys.1227.138100)
Supplement: XML Treatment for Papuanatula (Papuanatula) epibessa [file zookeys.1227.138100-treatment13.xml]

<!DOCTYPE tp:taxon-treatment
  PUBLIC "-//TaxonX//DTD Taxonomic Treatment Publishing DTD v0 20100105//EN" "tax-treatment-NSO.dtd">
<tp:taxon-treatment xmlns:tp="http://www.plazi.org/taxpub"><tp:treatment-meta><kwd-group><label>Taxon classification</label><kwd>
              <named-content content-type="kingdom">Animalia</named-content>
            </kwd><kwd>
              <named-content content-type="order">Ephemeroptera</named-content>
            </kwd><kwd>
              <named-content content-type="family">Baetidae</named-content>
            </kwd></kwd-group><mixed-citation publication-type="journal"><person-group><name><surname>Kaltenbach</surname><given-names>Thomas</given-names></name><name><surname>Kluge</surname><given-names>Nikita J.</given-names></name><name><surname>Gattolliat</surname><given-names>Jean-Luc</given-names></name></person-group><article-title>﻿Redescription of <italic><tp:taxon-name><tp:taxon-name-part taxon-name-part-type="genus" reg="Papuanatula">Papuanatula</tp:taxon-name-part></tp:taxon-name></italic> Lugo-Ortiz &amp; McCafferty (<tp:taxon-name><tp:taxon-name-part taxon-name-part-type="order">Ephemeroptera</tp:taxon-name-part></tp:taxon-name>, <tp:taxon-name><tp:taxon-name-part taxon-name-part-type="family">Baetidae</tp:taxon-name-part></tp:taxon-name>), with description of a new subgenus and 20 new species</article-title><source>Zookeys</source><day>11</day><month>02</month><year>2025</year><volume>1227</volume><fpage>159</fpage><lpage>347</lpage><pub-id pub-id-type="doi">10.3897/zookeys.1227.138100</pub-id></mixed-citation></tp:treatment-meta><tp:nomenclature><label>﻿﻿</label><tp:taxon-name><object-id xmlns:xlink="http://www.w3.org/1999/xlink" content-type="arpha" xlink:type="simple">106D5D67-C348-50D1-8EA3-66C9811F1CF0</object-id><tp:taxon-name-part taxon-name-part-type="genus" reg="Papuanatula">Papuanatula</tp:taxon-name-part> (<tp:taxon-name-part taxon-name-part-type="subgenus" reg="Papuanatula">Papuanatula</tp:taxon-name-part>) <tp:taxon-name-part taxon-name-part-type="species" reg="epibessa">epibessa</tp:taxon-name-part><object-id xmlns:xlink="http://www.w3.org/1999/xlink" content-type="zoobank" xlink:type="simple">https://zoobank.org/87818654-CB3F-4E12-95F4-2E8C19DABD15</object-id></tp:taxon-name><tp:taxon-status xmlns:xlink="http://www.w3.org/1999/xlink" xlink:type="simple">sp. nov.</tp:taxon-status><xref ref-type="fig" rid="F48">Figs 48</xref><xref ref-type="fig" rid="F49">, 49</xref><xref ref-type="fig" rid="F50">, 50</xref><xref ref-type="fig" rid="F51">, 51</xref><xref ref-type="fig" rid="F52">, 52</xref><xref ref-type="fig" rid="F53">, 53</xref><xref ref-type="fig" rid="F54">, 54</xref></tp:nomenclature><tp:treatment-sec sec-type="etymology" id="SECID0E2UAK"><title>Etymology.</title><p>The species name <italic>epibessa</italic> refers to the morphological similarity with <italic><tp:taxon-name><tp:taxon-name-part taxon-name-part-type="genus" reg="Papuanatula">P.</tp:taxon-name-part><tp:taxon-name-part taxon-name-part-type="species" reg="bessa">bessa</tp:taxon-name-part></tp:taxon-name></italic>.</p></tp:treatment-sec><tp:treatment-sec sec-type="material" id="SECID0EOVAK"><title>Material examined.</title><p><bold><italic>Holotype</italic>.</bold> Papua New Guinea • larva; Simbu Prov., Mt. Wilhelm, Pindaunde Creek, in forest, S3 (oria 4); <named-content xmlns:xlink="http://www.w3.org/1999/xlink" content-type="dwc:verbatimCoordinates" xlink:type="simple"><named-content content-type="geo-json" specific-use="{&#34;type&#34;:&#34;Point&#34;,&#34;coordinates&#34;:[145.075000,-5.816667]}" id="NCID0E3VAK" xlink:type="simple">05°49'S, 145°04'30"E</named-content></named-content>; 2900 m; 18.viii.1999; leg. L. Čížek; on slide; GBIFCH01221766; <named-content xmlns:xlink="http://www.w3.org/1999/xlink" content-type="dwc:institutional_code" xlink:title="Muséum cantonal des Sciences Naturelles" xlink:href="http://grbio.org/institution/musee-zoologique-0" xlink:type="simple">MZL</named-content>. <bold><italic>Paratypes</italic>.</bold> 31 larvae; same data as holotype; in alcohol; GBIFCH00976020, GBIFCH00976121; <named-content xmlns:xlink="http://www.w3.org/1999/xlink" content-type="dwc:institutional_code" xlink:title="Muséum cantonal des Sciences Naturelles" xlink:href="http://grbio.org/institution/musee-zoologique-0" xlink:type="simple">MZL</named-content> • 93 larvae; Simbu Prov., Mt. Wilhelm, Pindaunde Creek, near fish farm, S4 (oria 5); <named-content xmlns:xlink="http://www.w3.org/1999/xlink" content-type="dwc:verbatimCoordinates" xlink:type="simple"><named-content content-type="geo-json" specific-use="{&#34;type&#34;:&#34;Point&#34;,&#34;coordinates&#34;:[145.087778,-5.817222]}" id="NCID0EQWAK" xlink:type="simple">05°49'02"S, 145°05'16"E</named-content></named-content>; 2600 m; 18.viii.1999; leg. L. Čížek; 3 on slides; GBIFCH01221759, GBIFCH01221761, GBIFCH01221767; <named-content xmlns:xlink="http://www.w3.org/1999/xlink" content-type="dwc:institutional_code" xlink:title="Muséum cantonal des Sciences Naturelles" xlink:href="http://grbio.org/institution/musee-zoologique-0" xlink:type="simple">MZL</named-content>; 90 in alcohol; GBIFCH00976021, GBIFCH00976023, GBIFCH00976024, GBIFCH00976126; <named-content xmlns:xlink="http://www.w3.org/1999/xlink" content-type="dwc:institutional_code" xlink:title="Muséum cantonal des Sciences Naturelles" xlink:href="http://grbio.org/institution/musee-zoologique-0" xlink:type="simple">MZL</named-content> • 18 larvae; Simbu Prov., Mt. Wilhelm, Pindaunde Creek, S2 (oria 2); <named-content xmlns:xlink="http://www.w3.org/1999/xlink" content-type="dwc:verbatimCoordinates" xlink:type="simple"><named-content content-type="geo-json" specific-use="{&#34;type&#34;:&#34;Point&#34;,&#34;coordinates&#34;:[145.069167,-5.800833]}" id="NCID0EAXAK" xlink:type="simple">05°48'03"S, 145°04'09"E</named-content></named-content>; 3210 m; 17.viii.1999; leg. L. Čížek; 1 on slide; GBIFCH01221762; 17 in alcohol; GBIFCH00976124; <named-content xmlns:xlink="http://www.w3.org/1999/xlink" content-type="dwc:institutional_code" xlink:title="Muséum cantonal des Sciences Naturelles" xlink:href="http://grbio.org/institution/musee-zoologique-0" xlink:type="simple">MZL</named-content>.</p></tp:treatment-sec><tp:treatment-sec sec-type="diagnosis" id="SECID0EJXAK"><title>Diagnosis.</title><p><bold>Larva</bold>. The following combination of characters distinguishes <italic><tp:taxon-name><tp:taxon-name-part taxon-name-part-type="genus" reg="Papuanatula">P.</tp:taxon-name-part><tp:taxon-name-part taxon-name-part-type="species" reg="epibessa">epibessa</tp:taxon-name-part></tp:taxon-name></italic> sp. nov. from other species of <italic><tp:taxon-name><tp:taxon-name-part taxon-name-part-type="genus" reg="Papuanatula">Papuanatula</tp:taxon-name-part></tp:taxon-name></italic> s. str.: body dorsally with irregular row of long, fine, simple setae along midline; metanotum and abdominal terga I–III with medioposterior, broad, paired humps, poorly developed on terga I–III; femur yellow brown, basally with wedge-shaped blank; paracercus with 6–8 segments; claw with 1–3 posterior setae.</p></tp:treatment-sec><tp:treatment-sec sec-type="description" id="SECID0EDYAK"><title>Description.</title><p><bold>Larva</bold> (Figs <xref ref-type="fig" rid="F48">48</xref>–<xref ref-type="fig" rid="F54">54</xref>). Body length 4.1–5.5 mm, cerci much longer than body length (~ 1.7×).</p><p><bold><italic>Cuticular coloration</italic></bold> (Figs <xref ref-type="fig" rid="F48">48a–c</xref>, <xref ref-type="fig" rid="F49">49a</xref>) Head, thorax and abdomen dorsally yellow brown to brown, thorax with complex markings. Abdominal terga II–V with brown markings along anterior margin, tergum III additionally with mediolateral, brown markings. Femur yellow brown, basally with wedge-shaped blank. Tibia pale yellow brown; tarsus yellow brown. Cerci pale yellow brown.</p><fig id="F48" position="float" orientation="portrait"><object-id xmlns:xlink="http://www.w3.org/1999/xlink" content-type="doi" xlink:type="simple">10.3897/zookeys.1227.138100.figure48</object-id><object-id xmlns:xlink="http://www.w3.org/1999/xlink" content-type="arpha" xlink:type="simple">770DC605-0A75-52BB-A6EC-199BED23F7B5</object-id><label>Figure 48.</label><caption><p><tp:taxon-name><tp:taxon-name-part taxon-name-part-type="genus" reg="Papuanatula">Papuanatula</tp:taxon-name-part> (<tp:taxon-name-part taxon-name-part-type="subgenus" reg="Papuanatula">Papuanatula</tp:taxon-name-part>) <tp:taxon-name-part taxon-name-part-type="species" reg="epibessa">epibessa</tp:taxon-name-part></tp:taxon-name> sp. nov., larva, female, habitus: <bold>a</bold> dorsal view <bold>b</bold> lateral view <bold>c</bold> ventral view. Scale bars: 1 mm.</p></caption><graphic xmlns:xlink="http://www.w3.org/1999/xlink" xlink:href="zookeys-1227-159_article-138100__-g048.jpg" position="float" orientation="portrait" xlink:type="simple" id="oo_1247462.jpg"><uri content-type="original_file" xlink:type="simple">https://binary.pensoft.net/fig/1247462</uri></graphic></fig><fig id="F49" position="float" orientation="portrait"><object-id xmlns:xlink="http://www.w3.org/1999/xlink" content-type="doi" xlink:type="simple">10.3897/zookeys.1227.138100.figure49</object-id><object-id xmlns:xlink="http://www.w3.org/1999/xlink" content-type="arpha" xlink:type="simple">0405FB04-62CA-5866-BF1C-98C94061C40E</object-id><label>Figure 49.</label><caption><p><tp:taxon-name><tp:taxon-name-part taxon-name-part-type="genus" reg="Papuanatula">Papuanatula</tp:taxon-name-part> (<tp:taxon-name-part taxon-name-part-type="subgenus" reg="Papuanatula">Papuanatula</tp:taxon-name-part>) <tp:taxon-name-part taxon-name-part-type="species" reg="epibessa">epibessa</tp:taxon-name-part></tp:taxon-name> sp. nov., larva, male, habitus: <bold>a</bold> dorsal view. Scale bar: 1 mm.</p></caption><graphic xmlns:xlink="http://www.w3.org/1999/xlink" xlink:href="zookeys-1227-159_article-138100__-g049.jpg" position="float" orientation="portrait" xlink:type="simple" id="oo_1247463.jpg"><uri content-type="original_file" xlink:type="simple">https://binary.pensoft.net/fig/1247463</uri></graphic></fig><p><bold><italic>Hypodermal coloration</italic></bold> (Figs <xref ref-type="fig" rid="F48">48a</xref>, <xref ref-type="fig" rid="F49">49a</xref>) Abdominal terga with narrow, dark brown, transverse bands along posterior margin.</p><p><bold><italic>Head</italic>.</bold> Dorsally with irregular row of long, fine, simple setae along midline. <bold><italic>Antenna</italic></bold> (Fig. <xref ref-type="fig" rid="F51">51e</xref>). Length ~ 1.5× head length. <bold><italic>Developing turbinate eyes in last instar male larva</italic></bold> (Fig. <xref ref-type="fig" rid="F51">51e</xref>) rather small, ovoid, with big distance to each other. <bold><italic>Labrum</italic></bold> (Fig. <xref ref-type="fig" rid="F50">50a, b</xref>). Length 0.5× maximum width, laterally convex. Dorsal, sub-marginal arc with ~ 35 feathered setae. <bold><italic>Right mandible</italic></bold> (Fig. <xref ref-type="fig" rid="F50">50d, e</xref>). Margin between prostheca and mola with few denticles close to prostheca. Otherwise, as typical for subgenus. <bold><italic>Left mandible</italic></bold> (Fig. <xref ref-type="fig" rid="F50">50f, g</xref>). Margin between prostheca and mola smooth, with few denticles close to prostheca. Otherwise, as typical for subgenus. <bold><italic>Hypopharynx</italic></bold> (Fig. <xref ref-type="fig" rid="F50">50c</xref>). As typical for genus. <bold><italic>Maxilla</italic></bold> (Fig. <xref ref-type="fig" rid="F51">51c, d</xref>). Maxillary palp subequal in length to galea-lacinia; palp segment II approximately as long as segment I. Otherwise, as typical for genus. <bold><italic>Labium</italic></bold> (Fig. <xref ref-type="fig" rid="F51">51a, b</xref>). As typical for the genus. Paraglossa dorsally with 2 spine-like setae near inner, distolateral margin. Labial palp with segment I approximately as long as segments II and III combined. Segment II with minute distomedial protuberance, dorsally with row of five or six spine-like setae near outer, distolateral margin. Segment III conical, pointed; 0.8× length of segment II; inner dorsal margin with few feathered setae.</p><fig id="F50" position="float" orientation="portrait"><object-id xmlns:xlink="http://www.w3.org/1999/xlink" content-type="doi" xlink:type="simple">10.3897/zookeys.1227.138100.figure50</object-id><object-id xmlns:xlink="http://www.w3.org/1999/xlink" content-type="arpha" xlink:type="simple">E5B92729-C3F3-5E14-B8E1-31A5702F76E0</object-id><label>Figure 50.</label><caption><p><tp:taxon-name><tp:taxon-name-part taxon-name-part-type="genus" reg="Papuanatula">Papuanatula</tp:taxon-name-part> (<tp:taxon-name-part taxon-name-part-type="subgenus" reg="Papuanatula">Papuanatula</tp:taxon-name-part>) <tp:taxon-name-part taxon-name-part-type="species" reg="epibessa">epibessa</tp:taxon-name-part></tp:taxon-name> sp. nov., larva: <bold>a</bold> labrum <bold>b</bold> labrum: dorsal, submarginal setae <bold>c</bold> hypopharynx and superlinguae <bold>d</bold> right mandible <bold>e</bold> right mandible: margin between prostheca and mola <bold>f</bold> left mandible <bold>g</bold> left mandible: margin between prostheca and mola. Scale bars: 20 µm (<bold>a, c, d, f</bold>); 10 µm (<bold>b</bold>).</p></caption><graphic xmlns:xlink="http://www.w3.org/1999/xlink" xlink:href="zookeys-1227-159_article-138100__-g050.jpg" position="float" orientation="portrait" xlink:type="simple" id="oo_1247464.jpg"><uri content-type="original_file" xlink:type="simple">https://binary.pensoft.net/fig/1247464</uri></graphic></fig><fig id="F51" position="float" orientation="portrait"><object-id xmlns:xlink="http://www.w3.org/1999/xlink" content-type="doi" xlink:type="simple">10.3897/zookeys.1227.138100.figure51</object-id><object-id xmlns:xlink="http://www.w3.org/1999/xlink" content-type="arpha" xlink:type="simple">791C2F40-7F44-57C0-B23C-949036BE2476</object-id><label>Figure 51.</label><caption><p><tp:taxon-name><tp:taxon-name-part taxon-name-part-type="genus" reg="Papuanatula">Papuanatula</tp:taxon-name-part> (<tp:taxon-name-part taxon-name-part-type="subgenus" reg="Papuanatula">Papuanatula</tp:taxon-name-part>) <tp:taxon-name-part taxon-name-part-type="species" reg="epibessa">epibessa</tp:taxon-name-part></tp:taxon-name> sp. nov., larva: <bold>a</bold> labium <bold>b</bold> labial palp <bold>c</bold> maxilla <bold>d</bold> maxillary palp <bold>e</bold> male head, mature. Scale bars: 50 µm (<bold>a, c</bold>); 20 µm (<bold>b</bold>); 10 µm (<bold>d</bold>); 100 µm (<bold>e</bold>).</p></caption><graphic xmlns:xlink="http://www.w3.org/1999/xlink" xlink:href="zookeys-1227-159_article-138100__-g051.jpg" position="float" orientation="portrait" xlink:type="simple" id="oo_1247465.jpg"><uri content-type="original_file" xlink:type="simple">https://binary.pensoft.net/fig/1247465</uri></graphic></fig><p><bold><italic>Thorax</italic>. <italic>Sterna</italic>.</bold> With small protuberances on sides of prosternum and close to openings of mesothoracic and metathoracic sternal apodemes (as Fig. <xref ref-type="fig" rid="F108">108a</xref>). <bold><italic>Terga</italic></bold> (Figs <xref ref-type="fig" rid="F48">48b</xref>, <xref ref-type="fig" rid="F53">53a</xref>) with irregular row of long, fine, simple setae along midline. Metanotum with medioposterior broad, paired humps, without hind protoptera or their vestiges. <bold><italic>Legs</italic></bold> (Fig. <xref ref-type="fig" rid="F52">52a–h</xref>). Ratio of leg segments: fore leg 0.8:1.0:0.3:0.1, middle leg 0.9:1.0:0.3:0.1 and hind leg 1.0:1.0:0.3:0.1. <bold><italic>Femur</italic>.</bold> Length ~ 4× maximum width. Posterior side of apex with row of robust setae (contrary to fine, simple setae as it is usually the case in <italic><tp:taxon-name><tp:taxon-name-part taxon-name-part-type="genus" reg="Papuanatula">Papuanatula</tp:taxon-name-part></tp:taxon-name></italic> s. str.). <bold><italic>Tarsus</italic>.</bold> Inner margin distally sometimes with two long setae (Fig. <xref ref-type="fig" rid="F52">52g</xref>). <bold><italic>Claw</italic></bold> with one row of 6–8(9) denticles and 1–3 posterior setae.</p><fig id="F52" position="float" orientation="portrait"><object-id xmlns:xlink="http://www.w3.org/1999/xlink" content-type="doi" xlink:type="simple">10.3897/zookeys.1227.138100.figure52</object-id><object-id xmlns:xlink="http://www.w3.org/1999/xlink" content-type="arpha" xlink:type="simple">8CF42A77-C802-5733-9143-64607F5E6893</object-id><label>Figure 52.</label><caption><p><tp:taxon-name><tp:taxon-name-part taxon-name-part-type="genus" reg="Papuanatula">Papuanatula</tp:taxon-name-part> (<tp:taxon-name-part taxon-name-part-type="subgenus" reg="Papuanatula">Papuanatula</tp:taxon-name-part>) <tp:taxon-name-part taxon-name-part-type="species" reg="epibessa">epibessa</tp:taxon-name-part></tp:taxon-name> sp. nov., larva: <bold>a</bold> hind leg <bold>b</bold> hind femur: ventral margin <bold>c</bold> hind femur: posterior apex <bold>d</bold> hind tibia: ventral margin <bold>e</bold> hind tibia: posterior surface <bold>f</bold> hind tarsus: ventral surface <bold>g</bold> middle tarsus and claw <bold>h</bold> middle claw. Scale bars: a 50 µm (<bold>a</bold>); 10 µm (<bold>b–f, h</bold>); 20 µm (<bold>g</bold>).</p></caption><graphic xmlns:xlink="http://www.w3.org/1999/xlink" xlink:href="zookeys-1227-159_article-138100__-g052.jpg" position="float" orientation="portrait" xlink:type="simple" id="oo_1247466.jpg"><uri content-type="original_file" xlink:type="simple">https://binary.pensoft.net/fig/1247466</uri></graphic></fig><fig id="F53" position="float" orientation="portrait"><object-id xmlns:xlink="http://www.w3.org/1999/xlink" content-type="doi" xlink:type="simple">10.3897/zookeys.1227.138100.figure53</object-id><object-id xmlns:xlink="http://www.w3.org/1999/xlink" content-type="arpha" xlink:type="simple">0A506771-4A1A-5A7D-8A29-01A1F193E32F</object-id><label>Figure 53.</label><caption><p><tp:taxon-name><tp:taxon-name-part taxon-name-part-type="genus" reg="Papuanatula">Papuanatula</tp:taxon-name-part> (<tp:taxon-name-part taxon-name-part-type="subgenus" reg="Papuanatula">Papuanatula</tp:taxon-name-part>) <tp:taxon-name-part taxon-name-part-type="species" reg="epibessa">epibessa</tp:taxon-name-part></tp:taxon-name> sp. nov., larva: <bold>a</bold> metanotum and abdominal terga I–III <bold>b</bold> abdominal terga IV–IX <bold>c</bold> paracercus <bold>d</bold> cercus <bold>e</bold> tergalius III <bold>f</bold> tergalius III, margin <bold>g</bold> paraproct. Scale bars: 20 µm (<bold>a, c, g</bold>); 10 µm (<bold>b, d, f</bold>); 50 µm (<bold>e</bold>).</p></caption><graphic xmlns:xlink="http://www.w3.org/1999/xlink" xlink:href="zookeys-1227-159_article-138100__-g053.jpg" position="float" orientation="portrait" xlink:type="simple" id="oo_1247467.jpg"><uri content-type="original_file" xlink:type="simple">https://binary.pensoft.net/fig/1247467</uri></graphic></fig><fig id="F54" position="float" orientation="portrait"><object-id xmlns:xlink="http://www.w3.org/1999/xlink" content-type="doi" xlink:type="simple">10.3897/zookeys.1227.138100.figure54</object-id><object-id xmlns:xlink="http://www.w3.org/1999/xlink" content-type="arpha" xlink:type="simple">FBCEFB1C-F91E-5846-BB0D-9F18A17DCBC4</object-id><label>Figure 54.</label><caption><p><tp:taxon-name><tp:taxon-name-part taxon-name-part-type="genus" reg="Papuanatula">Papuanatula</tp:taxon-name-part> (<tp:taxon-name-part taxon-name-part-type="subgenus" reg="Papuanatula">Papuanatula</tp:taxon-name-part>) <tp:taxon-name-part taxon-name-part-type="species" reg="epibessa">epibessa</tp:taxon-name-part></tp:taxon-name> sp. nov., larva (SEM): <bold>a</bold> abdominal tergum V <bold>b</bold> abdominal terga VIII–X. Scale bars: 30 µm (<bold>a</bold>); 100 µm (<bold>b</bold>).</p></caption><graphic xmlns:xlink="http://www.w3.org/1999/xlink" xlink:href="zookeys-1227-159_article-138100__-g054.jpg" position="float" orientation="portrait" xlink:type="simple" id="oo_1247468.jpg"><uri content-type="original_file" xlink:type="simple">https://binary.pensoft.net/fig/1247468</uri></graphic></fig><p><bold><italic>Abdomen</italic>. <italic>Terga</italic></bold> (Figs <xref ref-type="fig" rid="F48">48b</xref>, <xref ref-type="fig" rid="F53">53a, b</xref>, <xref ref-type="fig" rid="F54">54a, b</xref>) with irregular row of long, fine, simple setae along midline. Terga I–III with poorly developed, medioposterior, broad, paired humps. Terga II–IV protruding slightly medially on posterior margin. Posterior margin of terga: I smooth, without denticles; II–IX with triangular, apically rounded denticles, partly with minute, pointed denticles in between. Surface with scattered small, ovoid, striated scales with slightly serrate margin. <bold><italic>Tergalii</italic></bold> (Fig. <xref ref-type="fig" rid="F53">53e, f</xref>). Ovoid, tracheation poorly developed or absent; margins smooth, with short, fine, simple setae. <bold><italic>Paraproct</italic></bold> (Fig. <xref ref-type="fig" rid="F53">53g</xref>). Posterior margin with prolongation and row of minute denticles. <bold><italic>Caudalii</italic></bold> (Fig. <xref ref-type="fig" rid="F53">53c, d</xref>). Cerci in middle part with one to maximally five swimming setae per segment, initially increasing and then again decreasing toward distal part; sometimes total loss or maximally one swimming seta per segment. Paracercus with 6–8 segments.</p><p><bold><italic>Pose of subimaginal gonostyli under larval cuticle</italic>.</bold> Unknown.</p><p><bold>Subimago.</bold> Unknown.</p><p><bold>Imago.</bold> Unknown.</p><p><bold>Egg.</bold> Unknown.</p></tp:treatment-sec><tp:treatment-sec sec-type="distribution" id="SECID0E3HBK"><title>Distribution.</title><p>New Guinea (Fig. <xref ref-type="fig" rid="F146">146</xref>).</p></tp:treatment-sec><tp:treatment-sec><!--Section generated to contain objects referenced in tp:taxon-treatment.--><fig id="F108" position="float" orientation="portrait"><object-id xmlns:xlink="http://www.w3.org/1999/xlink" content-type="doi" xlink:type="simple">10.3897/zookeys.1227.138100.figure108</object-id><object-id xmlns:xlink="http://www.w3.org/1999/xlink" content-type="arpha" xlink:type="simple">D72ED29D-36E5-568E-8C06-E0EB383CF3AD</object-id><label>Figure 108.</label><caption><p><tp:taxon-name><tp:taxon-name-part taxon-name-part-type="genus" reg="Papuanatula">Papuanatula</tp:taxon-name-part> (<tp:taxon-name-part taxon-name-part-type="subgenus" reg="Papuanatula">Papuanatula</tp:taxon-name-part>) <tp:taxon-name-part taxon-name-part-type="species" reg="parvatubera">parvatubera</tp:taxon-name-part></tp:taxon-name> sp. nov., larva (SEM): <bold>a</bold> pro-, meso-, and metasternum (arrows: protuberances) <bold>b</bold> hind claw <bold>c</bold> abdominal terga III–V <bold>d</bold> abdominal terga VII–X <bold>e</bold> abdominal tergum IV <bold>f</bold> abdominal tergum VIII. Scale bars: 200 µm (<bold>a</bold>); 40 µm (<bold>b</bold>); 100 µm (<bold>c, d</bold>); 30 µm (<bold>e</bold>); 20 µm (<bold>f</bold>).</p></caption><graphic xmlns:xlink="http://www.w3.org/1999/xlink" xlink:href="zookeys-1227-159_article-138100__-g108.jpg" position="float" orientation="portrait" xlink:type="simple" id="oo_1247522.jpg"><uri content-type="original_file" xlink:type="simple">https://binary.pensoft.net/fig/1247522</uri></graphic></fig><fig id="F146" position="float" orientation="portrait"><object-id xmlns:xlink="http://www.w3.org/1999/xlink" content-type="doi" xlink:type="simple">10.3897/zookeys.1227.138100.figure146</object-id><object-id xmlns:xlink="http://www.w3.org/1999/xlink" content-type="arpha" xlink:type="simple">2CD976F7-56A1-5B62-B14F-B71790B04BD7</object-id><label>Figure 146.</label><caption><p>Distribution of <italic><tp:taxon-name><tp:taxon-name-part taxon-name-part-type="genus" reg="Papuanatula">Papuanatula</tp:taxon-name-part></tp:taxon-name></italic> species (x: type locality).</p></caption><graphic xmlns:xlink="http://www.w3.org/1999/xlink" xlink:href="zookeys-1227-159_article-138100__-g146.jpg" position="float" orientation="portrait" xlink:type="simple" id="oo_1247563.jpg"><uri content-type="original_file" xlink:type="simple">https://binary.pensoft.net/fig/1247563</uri></graphic></fig></tp:treatment-sec></tp:taxon-treatment>
