# Supplementary material for: ﻿Redescription of Papuanatula Lugo-Ortiz & McCafferty (Ephemeroptera, Baetidae), with description of a new subgenus and 20 new species
Source: Zookeys. 2025 Feb 11;1227:159–347. doi: 10.3897/zookeys.1227.138100 (PMC11836624; doi:10.3897/zookeys.1227.138100)
Supplement: XML Treatment for Papuanatula (Papuanatula) heterochaeta [file zookeys.1227.138100-treatment14.xml]

<!DOCTYPE tp:taxon-treatment
  PUBLIC "-//TaxonX//DTD Taxonomic Treatment Publishing DTD v0 20100105//EN" "tax-treatment-NSO.dtd">
<tp:taxon-treatment xmlns:tp="http://www.plazi.org/taxpub"><tp:treatment-meta><kwd-group><label>Taxon classification</label><kwd>
              <named-content content-type="kingdom">Animalia</named-content>
            </kwd><kwd>
              <named-content content-type="order">Ephemeroptera</named-content>
            </kwd><kwd>
              <named-content content-type="family">Baetidae</named-content>
            </kwd></kwd-group><mixed-citation publication-type="journal"><person-group><name><surname>Kaltenbach</surname><given-names>Thomas</given-names></name><name><surname>Kluge</surname><given-names>Nikita J.</given-names></name><name><surname>Gattolliat</surname><given-names>Jean-Luc</given-names></name></person-group><article-title>﻿Redescription of <italic><tp:taxon-name><tp:taxon-name-part taxon-name-part-type="genus" reg="Papuanatula">Papuanatula</tp:taxon-name-part></tp:taxon-name></italic> Lugo-Ortiz &amp; McCafferty (<tp:taxon-name><tp:taxon-name-part taxon-name-part-type="order">Ephemeroptera</tp:taxon-name-part></tp:taxon-name>, <tp:taxon-name><tp:taxon-name-part taxon-name-part-type="family">Baetidae</tp:taxon-name-part></tp:taxon-name>), with description of a new subgenus and 20 new species</article-title><source>Zookeys</source><day>11</day><month>02</month><year>2025</year><volume>1227</volume><fpage>159</fpage><lpage>347</lpage><pub-id pub-id-type="doi">10.3897/zookeys.1227.138100</pub-id></mixed-citation></tp:treatment-meta><tp:nomenclature><label>﻿﻿</label><tp:taxon-name><object-id xmlns:xlink="http://www.w3.org/1999/xlink" content-type="arpha" xlink:type="simple">0F1C9FB3-2081-5E09-80C3-B0BE679108BF</object-id><tp:taxon-name-part taxon-name-part-type="genus" reg="Papuanatula">Papuanatula</tp:taxon-name-part> (<tp:taxon-name-part taxon-name-part-type="subgenus" reg="Papuanatula">Papuanatula</tp:taxon-name-part>) <tp:taxon-name-part taxon-name-part-type="species" reg="heterochaeta">heterochaeta</tp:taxon-name-part><object-id xmlns:xlink="http://www.w3.org/1999/xlink" content-type="zoobank" xlink:type="simple">https://zoobank.org/F2A1E4AD-E2A2-4004-BA7C-6EEFBBAAA3E9</object-id></tp:taxon-name><tp:taxon-status xmlns:xlink="http://www.w3.org/1999/xlink" xlink:type="simple">sp. nov.</tp:taxon-status><xref ref-type="fig" rid="F55">Figs 55</xref><xref ref-type="fig" rid="F56">, 56</xref><xref ref-type="fig" rid="F57">, 57</xref><xref ref-type="fig" rid="F58">, 58</xref><xref ref-type="fig" rid="F59">, 59</xref><xref ref-type="fig" rid="F60">, 60</xref><xref ref-type="fig" rid="F61">, 61</xref></tp:nomenclature><tp:treatment-sec sec-type="etymology" id="SECID0ENKBK"><title>Etymology.</title><p>The species name <italic>heterochaeta</italic> refers to the sharp difference between blunt-ended setae which form the longitudinal row on outer side of larval femur and small hair-like setae which form continuation of this row on apex of the femur (Fig. <xref ref-type="fig" rid="F58">58a</xref>).</p></tp:treatment-sec><tp:treatment-sec sec-type="material" id="SECID0EZKBK"><title>Material examined.</title><p><bold><italic>Holotype</italic>.</bold> L-S-I♂ {specimen number [XX](5)A2012} Indonesia • Papua, Depapre; 28.viii.2012; coll. N. Kluge &amp; L. Sheyko; <abbrev xmlns:xlink="http://www.w3.org/1999/xlink" xlink:title="Saint-Petersburg State University" id="ABBRID0EELBK" xlink:type="simple">SPbU</abbrev>. <bold><italic>Paratypes</italic>.</bold> Same data as holotype; S-I♂ (reared together with holotype, larval exuviae lost); same data as holotype; 25–28.viii.2012; 1 S-I♂, 10 larvae. Indonesia • Waena; 8–13.viii.2012; coll. N. Kluge &amp; L. Sheyko; 2 L-S♀, S/I♂, 6 larvae. All material in <abbrev xmlns:xlink="http://www.w3.org/1999/xlink" xlink:title="Saint-Petersburg State University" id="ABBRID0EMLBK" xlink:type="simple">SPbU</abbrev>.</p></tp:treatment-sec><tp:treatment-sec sec-type="diagnosis" id="SECID0EQLBK"><title>Diagnosis.</title><p><bold>Larva.</bold> The following combination of characters distinguishes <italic><tp:taxon-name><tp:taxon-name-part taxon-name-part-type="genus" reg="Papuanatula">P.</tp:taxon-name-part><tp:taxon-name-part taxon-name-part-type="species" reg="heterochaeta">heterochaeta</tp:taxon-name-part></tp:taxon-name></italic> sp. nov. from other species of <italic><tp:taxon-name><tp:taxon-name-part taxon-name-part-type="genus" reg="Papuanatula">Papuanatula</tp:taxon-name-part></tp:taxon-name></italic> s. str.: body dorsally without irregular row of long, fine, simple setae along midline; abdominal terga without protuberances; hypopharynx apically with pair of bunches of setae-like spines (instead of one bunch as usually); femur with large, proximal, oval blank and with dark brown, shoe-shaped macula inside proximal blank; sharp difference between setae which form the longitudinal row on outer side of femur and setae which form continuation of this row on apex of femur; long, slender, preapical seta on tarsus absent; paracercus with ~ 10–12 segments.</p></tp:treatment-sec><tp:treatment-sec sec-type="description" id="SECID0EKMBK"><title>Description.</title><p><bold>Larva</bold> (Figs <xref ref-type="fig" rid="F55">55</xref>–<xref ref-type="fig" rid="F59">59</xref>). <bold><italic>Cuticular coloration</italic>.</bold> Head, pronotum, mesonotum and metanotum brownish with paler areas; fore protoptera with narrow paler lines corresponding to some longitudinal veins (Fig. <xref ref-type="fig" rid="F56">56a, b</xref>). Thoracic pleura brownish, sterna mostly colorless. Cuticle of femur with brownish margins and brownish transverse band separating large proximal blank from smaller distal blank; proximal blank oval (not wedge-shaped), occupying most part of proximal 1/2 (Fig. <xref ref-type="fig" rid="F56">56d–f</xref>). Tibia and tarsus mostly brownish (Fig. <xref ref-type="fig" rid="F56">56d–f</xref>). Abdominal terga brownish with paler blanks; median blank on tergum VI larger than others. Sterna mostly colorless (Fig. <xref ref-type="fig" rid="F56">56c</xref>). Cerci uniformly pale brownish.</p><fig id="F55" position="float" orientation="portrait"><object-id xmlns:xlink="http://www.w3.org/1999/xlink" content-type="doi" xlink:type="simple">10.3897/zookeys.1227.138100.figure55</object-id><object-id xmlns:xlink="http://www.w3.org/1999/xlink" content-type="arpha" xlink:type="simple">A8645F5A-ECB3-5B1C-B965-D5BE5A318766</object-id><label>Figure 55.</label><caption><p><tp:taxon-name><tp:taxon-name-part taxon-name-part-type="genus" reg="Papuanatula">Papuanatula</tp:taxon-name-part> (<tp:taxon-name-part taxon-name-part-type="subgenus" reg="Papuanatula">Papuanatula</tp:taxon-name-part>) <tp:taxon-name-part taxon-name-part-type="species" reg="heterochaeta">heterochaeta</tp:taxon-name-part></tp:taxon-name> sp. nov., larva: <bold>a</bold> dorsal view <bold>b</bold>, <bold>c</bold> posterior and anterior sides of fore leg <bold>d</bold>, <bold>e</bold> posterior and anterior sides of hind leg <bold>f, g</bold> hind leg in Canada balsam with focus on anterior and posterior sides.</p></caption><graphic xmlns:xlink="http://www.w3.org/1999/xlink" xlink:href="zookeys-1227-159_article-138100__-g055.jpg" position="float" orientation="portrait" xlink:type="simple" id="oo_1247469.jpg"><uri content-type="original_file" xlink:type="simple">https://binary.pensoft.net/fig/1247469</uri></graphic></fig><fig id="F56" position="float" orientation="portrait"><object-id xmlns:xlink="http://www.w3.org/1999/xlink" content-type="doi" xlink:type="simple">10.3897/zookeys.1227.138100.figure56</object-id><object-id xmlns:xlink="http://www.w3.org/1999/xlink" content-type="arpha" xlink:type="simple">D704CDB2-A3AA-55B8-B157-C1913DB105A8</object-id><label>Figure 56.</label><caption><p><tp:taxon-name><tp:taxon-name-part taxon-name-part-type="genus" reg="Papuanatula">Papuanatula</tp:taxon-name-part> (<tp:taxon-name-part taxon-name-part-type="subgenus" reg="Papuanatula">Papuanatula</tp:taxon-name-part>) <tp:taxon-name-part taxon-name-part-type="species" reg="heterochaeta">heterochaeta</tp:taxon-name-part></tp:taxon-name> sp. nov., larval cuticle: <bold>a</bold> head <bold>b</bold> half of pronotum and mesonotum <bold>c</bold> abdomen <bold>d, e</bold> fore, middle, and hind legs (enlarged) (<bold>b–f</bold> holotype).</p></caption><graphic xmlns:xlink="http://www.w3.org/1999/xlink" xlink:href="zookeys-1227-159_article-138100__-g056.jpg" position="float" orientation="portrait" xlink:type="simple" id="oo_1247470.jpg"><uri content-type="original_file" xlink:type="simple">https://binary.pensoft.net/fig/1247470</uri></graphic></fig><p><bold><italic>Hypodermal coloration</italic>.</bold> Anterior side of each femur with dark brown shoe-shaped macula on proximal 1/2, within proximal cuticular blank (Fig. <xref ref-type="fig" rid="F55">55f, g</xref>); posterior side of each femur with or without two longitudinal, brown maculae (Fig. <xref ref-type="fig" rid="F55">55d</xref>), sometimes connected one with another (Fig. <xref ref-type="fig" rid="F55">55b</xref>). Boundaries between abdominal terga narrowly bordered by dark brown; other brown markings on abdomen absent or present, most extensive on abdominal tergum IV (Fig. <xref ref-type="fig" rid="F55">55a</xref>). Tissues surrounding tracheae of tergalii (main trachea and its branches) with brown pigmentation (Fig. <xref ref-type="fig" rid="F59">59d–i</xref>).</p><p><bold><italic>Head</italic>. <italic>Antenna</italic>.</bold> As typical for subgenus. <bold><italic>Developing turbinate eyes in last instar male larva</italic></bold> with facets equally developed on middle and peripheric areas (as in Fig. <xref ref-type="fig" rid="F32">32d</xref>). <bold><italic>Labrum</italic></bold> (Fig. <xref ref-type="fig" rid="F57">57a, b</xref>) very slightly widened distally; long setae on dorsal surface spaced and forming regular transverse row; each seta pointed, with moderately long processes on both sides. <bold><italic>Right mandible</italic></bold> (Fig. <xref ref-type="fig" rid="F57">57d, f</xref>). As typical for subgenus. <bold><italic>Left mandible</italic></bold> (Fig. <xref ref-type="fig" rid="F57">57c, e</xref>). Incisor and kinetodontium non-distinguishable, together with 5 denticles proximad of stretched apex of incisor. Otherwise, as typical for subgenus. <bold><italic>Hypopharynx</italic></bold> (Fig. <xref ref-type="fig" rid="F57">57j</xref>) apically with pair of bunches of stout setae-like spines. <bold><italic>Maxilla</italic></bold> (Fig. <xref ref-type="fig" rid="F57">57g</xref>). Maxillary palps long as galea-lacinia. Otherwise, as typical for genus. <bold><italic>Labium</italic></bold> (Fig. <xref ref-type="fig" rid="F57">57h, i</xref>). Paraglossae widest at base and narrowing toward apex; three apical setal rows bent at apex of paraglossa. Glossa shorter than half of paraglossa, with finger-like (distal) portion as long as triangular (proximal) portion. Glossa with several long setae at apex and one long seta near middle of ventral side. Labial palp without distomedian projection on segment II; segment III with median margin as long as lateral margin.</p><fig id="F57" position="float" orientation="portrait"><object-id xmlns:xlink="http://www.w3.org/1999/xlink" content-type="doi" xlink:type="simple">10.3897/zookeys.1227.138100.figure57</object-id><object-id xmlns:xlink="http://www.w3.org/1999/xlink" content-type="arpha" xlink:type="simple">90999D96-C81E-5BE0-90F9-4925ED8BD2C7</object-id><label>Figure 57.</label><caption><p><tp:taxon-name><tp:taxon-name-part taxon-name-part-type="genus" reg="Papuanatula">Papuanatula</tp:taxon-name-part> (<tp:taxon-name-part taxon-name-part-type="subgenus" reg="Papuanatula">Papuanatula</tp:taxon-name-part>) <tp:taxon-name-part taxon-name-part-type="species" reg="heterochaeta">heterochaeta</tp:taxon-name-part></tp:taxon-name> sp. nov., larva: <bold>a, b</bold> labrum <bold>c, d</bold> mandibles shortly after molt <bold>e, f</bold> mandibles before molt <bold>g</bold> maxilla before molt <bold>h, i</bold> labium <bold>j</bold> hypopharynx.</p></caption><graphic xmlns:xlink="http://www.w3.org/1999/xlink" xlink:href="zookeys-1227-159_article-138100__-g057.jpg" position="float" orientation="portrait" xlink:type="simple" id="oo_1247471.jpg"><uri content-type="original_file" xlink:type="simple">https://binary.pensoft.net/fig/1247471</uri></graphic></fig><p><bold><italic>Thorax</italic>. <italic>Sterna</italic></bold> without protuberances. <bold><italic>Terga</italic>.</bold> Without long setae along midline. Metanotum without hind protoptera or their vestiges. <bold><italic>Legs</italic></bold> (Figs <xref ref-type="fig" rid="F56">56d–f</xref>, <xref ref-type="fig" rid="F58">58a–f</xref>). Fore femur widened in proximal part; hind tibia shorter than others. <bold><italic>Femur</italic>.</bold> Outer side of each femur with single regular row of long setae; each seta slender, flattened, narrowing toward apex and blunt apically, with numerous fine, short branches on all sides. Distally, close to femur-tibia articulation, setal row continued by several smaller, hair-like setae (similar to setae on tibia). Anterior side of femur with small, stout setae, sparsely and irregularly situated. Serrate area located at middle of anterior side, partly on brown transverse band, partly on proximal blank. <bold><italic>Tibia</italic>.</bold> Patella-tibial suture present on all legs, terminated near middle of inner margin of tibia. Tibia-tarsal condylus turned to anterior side. Anterior side of each tibia with regular row of hair-like setae similar to setae near apex of femur. <bold><italic>Tarsus</italic>.</bold> Anterior side of each tarsus with regular row of similar, but shorter (not narrower) setae. Long preapical seta absent; posterior side of each tarsus with regular row of few very short, stout setae and one longer, pointed seta of same thickness distad of them (Fig. <xref ref-type="fig" rid="F58">58b, c</xref>). <bold><italic>Claw</italic></bold> with row of 6–9 denticles and one somewhat larger denticle distad of them; long, arched, posterior seta (Fig. <xref ref-type="fig" rid="F58">58e, f</xref>).</p><fig id="F58" position="float" orientation="portrait"><object-id xmlns:xlink="http://www.w3.org/1999/xlink" content-type="doi" xlink:type="simple">10.3897/zookeys.1227.138100.figure58</object-id><object-id xmlns:xlink="http://www.w3.org/1999/xlink" content-type="arpha" xlink:type="simple">7E4196F1-7DFE-5677-B7A8-072D5BE290AD</object-id><label>Figure 58.</label><caption><p><tp:taxon-name><tp:taxon-name-part taxon-name-part-type="genus" reg="Papuanatula">Papuanatula</tp:taxon-name-part> (<tp:taxon-name-part taxon-name-part-type="subgenus" reg="Papuanatula">Papuanatula</tp:taxon-name-part>) <tp:taxon-name-part taxon-name-part-type="species" reg="heterochaeta">heterochaeta</tp:taxon-name-part></tp:taxon-name> sp. nov., larva: <bold>a</bold> apex of femur <bold>b, c</bold> inner side of tarsus <bold>d</bold> outer side of tarsus and tibia <bold>e</bold> claw <bold>f</bold> claw and tarsus (<bold>b–f</bold> holotype).</p></caption><graphic xmlns:xlink="http://www.w3.org/1999/xlink" xlink:href="zookeys-1227-159_article-138100__-g058.jpg" position="float" orientation="portrait" xlink:type="simple" id="oo_1247472.jpg"><uri content-type="original_file" xlink:type="simple">https://binary.pensoft.net/fig/1247472</uri></graphic></fig><p><bold><italic>Abdomen</italic>. <italic>Terga</italic></bold> (Figs <xref ref-type="fig" rid="F56">56c</xref>, <xref ref-type="fig" rid="F59">59a, b</xref>) without dorsal protuberances, only with slightly expressed, unpaired, median elevations; without long setae along midline. Abdominal terga with numerous small scales with small sockets and fan-like striation. Abdominal terga I–III without denticles on posterior margins; posterior margins of abdominal terga IV–IX with small, pointed denticles. Posterior margin of tergum X with very small denticles. <bold><italic>Tergalii</italic></bold> (Fig. <xref ref-type="fig" rid="F59">59d–i</xref>) of abdominal segment I absent; tergalii II–VII subequal, oval, relatively narrow. Each tergalius with costal and anal ribs narrow, smooth, present on proximal 1/2 of tergalius only. <bold><italic>Paraproct</italic></bold> (Fig. <xref ref-type="fig" rid="F59">59c</xref>). Margins membranous and smooth, lacking denticles. <bold><italic>Caudalii</italic></bold> (Fig. <xref ref-type="fig" rid="F59">59c</xref>) without swimming setae or their vestiges. Paracercus short, consisting of ~ 10–12 segments.</p><fig id="F59" position="float" orientation="portrait"><object-id xmlns:xlink="http://www.w3.org/1999/xlink" content-type="doi" xlink:type="simple">10.3897/zookeys.1227.138100.figure59</object-id><object-id xmlns:xlink="http://www.w3.org/1999/xlink" content-type="arpha" xlink:type="simple">181B230A-B977-551F-88DB-D819108F9788</object-id><label>Figure 59.</label><caption><p><tp:taxon-name><tp:taxon-name-part taxon-name-part-type="genus" reg="Papuanatula">Papuanatula</tp:taxon-name-part> (<tp:taxon-name-part taxon-name-part-type="subgenus" reg="Papuanatula">Papuanatula</tp:taxon-name-part>) <tp:taxon-name-part taxon-name-part-type="species" reg="heterochaeta">heterochaeta</tp:taxon-name-part></tp:taxon-name> sp. nov., larva: <bold>a</bold> abdominal tergum III (dry) <bold>b</bold> hind margin of abdominal tergum V <bold>c</bold> paraprocts and paracercus <bold>d–i</bold> tergalii II–VII (<bold>a–c</bold> holotype).</p></caption><graphic xmlns:xlink="http://www.w3.org/1999/xlink" xlink:href="zookeys-1227-159_article-138100__-g059.jpg" position="float" orientation="portrait" xlink:type="simple" id="oo_1247473.jpg"><uri content-type="original_file" xlink:type="simple">https://binary.pensoft.net/fig/1247473</uri></graphic></fig><p><bold><italic>Pose of subimaginal gonostyli under larval cuticle</italic></bold> (Fig. <xref ref-type="fig" rid="F61">61a</xref>). In mature larva ready to molt to subimago, subimaginal gonostyli packed under larval cuticle in “<italic><tp:taxon-name><tp:taxon-name-part taxon-name-part-type="genus" reg="Labiobaetis">Labiobaetis</tp:taxon-name-part></tp:taxon-name></italic>-type” pose, as typical for the genus. 2<sup>nd</sup> segment directed medially and bent proximally; 3<sup>rd</sup> segment directed medially (as continuation of 2<sup>nd</sup> segment) and narrowed apically, being deformed corresponding to space between subimaginal styliger and larval cuticle.</p><p><bold>Subimago. <italic>Cuticular coloration</italic></bold>. Pronotum and prosternum partly brown (Fig. <xref ref-type="fig" rid="F60">60f</xref>). Mesonotum pale brown with medioparapsidal suture colorless, other sutures darker brown (Fig. <xref ref-type="fig" rid="F60">60e</xref>). Meso- and metathoracic pleura and sterna with colorless, pale brownish and dark brown areas (Fig. <xref ref-type="fig" rid="F60">60f</xref>). Cuticle of wings colorless, with microtrichiae brownish. Legs nearly colorless, with pale brown bordering on femur and base of tibia (Fig. <xref ref-type="fig" rid="F60">60d</xref>). Abdomen very pale brownish with colorless sigilla. Cerci colorless with setae brownish.</p><fig id="F60" position="float" orientation="portrait"><object-id xmlns:xlink="http://www.w3.org/1999/xlink" content-type="doi" xlink:type="simple">10.3897/zookeys.1227.138100.figure60</object-id><object-id xmlns:xlink="http://www.w3.org/1999/xlink" content-type="arpha" xlink:type="simple">CC6E5735-8494-50EB-B64D-C9817C86609D</object-id><label>Figure 60.</label><caption><p><tp:taxon-name><tp:taxon-name-part taxon-name-part-type="genus" reg="Papuanatula">Papuanatula</tp:taxon-name-part> (<tp:taxon-name-part taxon-name-part-type="subgenus" reg="Papuanatula">Papuanatula</tp:taxon-name-part>) <tp:taxon-name-part taxon-name-part-type="species" reg="heterochaeta">heterochaeta</tp:taxon-name-part></tp:taxon-name> sp. nov. <bold>a, b</bold> male imagines <bold>c</bold> abdomen of male imago <bold>d</bold> female subimago <bold>e</bold> subimaginal exuviae of mesonotum <bold>f</bold> subimaginal exuviae of head, prothorax, sterna, and pleura of mesothorax and metathorax <bold>g</bold> middle leg of male imago (<bold>c, e–g</bold> holotype).</p></caption><graphic xmlns:xlink="http://www.w3.org/1999/xlink" xlink:href="zookeys-1227-159_article-138100__-g060.jpg" position="float" orientation="portrait" xlink:type="simple" id="oo_1247474.jpg"><uri content-type="original_file" xlink:type="simple">https://binary.pensoft.net/fig/1247474</uri></graphic></fig><fig id="F61" position="float" orientation="portrait"><object-id xmlns:xlink="http://www.w3.org/1999/xlink" content-type="doi" xlink:type="simple">10.3897/zookeys.1227.138100.figure61</object-id><object-id xmlns:xlink="http://www.w3.org/1999/xlink" content-type="arpha" xlink:type="simple">7A652907-8638-5ACE-AD0C-A4488A5EF34C</object-id><label>Figure 61.</label><caption><p><tp:taxon-name><tp:taxon-name-part taxon-name-part-type="genus" reg="Papuanatula">Papuanatula</tp:taxon-name-part> (<tp:taxon-name-part taxon-name-part-type="subgenus" reg="Papuanatula">Papuanatula</tp:taxon-name-part>) <tp:taxon-name-part taxon-name-part-type="species" reg="heterochaeta">heterochaeta</tp:taxon-name-part></tp:taxon-name> sp. nov., male genitalia: <bold>a</bold> subimaginal genitalia developing under larval cuticle <bold>b</bold> subimaginal genitalia starting to spread <bold>c</bold>, <bold>d</bold> imaginal genitalia (d holotype).</p></caption><graphic xmlns:xlink="http://www.w3.org/1999/xlink" xlink:href="zookeys-1227-159_article-138100__-g061.jpg" position="float" orientation="portrait" xlink:type="simple" id="oo_1247475.jpg"><uri content-type="original_file" xlink:type="simple">https://binary.pensoft.net/fig/1247475</uri></graphic></fig><p><bold><italic>Hypodermal coloration</italic>.</bold> As in imago.</p><p><bold><italic>Texture</italic>.</bold> On all legs of both sexes, each tarsomere covered mostly with blunt microlepides, with pointed microlepides near apex (as in Fig. <xref ref-type="fig" rid="F70">70i</xref>).</p><p><bold>Imago. <italic>Imago, male</italic>.</bold> Head ochre. Antennae ochre. Turbinate eyes red, widened apically. Thorax ochre, equally pale dorsally, laterally, and ventrally, with dark brown hypodermal markings on lateral sides. Fore wing with membrane colorless, veins ochre. Pterostigma with three or four incomplete, oblique cross veins (Fig. <xref ref-type="fig" rid="F60">60a–c</xref>). Legs mostly ochre; on leg of each pair, anterior side of femur with contrasting, dark brown, longitudinal macula just proximad of midlength; posterior side of femur with reddish brown macula near apex (Fig. <xref ref-type="fig" rid="F60">60g</xref>). Abdomen mostly whitish or ochre; each tergum I–IX with dark brown transverse band close to posterior margin; each tergum III and IV with pair of brown spots; tergum IV with transverse brown macula posteriad-mediad of them (Fig. <xref ref-type="fig" rid="F60">60a–c</xref>). Cerci ochre.</p><p><bold><italic>Genitalia</italic></bold> (Fig. <xref ref-type="fig" rid="F61">61c, d</xref>). Sterno-styligeral muscle absent. Each unistyliger sharply widened apically on median side, so that median margins convergent distally. 1<sup>st</sup> segment of gonostylus with lateral side convex, median side median side gradually turns to 2<sup>nd</sup> segment. Second segment equally wide all over its length. Third (terminal) segment of gonostylus nearly as wide as 2<sup>nd</sup>, with length slightly exceeding width. Penial bridge with wide, blunt, membranous projection between unistyligers. Each gonovectis parabolic, with lateral (basal) and median (apical) portions equally long, apex bent medially-caudally.</p><p><bold><italic>Imago, female</italic></bold> (Fig. <xref ref-type="fig" rid="F60">60d</xref>). Unknown. Judging by subimago, coloration of head, thorax, and legs similar to that of male; abdominal terga with ochre-brown pigmentation.</p><p><bold>Egg.</bold> Unknown.</p></tp:treatment-sec><tp:treatment-sec sec-type="Dimension" id="SECID0EU5BK"><title>Dimension.</title><p>Fore wing length (and approximate body length) 4–5 mm.</p></tp:treatment-sec><tp:treatment-sec sec-type="distribution" id="SECID0EZ5BK"><title>Distribution.</title><p>New Guinea (Fig. <xref ref-type="fig" rid="F147">147</xref>).</p></tp:treatment-sec><tp:treatment-sec><!--Section generated to contain objects referenced in tp:taxon-treatment.--><fig id="F32" position="float" orientation="portrait"><object-id xmlns:xlink="http://www.w3.org/1999/xlink" content-type="doi" xlink:type="simple">10.3897/zookeys.1227.138100.figure32</object-id><object-id xmlns:xlink="http://www.w3.org/1999/xlink" content-type="arpha" xlink:type="simple">9065997D-98B7-5187-8297-C79ACE95CBFB</object-id><label>Figure 32.</label><caption><p><tp:taxon-name><tp:taxon-name-part taxon-name-part-type="genus" reg="Papuanatula">Papuanatula</tp:taxon-name-part> (<tp:taxon-name-part taxon-name-part-type="subgenus" reg="Papuanatula">Papuanatula</tp:taxon-name-part>) <tp:taxon-name-part taxon-name-part-type="species" reg="cyclopomontana">cyclopomontana</tp:taxon-name-part></tp:taxon-name> sp. nov., larval exuviae (in one magnification): <bold>a</bold> abdominal segments I–IX <bold>b</bold> segment X and caudalii <bold>c</bold> pronotum and mesonotum <bold>d</bold> head <bold>e–g</bold> fore, middle, and hind legs <bold>h</bold> abdominal segments I–IX (dry) (c–g holotype).</p></caption><graphic xmlns:xlink="http://www.w3.org/1999/xlink" xlink:href="zookeys-1227-159_article-138100__-g032.jpg" position="float" orientation="portrait" xlink:type="simple" id="oo_1247446.jpg"><uri content-type="original_file" xlink:type="simple">https://binary.pensoft.net/fig/1247446</uri></graphic></fig><fig id="F70" position="float" orientation="portrait"><object-id xmlns:xlink="http://www.w3.org/1999/xlink" content-type="doi" xlink:type="simple">10.3897/zookeys.1227.138100.figure70</object-id><object-id xmlns:xlink="http://www.w3.org/1999/xlink" content-type="arpha" xlink:type="simple">64D4F8C9-7282-5925-B683-1F8A0832FD24</object-id><label>Figure 70.</label><caption><p><tp:taxon-name><tp:taxon-name-part taxon-name-part-type="genus" reg="Papuanatula">Papuanatula</tp:taxon-name-part> (<tp:taxon-name-part taxon-name-part-type="subgenus" reg="Papuanatula">Papuanatula</tp:taxon-name-part>) <tp:taxon-name-part taxon-name-part-type="species" reg="obscura">obscura</tp:taxon-name-part></tp:taxon-name> sp. nov.: <bold>a, b</bold> male imago <bold>c</bold> abdomen of male imago <bold>d</bold> subimaginal exuviae of half of mesonotum <bold>e</bold> subimaginal exuviae of mesopleuron <bold>f</bold> middle leg of male imago <bold>g, h</bold> female imago <bold>i</bold> subimaginal exuviae of middle tarsus of female (<bold>c, f</bold> holotype).</p></caption><graphic xmlns:xlink="http://www.w3.org/1999/xlink" xlink:href="zookeys-1227-159_article-138100__-g070.jpg" position="float" orientation="portrait" xlink:type="simple" id="oo_1247484.jpg"><uri content-type="original_file" xlink:type="simple">https://binary.pensoft.net/fig/1247484</uri></graphic></fig><fig id="F147" position="float" orientation="portrait"><object-id xmlns:xlink="http://www.w3.org/1999/xlink" content-type="doi" xlink:type="simple">10.3897/zookeys.1227.138100.figure147</object-id><object-id xmlns:xlink="http://www.w3.org/1999/xlink" content-type="arpha" xlink:type="simple">756D01AE-D72A-546D-81F2-EEAA34CB09DC</object-id><label>Figure 147.</label><caption><p>Distribution of <italic><tp:taxon-name><tp:taxon-name-part taxon-name-part-type="genus" reg="Papuanatula">Papuanatula</tp:taxon-name-part></tp:taxon-name></italic> species (x: type locality).</p></caption><graphic xmlns:xlink="http://www.w3.org/1999/xlink" xlink:href="zookeys-1227-159_article-138100__-g147.jpg" position="float" orientation="portrait" xlink:type="simple" id="oo_1247565.jpg"><uri content-type="original_file" xlink:type="simple">https://binary.pensoft.net/fig/1247565</uri></graphic></fig></tp:treatment-sec></tp:taxon-treatment>
