# Supplementary material for: ﻿Redescription of Papuanatula Lugo-Ortiz & McCafferty (Ephemeroptera, Baetidae), with description of a new subgenus and 20 new species
Source: Zookeys. 2025 Feb 11;1227:159–347. doi: 10.3897/zookeys.1227.138100 (PMC11836624; doi:10.3897/zookeys.1227.138100)
Supplement: XML Treatment for Papuanatula (Papuanatula) normungulata [file zookeys.1227.138100-treatment15.xml]

<!DOCTYPE tp:taxon-treatment
  PUBLIC "-//TaxonX//DTD Taxonomic Treatment Publishing DTD v0 20100105//EN" "tax-treatment-NSO.dtd">
<tp:taxon-treatment xmlns:tp="http://www.plazi.org/taxpub"><tp:treatment-meta><kwd-group><label>Taxon classification</label><kwd>
              <named-content content-type="kingdom">Animalia</named-content>
            </kwd><kwd>
              <named-content content-type="order">Ephemeroptera</named-content>
            </kwd><kwd>
              <named-content content-type="family">Baetidae</named-content>
            </kwd></kwd-group><mixed-citation publication-type="journal"><person-group><name><surname>Kaltenbach</surname><given-names>Thomas</given-names></name><name><surname>Kluge</surname><given-names>Nikita J.</given-names></name><name><surname>Gattolliat</surname><given-names>Jean-Luc</given-names></name></person-group><article-title>﻿Redescription of <italic><tp:taxon-name><tp:taxon-name-part taxon-name-part-type="genus" reg="Papuanatula">Papuanatula</tp:taxon-name-part></tp:taxon-name></italic> Lugo-Ortiz &amp; McCafferty (<tp:taxon-name><tp:taxon-name-part taxon-name-part-type="order">Ephemeroptera</tp:taxon-name-part></tp:taxon-name>, <tp:taxon-name><tp:taxon-name-part taxon-name-part-type="family">Baetidae</tp:taxon-name-part></tp:taxon-name>), with description of a new subgenus and 20 new species</article-title><source>Zookeys</source><day>11</day><month>02</month><year>2025</year><volume>1227</volume><fpage>159</fpage><lpage>347</lpage><pub-id pub-id-type="doi">10.3897/zookeys.1227.138100</pub-id></mixed-citation></tp:treatment-meta><tp:nomenclature><label>﻿﻿</label><tp:taxon-name><object-id xmlns:xlink="http://www.w3.org/1999/xlink" content-type="arpha" xlink:type="simple">44836D37-1795-592F-9632-3CCBE3EAB69A</object-id><tp:taxon-name-part taxon-name-part-type="genus" reg="Papuanatula">Papuanatula</tp:taxon-name-part> (<tp:taxon-name-part taxon-name-part-type="subgenus" reg="Papuanatula">Papuanatula</tp:taxon-name-part>) <tp:taxon-name-part taxon-name-part-type="species" reg="normungulata">normungulata</tp:taxon-name-part><object-id xmlns:xlink="http://www.w3.org/1999/xlink" content-type="zoobank" xlink:type="simple">https://zoobank.org/AF701FE9-D968-4780-B90A-B8E225ABA58E</object-id></tp:taxon-name><tp:taxon-status xmlns:xlink="http://www.w3.org/1999/xlink" xlink:type="simple">sp. nov.</tp:taxon-status><xref ref-type="fig" rid="F62">Figs 62</xref><xref ref-type="fig" rid="F63">, 63</xref><xref ref-type="fig" rid="F64">, 64</xref></tp:nomenclature><tp:treatment-sec sec-type="etymology" id="SECID0E1ACK"><title>Etymology.</title><p>The species name <italic>normungulata</italic> refers to the larval claw structure, which lacks the arched posterior seta and the enlarged denticle associated with this seta that is normal for the plesiomorphon <italic><tp:taxon-name><tp:taxon-name-part taxon-name-part-type="genus" reg="Papuanatula">Papuanatula</tp:taxon-name-part></tp:taxon-name></italic>, being different from other species of <italic><tp:taxon-name><tp:taxon-name-part taxon-name-part-type="genus" reg="Papuanatula">Papuanatula</tp:taxon-name-part></tp:taxon-name></italic>.</p></tp:treatment-sec><tp:treatment-sec sec-type="material" id="SECID0EQBCK"><title>Material examined.</title><p><bold><italic>Holotype</italic>.</bold> female larva with partly developed subimaginal details; Indonesia • Sulawesi, tributary of river Mamasa, 5 km W Mamasa; 15–27.viii.2009; coll. N. Kluge &amp; L. Sheyko; <abbrev xmlns:xlink="http://www.w3.org/1999/xlink" xlink:title="Saint-Petersburg State University" id="ABBRID0E2BCK" xlink:type="simple">SPbU</abbrev>.</p></tp:treatment-sec><tp:treatment-sec sec-type="diagnosis" id="SECID0E6BCK"><title>Diagnosis.</title><p><bold>Larva.</bold> The following combination of characters distinguishes <italic><tp:taxon-name><tp:taxon-name-part taxon-name-part-type="genus" reg="Papuanatula">P.</tp:taxon-name-part><tp:taxon-name-part taxon-name-part-type="species" reg="normungulata">normungulata</tp:taxon-name-part></tp:taxon-name></italic> sp. nov. from other species of <italic><tp:taxon-name><tp:taxon-name-part taxon-name-part-type="genus" reg="Papuanatula">Papuanatula</tp:taxon-name-part></tp:taxon-name></italic> s. str.: body without irregular row of long, fine, simple setae along midline; abdominal terga I–VIII with unpaired, long, pointed protuberance close to posterior margin; patella-tibial suture reduced; posterior seta absent; wide stripe of densely situated setae instead of the regular setal row on outer side of femur and tibia.</p></tp:treatment-sec><tp:treatment-sec sec-type="description" id="SECID0EZCCK"><title>Description.</title><p><bold>Larva</bold> (Figs <xref ref-type="fig" rid="F62">62</xref>–<xref ref-type="fig" rid="F64">64</xref>). <bold><italic>Cuticular coloration</italic>.</bold> Head brownish. Pronotum and mesonotum pale brownish with darker areas; fore protoptera with wide darker lines corresponding to convex veins and thin paler lines corresponding to concave veins (Figs <xref ref-type="fig" rid="F62">62a</xref>, <xref ref-type="fig" rid="F63">63a, b</xref>). Cuticle of femur mostly pale ochre-brownish, darker brown at apex. Tibia and tarsus ochre-brownish (Fig. <xref ref-type="fig" rid="F64">64a, b</xref>). Abdominal terga ochre-brownish with median spines darker brown. Cerci brow.</p><fig id="F62" position="float" orientation="portrait"><object-id xmlns:xlink="http://www.w3.org/1999/xlink" content-type="doi" xlink:type="simple">10.3897/zookeys.1227.138100.figure62</object-id><object-id xmlns:xlink="http://www.w3.org/1999/xlink" content-type="arpha" xlink:type="simple">7D097AFA-F0DD-5AAA-A9C6-C09DBD08DD73</object-id><label>Figure 62.</label><caption><p><tp:taxon-name><tp:taxon-name-part taxon-name-part-type="genus" reg="Papuanatula">Papuanatula</tp:taxon-name-part> (<tp:taxon-name-part taxon-name-part-type="subgenus" reg="Papuanatula">Papuanatula</tp:taxon-name-part>) <tp:taxon-name-part taxon-name-part-type="species" reg="normungulata">normungulata</tp:taxon-name-part></tp:taxon-name> sp. nov., larva (holotype): <bold>a</bold> head <bold>b</bold> maxilla <bold>c</bold> hypopharynx <bold>d</bold> labium.</p></caption><graphic xmlns:xlink="http://www.w3.org/1999/xlink" xlink:href="zookeys-1227-159_article-138100__-g062.jpg" position="float" orientation="portrait" xlink:type="simple" id="oo_1247476.jpg"><uri content-type="original_file" xlink:type="simple">https://binary.pensoft.net/fig/1247476</uri></graphic></fig><fig id="F63" position="float" orientation="portrait"><object-id xmlns:xlink="http://www.w3.org/1999/xlink" content-type="doi" xlink:type="simple">10.3897/zookeys.1227.138100.figure63</object-id><object-id xmlns:xlink="http://www.w3.org/1999/xlink" content-type="arpha" xlink:type="simple">DC37B1DA-EB67-5F5B-A329-C6488A68B922</object-id><label>Figure 63.</label><caption><p><tp:taxon-name><tp:taxon-name-part taxon-name-part-type="genus" reg="Papuanatula">Papuanatula</tp:taxon-name-part> (<tp:taxon-name-part taxon-name-part-type="subgenus" reg="Papuanatula">Papuanatula</tp:taxon-name-part>) <tp:taxon-name-part taxon-name-part-type="species" reg="normungulata">normungulata</tp:taxon-name-part></tp:taxon-name> sp. nov., larva (holotype): larva <bold>a</bold> pronotum and mesonotum <bold>b</bold> abdomen <bold>c</bold> median spine on abdominal tergum VIII <bold>d</bold> metanotum and abdominal tergum I <bold>e</bold> abdominal tergum IX <bold>f</bold> tergalius II <bold>h</bold> abdominal tergum X and paracercus.</p></caption><graphic xmlns:xlink="http://www.w3.org/1999/xlink" xlink:href="zookeys-1227-159_article-138100__-g063.jpg" position="float" orientation="portrait" xlink:type="simple" id="oo_1247477.jpg"><uri content-type="original_file" xlink:type="simple">https://binary.pensoft.net/fig/1247477</uri></graphic></fig><fig id="F64" position="float" orientation="portrait"><object-id xmlns:xlink="http://www.w3.org/1999/xlink" content-type="doi" xlink:type="simple">10.3897/zookeys.1227.138100.figure64</object-id><object-id xmlns:xlink="http://www.w3.org/1999/xlink" content-type="arpha" xlink:type="simple">9743E601-EB3A-5F18-AC99-E3D424AE0FFF</object-id><label>Figure 64.</label><caption><p><tp:taxon-name><tp:taxon-name-part taxon-name-part-type="genus" reg="Papuanatula">Papuanatula</tp:taxon-name-part> (<tp:taxon-name-part taxon-name-part-type="subgenus" reg="Papuanatula">Papuanatula</tp:taxon-name-part>) <tp:taxon-name-part taxon-name-part-type="species" reg="normungulata">normungulata</tp:taxon-name-part></tp:taxon-name> sp. nov., larva (holotype): larva <bold>a, b</bold> fore and middle legs <bold>c</bold> apex of femur <bold>d</bold> outer side of tibia <bold>e</bold> tarsus and claw <bold>f</bold> outer side of femur.</p></caption><graphic xmlns:xlink="http://www.w3.org/1999/xlink" xlink:href="zookeys-1227-159_article-138100__-g064.jpg" position="float" orientation="portrait" xlink:type="simple" id="oo_1247478.jpg"><uri content-type="original_file" xlink:type="simple">https://binary.pensoft.net/fig/1247478</uri></graphic></fig><p><bold><italic>Hypodermal coloration</italic>.</bold> In female larva with developed subimaginal wings, whole dorsal side of head, thorax, and abdomen uniformly dark brown; pleura of thorax ochre with dark brown; prosternum and mesosternum dark brown; abdominal sterna with ochre and brown areas (Figs <xref ref-type="fig" rid="F62">62a</xref>, <xref ref-type="fig" rid="F63">63a, b</xref>). On anterior side of each leg, proximal ¾ of femur entirely dark brown, distal ¼ ochre; tibia and tarsus ochre. Tissues of tergalii uniformly grey, without pigmentation associated with trachea, so tracheae poorly visible (Figs <xref ref-type="fig" rid="F63">63f</xref>, <xref ref-type="fig" rid="F64">64a, b</xref>).</p><p><bold><italic>Head</italic>. <italic>Antenna</italic></bold> (Fig. <xref ref-type="fig" rid="F62">62a</xref>). Length ~ 1.5 × head length. As typical for subgenus. <bold><italic>Developing turbinate eyes in last instar male larvae</italic>.</bold> Unknown. <bold><italic>Labrum</italic></bold> (Fig. <xref ref-type="fig" rid="F62">62a</xref>) widened distally; long setae on dorsal surface numerous and forming integral, regular transverse row; each seta consists of stout stem and numerous long processes on both sides; setae and their processes intensively yellowish. <bold><italic>Right mandible</italic></bold> (Fig. <xref ref-type="fig" rid="F62">62a</xref>). As typical for subgenus. <bold><italic>Left mandible</italic></bold> (Fig. <xref ref-type="fig" rid="F62">62a</xref>). As typical for subgenus. <bold><italic>Hypopharynx</italic></bold> (Fig. <xref ref-type="fig" rid="F62">62c</xref>) apically evenly covered with setae-like spines. <bold><italic>Maxilla</italic></bold> (Fig. <xref ref-type="fig" rid="F62">62b</xref>). Maxillary palp as long as galea-lacinia. Otherwise, as typical for genus. <bold><italic>Labium</italic></bold> (Fig. <xref ref-type="fig" rid="F62">62d</xref>). Paraglossa with proximal 2/3 parallel-sided; three apical setal rows straight and continued by straight row on ventral side of paraglossa. Glossa as long as 3/4 of paraglossa, with slender distal portion twice longer than wide proximal portion; distal portion narrowed proximally, widened at middle, with lateral margin convex. Glossa with several long setae in distal 1/2 and with several long seta near middle of ventral side. Labial palp without distomedian projection on segment II; segment III cone-shaped, with median margin as long as lateral margin.</p><p><bold><italic>Thorax</italic>. <italic>Sterna</italic>.</bold> With small protuberances on sides of prosternum and close to openings of mesothoracic and metathoracic sternal apodemes (as in Fig. <xref ref-type="fig" rid="F108">108a</xref>). <bold><italic>Terga</italic></bold> (Fig. <xref ref-type="fig" rid="F63">63d</xref>) without long setae on midline. Metanotum with unpaired, moderately long, pointed, spine-like protuberance close to posterior margin; without hind protoptera or their vestiges. <bold><italic>Legs</italic></bold> (Fig. <xref ref-type="fig" rid="F64">64a–f</xref>). Hind leg unknown. Fore femur widened in proximal part. <bold><italic>Femur</italic>.</bold> Outer side of each femur with numerous long, pointed setae situated densely and irregularly, forming stripe of three or four setae width. Apex of femur with short, stout, pointed, spine-like setae. <bold><italic>Tibia</italic>.</bold> Patella-tibial suture reduced, i.e., smoothed out and not crossing inner side of tibia. Tibia-tarsal condylus turned to anterior side. Anterior side of tibia with numerous long setae situated densely and irregularly, forming stripe of three to four setae width; each seta stout and brown in proximal part, hair-like and colorless in distal part. <bold><italic>Tarsus</italic>.</bold> Anterior side of tarsus with stripe of setae similar to tibia, but smaller setae. Posterior side of each tarsus with regular row of short, stout, oval setae (looking pointed in profile) and one much longer, thinner, pointed seta distad of them. <bold><italic>Claw</italic></bold> with row of six or seven subequal denticles, without posterior seta.</p><p><bold><italic>Abdomen</italic>. <italic>Terga</italic></bold> (Fig. <xref ref-type="fig" rid="F63">63b–e</xref>) without long setae on midline. Each abdominal tergum I–VIII with unpaired, long, pointed, spine-like protuberance close to posterior margin. Abdominal terga I–VI without denticles on posterior margins; posterior margins of abdominal terga VII–X with small, sharply pointed denticles; some pointed denticles on surface of abdominal terga, including median spines. <bold><italic>Tergalii</italic></bold> (Fig. <xref ref-type="fig" rid="F63">63f</xref>) of abdominal segment I absent; tergalii II–VII oval, nearly subequal, tergalii II and VII slightly smaller than others. Each tergalius with costal and anal ribs narrow, smooth, present on proximal 1/2 of tergalius only. <bold><italic>Paraproct</italic></bold> with margins smooth, lacking denticles. <bold><italic>Caudalii</italic></bold> (Fig. <xref ref-type="fig" rid="F63">63h</xref>) without swimming setae or their vestiges. Paracercus small, conic, non-segmented.</p><p><bold><italic>Pose of subimaginal gonostyli under larval cuticle</italic>.</bold> Unknown.</p><p><bold>Subimago. <italic>Texture</italic>.</bold> On all legs of both sexes, each tarsomere covered mostly with blunt microlepides, with pointed microlepides near apex (as in Fig. <xref ref-type="fig" rid="F70">70i</xref>).</p><p><bold>Imago.</bold> Unknown. Judging by hypodermal coloration of mature female larva, female imago has following coloration: head, thorax, and abdomen dorsally dark brown; femur of each leg pair dark brown except distal ¼.</p><p><bold>Egg</bold>. Unknown.</p></tp:treatment-sec><tp:treatment-sec sec-type="Dimension" id="SECID0E3MCK"><title>Dimension.</title><p>Body length 6 mm.</p></tp:treatment-sec><tp:treatment-sec sec-type="distribution" id="SECID0EBNCK"><title>Distribution.</title><p>Indonesia: Sulawesi Island (Fig. <xref ref-type="fig" rid="F147">147</xref>).</p></tp:treatment-sec><tp:treatment-sec><!--Section generated to contain objects referenced in tp:taxon-treatment.--><fig id="F108" position="float" orientation="portrait"><object-id xmlns:xlink="http://www.w3.org/1999/xlink" content-type="doi" xlink:type="simple">10.3897/zookeys.1227.138100.figure108</object-id><object-id xmlns:xlink="http://www.w3.org/1999/xlink" content-type="arpha" xlink:type="simple">D72ED29D-36E5-568E-8C06-E0EB383CF3AD</object-id><label>Figure 108.</label><caption><p><tp:taxon-name><tp:taxon-name-part taxon-name-part-type="genus" reg="Papuanatula">Papuanatula</tp:taxon-name-part> (<tp:taxon-name-part taxon-name-part-type="subgenus" reg="Papuanatula">Papuanatula</tp:taxon-name-part>) <tp:taxon-name-part taxon-name-part-type="species" reg="parvatubera">parvatubera</tp:taxon-name-part></tp:taxon-name> sp. nov., larva (SEM): <bold>a</bold> pro-, meso-, and metasternum (arrows: protuberances) <bold>b</bold> hind claw <bold>c</bold> abdominal terga III–V <bold>d</bold> abdominal terga VII–X <bold>e</bold> abdominal tergum IV <bold>f</bold> abdominal tergum VIII. Scale bars: 200 µm (<bold>a</bold>); 40 µm (<bold>b</bold>); 100 µm (<bold>c, d</bold>); 30 µm (<bold>e</bold>); 20 µm (<bold>f</bold>).</p></caption><graphic xmlns:xlink="http://www.w3.org/1999/xlink" xlink:href="zookeys-1227-159_article-138100__-g108.jpg" position="float" orientation="portrait" xlink:type="simple" id="oo_1247522.jpg"><uri content-type="original_file" xlink:type="simple">https://binary.pensoft.net/fig/1247522</uri></graphic></fig><fig id="F70" position="float" orientation="portrait"><object-id xmlns:xlink="http://www.w3.org/1999/xlink" content-type="doi" xlink:type="simple">10.3897/zookeys.1227.138100.figure70</object-id><object-id xmlns:xlink="http://www.w3.org/1999/xlink" content-type="arpha" xlink:type="simple">64D4F8C9-7282-5925-B683-1F8A0832FD24</object-id><label>Figure 70.</label><caption><p><tp:taxon-name><tp:taxon-name-part taxon-name-part-type="genus" reg="Papuanatula">Papuanatula</tp:taxon-name-part> (<tp:taxon-name-part taxon-name-part-type="subgenus" reg="Papuanatula">Papuanatula</tp:taxon-name-part>) <tp:taxon-name-part taxon-name-part-type="species" reg="obscura">obscura</tp:taxon-name-part></tp:taxon-name> sp. nov.: <bold>a, b</bold> male imago <bold>c</bold> abdomen of male imago <bold>d</bold> subimaginal exuviae of half of mesonotum <bold>e</bold> subimaginal exuviae of mesopleuron <bold>f</bold> middle leg of male imago <bold>g, h</bold> female imago <bold>i</bold> subimaginal exuviae of middle tarsus of female (<bold>c, f</bold> holotype).</p></caption><graphic xmlns:xlink="http://www.w3.org/1999/xlink" xlink:href="zookeys-1227-159_article-138100__-g070.jpg" position="float" orientation="portrait" xlink:type="simple" id="oo_1247484.jpg"><uri content-type="original_file" xlink:type="simple">https://binary.pensoft.net/fig/1247484</uri></graphic></fig><fig id="F147" position="float" orientation="portrait"><object-id xmlns:xlink="http://www.w3.org/1999/xlink" content-type="doi" xlink:type="simple">10.3897/zookeys.1227.138100.figure147</object-id><object-id xmlns:xlink="http://www.w3.org/1999/xlink" content-type="arpha" xlink:type="simple">756D01AE-D72A-546D-81F2-EEAA34CB09DC</object-id><label>Figure 147.</label><caption><p>Distribution of <italic><tp:taxon-name><tp:taxon-name-part taxon-name-part-type="genus" reg="Papuanatula">Papuanatula</tp:taxon-name-part></tp:taxon-name></italic> species (x: type locality).</p></caption><graphic xmlns:xlink="http://www.w3.org/1999/xlink" xlink:href="zookeys-1227-159_article-138100__-g147.jpg" position="float" orientation="portrait" xlink:type="simple" id="oo_1247565.jpg"><uri content-type="original_file" xlink:type="simple">https://binary.pensoft.net/fig/1247565</uri></graphic></fig></tp:treatment-sec></tp:taxon-treatment>
