# Supplementary material for: ﻿Redescription of Papuanatula Lugo-Ortiz & McCafferty (Ephemeroptera, Baetidae), with description of a new subgenus and 20 new species
Source: Zookeys. 2025 Feb 11;1227:159–347. doi: 10.3897/zookeys.1227.138100 (PMC11836624; doi:10.3897/zookeys.1227.138100)
Supplement: XML Treatment for Papuanatula (Papuanatula) obscura [file zookeys.1227.138100-treatment16.xml]

<!DOCTYPE tp:taxon-treatment
  PUBLIC "-//TaxonX//DTD Taxonomic Treatment Publishing DTD v0 20100105//EN" "tax-treatment-NSO.dtd">
<tp:taxon-treatment xmlns:tp="http://www.plazi.org/taxpub"><tp:treatment-meta><kwd-group><label>Taxon classification</label><kwd>
              <named-content content-type="kingdom">Animalia</named-content>
            </kwd><kwd>
              <named-content content-type="order">Ephemeroptera</named-content>
            </kwd><kwd>
              <named-content content-type="family">Baetidae</named-content>
            </kwd></kwd-group><mixed-citation publication-type="journal"><person-group><name><surname>Kaltenbach</surname><given-names>Thomas</given-names></name><name><surname>Kluge</surname><given-names>Nikita J.</given-names></name><name><surname>Gattolliat</surname><given-names>Jean-Luc</given-names></name></person-group><article-title>﻿Redescription of <italic><tp:taxon-name><tp:taxon-name-part taxon-name-part-type="genus" reg="Papuanatula">Papuanatula</tp:taxon-name-part></tp:taxon-name></italic> Lugo-Ortiz &amp; McCafferty (<tp:taxon-name><tp:taxon-name-part taxon-name-part-type="order">Ephemeroptera</tp:taxon-name-part></tp:taxon-name>, <tp:taxon-name><tp:taxon-name-part taxon-name-part-type="family">Baetidae</tp:taxon-name-part></tp:taxon-name>), with description of a new subgenus and 20 new species</article-title><source>Zookeys</source><day>11</day><month>02</month><year>2025</year><volume>1227</volume><fpage>159</fpage><lpage>347</lpage><pub-id pub-id-type="doi">10.3897/zookeys.1227.138100</pub-id></mixed-citation></tp:treatment-meta><tp:nomenclature><label>﻿﻿</label><tp:taxon-name><object-id xmlns:xlink="http://www.w3.org/1999/xlink" content-type="arpha" xlink:type="simple">F4D22BC4-BCBD-5ACA-8A67-42D9317FD67A</object-id><tp:taxon-name-part taxon-name-part-type="genus" reg="Papuanatula">Papuanatula</tp:taxon-name-part> (<tp:taxon-name-part taxon-name-part-type="subgenus" reg="Papuanatula">Papuanatula</tp:taxon-name-part>) <tp:taxon-name-part taxon-name-part-type="species" reg="obscura">obscura</tp:taxon-name-part><object-id xmlns:xlink="http://www.w3.org/1999/xlink" content-type="zoobank" xlink:type="simple">https://zoobank.org/266F555D-D44C-4ED3-BFDA-6E4B7F1E44DD</object-id></tp:taxon-name><tp:taxon-status xmlns:xlink="http://www.w3.org/1999/xlink" xlink:type="simple">sp. nov.</tp:taxon-status><xref ref-type="fig" rid="F65">Figs 65</xref><xref ref-type="fig" rid="F66">, 66</xref><xref ref-type="fig" rid="F67">, 67</xref><xref ref-type="fig" rid="F68">, 68</xref><xref ref-type="fig" rid="F69">, 69</xref><xref ref-type="fig" rid="F70">, 70</xref><xref ref-type="fig" rid="F71">, 71</xref><tp:nomenclature-citation-list><tp:nomenclature-citation><tp:taxon-name>
                <tp:taxon-name-part taxon-name-part-type="genus" reg="Papuanatula">Papuanatula</tp:taxon-name-part>
              </tp:taxon-name><comment>sp.: <xref ref-type="bibr" rid="B24">Kluge and Novikova 2014</xref>: fig. 37.</comment></tp:nomenclature-citation></tp:nomenclature-citation-list></tp:nomenclature><tp:treatment-sec sec-type="etymology" id="SECID0EBQCK"><title>Etymology.</title><p>The species name <italic>obscura</italic> refers to the dark color of male imago (Fig. <xref ref-type="fig" rid="F70">70a, b</xref>).</p></tp:treatment-sec><tp:treatment-sec sec-type="material" id="SECID0ENQCK"><title>Material examined.</title><p><bold><italic>Holotype</italic>.</bold> L-S-I♂ {specimen number [VIII] (11) 20124}; Indonesia • Papua, Baliem valley, Wamena, river Elagaima; 19.viii.2012; coll. N. Kluge &amp; L. Sheyko; <abbrev xmlns:xlink="http://www.w3.org/1999/xlink" xlink:title="Saint-Petersburg State University" id="ABBRID0EYQCK" xlink:type="simple">SPbU</abbrev>. <bold><italic>Paratypes</italic>.</bold> same locality and collectors; 15–19.viii.2012: 4 L-S-I♂, 5 L-S♂, 1 I♂, 2 L-S-I♀, 7 L-S♀, numerous larvae; <abbrev xmlns:xlink="http://www.w3.org/1999/xlink" xlink:title="Saint-Petersburg State University" id="ABBRID0EARCK" xlink:type="simple">SPbU</abbrev>.</p></tp:treatment-sec><tp:treatment-sec sec-type="diagnosis" id="SECID0EERCK"><title>Diagnosis.</title><p><bold>Larva.</bold> The following combination of characters distinguishes <italic><tp:taxon-name><tp:taxon-name-part taxon-name-part-type="genus" reg="Papuanatula">P.</tp:taxon-name-part><tp:taxon-name-part taxon-name-part-type="species" reg="obscura">obscura</tp:taxon-name-part></tp:taxon-name></italic> sp. nov. from other species of <italic><tp:taxon-name><tp:taxon-name-part taxon-name-part-type="genus" reg="Papuanatula">Papuanatula</tp:taxon-name-part></tp:taxon-name></italic> s. str.: body dorsally with irregular row of long, fine, simple setae on midline; abdominal terga without protuberances; femur with clearly outlined wedge-shaped blank on proximal 1/2; abdominal terga mostly brownish, terga I and V–VI brighter; posterior margins of abdominal terga II–IX with short, blunt denticles; tracheation of tergalii poorly visible.</p></tp:treatment-sec><tp:treatment-sec sec-type="description" id="SECID0E5RCK"><title>Description.</title><p><bold>Larva</bold> (Figs <xref ref-type="fig" rid="F65">65</xref>–<xref ref-type="fig" rid="F69">69</xref>). <bold><italic>Cuticular coloration</italic>.</bold> Head, pronotum, mesonotum and metanotum brownish, with darker and paler areas; fore protoptera nearly uniformly brownish (Fig. <xref ref-type="fig" rid="F66">66b–d, k</xref>). Thoracic pleura brownish, sterna mostly colorless with some areas pale brownish. Cuticle of femur mostly brownish, with clearly outlined wedge-shape blank on proximal 1/2; apex of femur bordered with darker brown (Fig. <xref ref-type="fig" rid="F66">66e–g</xref>). Tibia and tarsus mostly from colorless to pale brownish, distal end and outer side of tarsus darker brown (Fig. <xref ref-type="fig" rid="F66">66e–g</xref>). Abdominal terga mostly brownish, with lateral areas paler; terga I and V–VI more or less paler than others; sterna mostly colorless (Figs <xref ref-type="fig" rid="F65">65a</xref>, <xref ref-type="fig" rid="F66">66b</xref>). Cerci uniformly pale brownish.</p><fig id="F65" position="float" orientation="portrait"><object-id xmlns:xlink="http://www.w3.org/1999/xlink" content-type="doi" xlink:type="simple">10.3897/zookeys.1227.138100.figure65</object-id><object-id xmlns:xlink="http://www.w3.org/1999/xlink" content-type="arpha" xlink:type="simple">5982F14E-6674-55B6-8F42-9A23D8A42869</object-id><label>Figure 65.</label><caption><p><tp:taxon-name><tp:taxon-name-part taxon-name-part-type="genus" reg="Papuanatula">Papuanatula</tp:taxon-name-part> (<tp:taxon-name-part taxon-name-part-type="subgenus" reg="Papuanatula">Papuanatula</tp:taxon-name-part>) <tp:taxon-name-part taxon-name-part-type="species" reg="obscura">obscura</tp:taxon-name-part></tp:taxon-name> sp. nov., larvae.</p></caption><graphic xmlns:xlink="http://www.w3.org/1999/xlink" xlink:href="zookeys-1227-159_article-138100__-g065.jpg" position="float" orientation="portrait" xlink:type="simple" id="oo_1247479.jpg"><uri content-type="original_file" xlink:type="simple">https://binary.pensoft.net/fig/1247479</uri></graphic></fig><fig id="F66" position="float" orientation="portrait"><object-id xmlns:xlink="http://www.w3.org/1999/xlink" content-type="doi" xlink:type="simple">10.3897/zookeys.1227.138100.figure66</object-id><object-id xmlns:xlink="http://www.w3.org/1999/xlink" content-type="arpha" xlink:type="simple">EF5A0C9D-A5B5-5966-9118-5B075D8FA7DC</object-id><label>Figure 66.</label><caption><p><tp:taxon-name><tp:taxon-name-part taxon-name-part-type="genus" reg="Papuanatula">Papuanatula</tp:taxon-name-part> (<tp:taxon-name-part taxon-name-part-type="subgenus" reg="Papuanatula">Papuanatula</tp:taxon-name-part>) <tp:taxon-name-part taxon-name-part-type="species" reg="obscura">obscura</tp:taxon-name-part></tp:taxon-name> sp. nov., larval exuviae: <bold>a, b</bold> abdomen with caudalii <bold>c</bold> head <bold>d</bold> half of pronotum and mesonotum <bold>e–g</bold> fore, middle, and hind legs <bold>h</bold> part of head with eye <bold>i</bold> tergalius III <bold>j</bold> flagellum of antenna <bold>k</bold> head with labrum, mandibles, and hypopharynx (<bold>a–g</bold> in one magnification, k holotype).</p></caption><graphic xmlns:xlink="http://www.w3.org/1999/xlink" xlink:href="zookeys-1227-159_article-138100__-g066.jpg" position="float" orientation="portrait" xlink:type="simple" id="oo_1247480.jpg"><uri content-type="original_file" xlink:type="simple">https://binary.pensoft.net/fig/1247480</uri></graphic></fig><p><bold><italic>Hypodermal coloration</italic>.</bold> Legs without hypodermal markings. Each abdominal tergum I–IX with wide dark brown transverse band close to anterior margin and with narrower dark brown transverse band close to posterior margin (Fig. <xref ref-type="fig" rid="F65">65a</xref>). Tissues of tergalii colorless, without pigmentation associated with trachea, so tracheae poorly visible (Fig. <xref ref-type="fig" rid="F66">66i</xref>).</p><p><bold><italic>Head</italic>.</bold> Long, fine, soft, colorless setae irregularly situated along midline (Fig. <xref ref-type="fig" rid="F65">65b</xref>). <bold><italic>Antenna</italic></bold> (Fig. <xref ref-type="fig" rid="F66">66c, j</xref>). Length ~ 1.5× head length. As typical for subgenus. <bold><italic>Developing turbinate eyes in last instar male larva</italic></bold> (Fig. <xref ref-type="fig" rid="F66">66h</xref>) with larger facets in middle and smaller facets on periphery; ovoid, rather small, with big distance to each other. <bold><italic>Labrum</italic></bold> (Fig. <xref ref-type="fig" rid="F67">67a</xref>) widened distally; long setae on dorsal surface numerous and forming integral, regular transverse row; each seta consists of stout stem and numerous long processes on both sides; setae and their processes intensively yellowish colored. <bold><italic>Right mandible</italic></bold> (Fig. <xref ref-type="fig" rid="F67">67d</xref>). As typical for subgenus. <bold><italic>Left mandible</italic></bold> (Fig. <xref ref-type="fig" rid="F67">67c</xref>). As typical for subgenus. <bold><italic>Hypopharynx</italic></bold> (Fig. <xref ref-type="fig" rid="F67">67b</xref>). As typical for genus. <bold><italic>Maxilla</italic></bold> (Fig. <xref ref-type="fig" rid="F67">67b</xref>). Maxillary palp as long as galea-lacinia. Otherwise, as typical for the genus. <bold><italic>Labium</italic></bold> (Fig. <xref ref-type="fig" rid="F67">67e–g</xref>). Paraglossae widened near middle, with lateral side forming concavity in proximal part; three apical setal rows sharply bent at apex of paraglossa. Glossa shorter than half of paraglossa, with finger-like (distal) portion as long as triangular (proximal) portion. Glossa with several long setae at apex and one long seta near middle of ventral side. Labial palp without distomedian projection on segment II; segment III with median margin longer than lateral margin.</p><fig id="F67" position="float" orientation="portrait"><object-id xmlns:xlink="http://www.w3.org/1999/xlink" content-type="doi" xlink:type="simple">10.3897/zookeys.1227.138100.figure67</object-id><object-id xmlns:xlink="http://www.w3.org/1999/xlink" content-type="arpha" xlink:type="simple">DA5ED5D4-BF7E-55AF-8164-35DB53C23299</object-id><label>Figure 67.</label><caption><p><tp:taxon-name><tp:taxon-name-part taxon-name-part-type="genus" reg="Papuanatula">Papuanatula</tp:taxon-name-part> (<tp:taxon-name-part taxon-name-part-type="subgenus" reg="Papuanatula">Papuanatula</tp:taxon-name-part>) <tp:taxon-name-part taxon-name-part-type="species" reg="obscura">obscura</tp:taxon-name-part></tp:taxon-name> sp. nov., larva: <bold>a</bold> labrum <bold>b</bold> maxilla and hypopharynx <bold>c, d</bold> left and right mandibles <bold>e–g</bold> labium.</p></caption><graphic xmlns:xlink="http://www.w3.org/1999/xlink" xlink:href="zookeys-1227-159_article-138100__-g067.jpg" position="float" orientation="portrait" xlink:type="simple" id="oo_1247481.jpg"><uri content-type="original_file" xlink:type="simple">https://binary.pensoft.net/fig/1247481</uri></graphic></fig><p><bold><italic>Thorax</italic>. <italic>Sterna</italic>.</bold> With small protuberances on sides of prosternum and close to openings of mesothoracic and metathoracic sternal apodemes (as in Fig. <xref ref-type="fig" rid="F108">108a</xref>). <bold><italic>Terga</italic></bold> (Fig. <xref ref-type="fig" rid="F65">65b</xref>). Long, fine, soft, colorless setae irregularly situated along midline of all terga. Metanotum without hind protoptera or their vestiges. <bold><italic>Legs</italic></bold> (Fig. <xref ref-type="fig" rid="F68">68a–f</xref>). Fore femur slightly widened in proximal part; hind tibia shorter than others. <bold><italic>Femur</italic>.</bold> Outer side of each femur with single regular row of long, hair-like setae bearing numerous fine, short branches on all sides. <bold><italic>Tibia</italic>.</bold> Patella-tibial suture present on all legs, terminated near middle of inner margin of tibia. Tibia-tarsal condylus turned to anterior side. Anterior side of each tibia with regular row of setae similar to that on femur. <bold><italic>Tarsus</italic>.</bold> Anterior side of each tarsus with regular row of similar, but smaller (shorter and narrower) setae. Posterior side of each tarsus with regular row of short, stout, oval setae (looking pointed in profile) and one much longer, thinner, pointed seta distad of them. <bold><italic>Claw</italic></bold> with row of six short denticles and one somewhat larger denticle distad of them; one long, arched posterior setae (Fig. <xref ref-type="fig" rid="F68">68e</xref>); occasionally 2 such setae (Fig. <xref ref-type="fig" rid="F68">68c</xref>).</p><fig id="F68" position="float" orientation="portrait"><object-id xmlns:xlink="http://www.w3.org/1999/xlink" content-type="doi" xlink:type="simple">10.3897/zookeys.1227.138100.figure68</object-id><object-id xmlns:xlink="http://www.w3.org/1999/xlink" content-type="arpha" xlink:type="simple">D625C695-7108-5E38-B843-B6615746766F</object-id><label>Figure 68.</label><caption><p><tp:taxon-name><tp:taxon-name-part taxon-name-part-type="genus" reg="Papuanatula">Papuanatula</tp:taxon-name-part> (<tp:taxon-name-part taxon-name-part-type="subgenus" reg="Papuanatula">Papuanatula</tp:taxon-name-part>) <tp:taxon-name-part taxon-name-part-type="species" reg="obscura">obscura</tp:taxon-name-part></tp:taxon-name> sp. nov., larva: <bold>a–d</bold> middle leg and its parts <bold>e</bold> tarsus and claw of last instar larva <bold>f</bold> tarsus and claw of young larva.</p></caption><graphic xmlns:xlink="http://www.w3.org/1999/xlink" xlink:href="zookeys-1227-159_article-138100__-g068.jpg" position="float" orientation="portrait" xlink:type="simple" id="oo_1247482.jpg"><uri content-type="original_file" xlink:type="simple">https://binary.pensoft.net/fig/1247482</uri></graphic></fig><p><bold><italic>Abdomen</italic>. <italic>Terga</italic></bold> (Figs <xref ref-type="fig" rid="F65">65b</xref>, <xref ref-type="fig" rid="F69">69b–d</xref>). Long, fine, soft, colorless setae irregularly situated along midline of all abdominal terga. Abdominal terga without dorsal unpaired or paired protuberances, only with slightly expressed paired, submedian elevations. Abdominal terga with small, roundish scales with small sockets and radial striation. Posterior margins of abdominal terga II–IX with short, blunt denticles. Posterior margin of tergum X with smaller, blunt denticles. <bold><italic>Tergalii</italic></bold> (Fig. <xref ref-type="fig" rid="F66">66i</xref>) of abdominal segment I absent; tergalii II–VII subequal, oval. Each tergalius with costal and anal ribs narrow, smooth, present on proximal 1/2 of tergalius only. <bold><italic>Paraproct</italic></bold> (Fig. <xref ref-type="fig" rid="F69">69a</xref>) with posterior prolongation bent toward bases of caudalii, with many small, equal denticles on median-posterior margin (<xref ref-type="bibr" rid="B24">Kluge and Novikova 2014</xref>: fig. 37). <bold><italic>Caudalii</italic></bold> (Fig. <xref ref-type="fig" rid="F66">66a</xref>) without swimming setae; vestiges of swimming setae present on distal part of cerci. Paracercus short, consisting of ~ 6–8 segments.</p><fig id="F69" position="float" orientation="portrait"><object-id xmlns:xlink="http://www.w3.org/1999/xlink" content-type="doi" xlink:type="simple">10.3897/zookeys.1227.138100.figure69</object-id><object-id xmlns:xlink="http://www.w3.org/1999/xlink" content-type="arpha" xlink:type="simple">FC1C8A3D-162D-5E23-82A8-572C5D9695ED</object-id><label>Figure 69.</label><caption><p><tp:taxon-name><tp:taxon-name-part taxon-name-part-type="genus" reg="Papuanatula">Papuanatula</tp:taxon-name-part> (<tp:taxon-name-part taxon-name-part-type="subgenus" reg="Papuanatula">Papuanatula</tp:taxon-name-part>) <tp:taxon-name-part taxon-name-part-type="species" reg="obscura">obscura</tp:taxon-name-part></tp:taxon-name> sp. nov., larval exuviae: <bold>a</bold> paraprocts <bold>b</bold>, <bold>c</bold> abdominal tergum IV <bold>d</bold> posterior margin of tergum VII.</p></caption><graphic xmlns:xlink="http://www.w3.org/1999/xlink" xlink:href="zookeys-1227-159_article-138100__-g069.jpg" position="float" orientation="portrait" xlink:type="simple" id="oo_1247483.jpg"><uri content-type="original_file" xlink:type="simple">https://binary.pensoft.net/fig/1247483</uri></graphic></fig><p><bold><italic>Pose of subimaginal gonostyli under larval cuticle</italic></bold> (Fig. <xref ref-type="fig" rid="F71">71a</xref>). In mature larva ready to molt to subimago, subimaginal gonostyli packed under larval cuticle in “<italic><tp:taxon-name><tp:taxon-name-part taxon-name-part-type="genus" reg="Labiobaetis">Labiobaetis</tp:taxon-name-part></tp:taxon-name></italic>-type” pose: 2<sup>nd</sup> segments directed medially and bent proximally; 3<sup>rd</sup> segment directed medially (as continuation of 2<sup>nd</sup> segment) and narrowed apically, being deformed corresponding to space between subimaginal styliger and larval cuticle.</p><p><bold>Subimago. <italic>Cuticular coloration</italic>.</bold> Pronotum and prosternum partly brown (as in Fig. <xref ref-type="fig" rid="F60">60f</xref>). Mesonotum pale brown with medioparapsidal suture colorless, other sutures darker brown (Fig. <xref ref-type="fig" rid="F70">70d</xref>). Meso- and metathoracic pleura and sterna with colorless, pale brownish and dark brown areas (Fig. <xref ref-type="fig" rid="F70">70e</xref>). Cuticle of wings colorless, with microtrichiae brownish. Legs nearly colorless, with pale brown bordering on femur and base of tibia (as in Fig. <xref ref-type="fig" rid="F36">36d</xref>). Abdomen diffusely colored with very pale brownish, mostly in distal part. Cerci colorless with setae brown.</p><fig id="F70" position="float" orientation="portrait"><object-id xmlns:xlink="http://www.w3.org/1999/xlink" content-type="doi" xlink:type="simple">10.3897/zookeys.1227.138100.figure70</object-id><object-id xmlns:xlink="http://www.w3.org/1999/xlink" content-type="arpha" xlink:type="simple">64D4F8C9-7282-5925-B683-1F8A0832FD24</object-id><label>Figure 70.</label><caption><p><tp:taxon-name><tp:taxon-name-part taxon-name-part-type="genus" reg="Papuanatula">Papuanatula</tp:taxon-name-part> (<tp:taxon-name-part taxon-name-part-type="subgenus" reg="Papuanatula">Papuanatula</tp:taxon-name-part>) <tp:taxon-name-part taxon-name-part-type="species" reg="obscura">obscura</tp:taxon-name-part></tp:taxon-name> sp. nov.: <bold>a, b</bold> male imago <bold>c</bold> abdomen of male imago <bold>d</bold> subimaginal exuviae of half of mesonotum <bold>e</bold> subimaginal exuviae of mesopleuron <bold>f</bold> middle leg of male imago <bold>g, h</bold> female imago <bold>i</bold> subimaginal exuviae of middle tarsus of female (<bold>c, f</bold> holotype).</p></caption><graphic xmlns:xlink="http://www.w3.org/1999/xlink" xlink:href="zookeys-1227-159_article-138100__-g070.jpg" position="float" orientation="portrait" xlink:type="simple" id="oo_1247484.jpg"><uri content-type="original_file" xlink:type="simple">https://binary.pensoft.net/fig/1247484</uri></graphic></fig><fig id="F71" position="float" orientation="portrait"><object-id xmlns:xlink="http://www.w3.org/1999/xlink" content-type="doi" xlink:type="simple">10.3897/zookeys.1227.138100.figure71</object-id><object-id xmlns:xlink="http://www.w3.org/1999/xlink" content-type="arpha" xlink:type="simple">49AA116A-648C-5CAA-8DC3-956EF8D86544</object-id><label>Figure 71.</label><caption><p><tp:taxon-name><tp:taxon-name-part taxon-name-part-type="genus" reg="Papuanatula">Papuanatula</tp:taxon-name-part> (<tp:taxon-name-part taxon-name-part-type="subgenus" reg="Papuanatula">Papuanatula</tp:taxon-name-part>) <tp:taxon-name-part taxon-name-part-type="species" reg="obscura">obscura</tp:taxon-name-part></tp:taxon-name> sp. nov., male genitalia: <bold>a</bold> subimaginal genitalia developing under larval cuticle <bold>b, c</bold> imaginal genitalia (<bold>c</bold> holotype).</p></caption><graphic xmlns:xlink="http://www.w3.org/1999/xlink" xlink:href="zookeys-1227-159_article-138100__-g071.jpg" position="float" orientation="portrait" xlink:type="simple" id="oo_1247485.jpg"><uri content-type="original_file" xlink:type="simple">https://binary.pensoft.net/fig/1247485</uri></graphic></fig><p><bold><italic>Hypodermal coloration</italic>.</bold> As in imago.</p><p><bold><italic>Texture</italic>.</bold> (Fig. <xref ref-type="fig" rid="F70">70i</xref>). On all legs of both sexes, each tarsomere covered mostly with blunt microlepides, with pointed microlepides near apex.</p><p><bold>Imago. <italic>Imago, male</italic></bold> (Fig. <xref ref-type="fig" rid="F70">70a–c, f</xref>). Head dark brown. Antennae ochre. Turbinate eyes dark brown, high and narrow, cylindrical, with faceted surfaces round and widely separated. Thorax brown, equally dark dorsally, laterally, and ventrally. Fore wing with membrane mostly colorless, area of pterostigma slightly tinged with brownish; veins intensively ochre-brownish. Pterostigma with 5–10 oblique cross veins (Fig. <xref ref-type="fig" rid="F70">70a</xref>). Fore leg mostly pale brown, middle and hind legs mostly ochre; femur of each leg with brown apex (Fig. <xref ref-type="fig" rid="F70">70f</xref>). Abdominal coloration similar to that of female and larva, but darker: all terga and sterna brown, each tergum I–IX with wide darker brown transverse band close to anterior margin and with narrower dark brown transverse band close to posterior margin (Fig. <xref ref-type="fig" rid="F70">70a–c</xref>). Cerci brown.</p><p><bold><italic>Genitalia</italic></bold> (Fig. <xref ref-type="fig" rid="F71">71b, c</xref>). Sterno-styligeral muscle absent. Each unistyliger slightly widened apically, with median margin concave and apex thickened. At lateral side of gonostylus, its 1<sup>st</sup> segment roundly-convex at apex and separated from 2<sup>nd</sup> segment by concavity; at median side of gonostylus, 1<sup>st</sup> segment more gradually turns to 2<sup>nd</sup> segment. Second segment equally wide along its length. Third (terminal) segment of gonostylus nearly as wide as 2<sup>nd</sup>, with length twice exceeding width. Penial bridge with poorly expressed membranous projection between unistyligers. Each gonovectis semicircular, with lateral (basal) and median (apical) portions equally long, apex bent medially.</p><p><bold><italic>Imago, female</italic></bold> (Fig. <xref ref-type="fig" rid="F70">70g, h</xref>). Head and thorax dorsally dark brown, ventrally mostly ochre. Hypodermal abdominal coloration as in larva: mostly ochre, each tergum I–IX with wide dark brown transverse band close to anterior margin and with narrower dark brown transverse band close to posterior margin. Coloration of legs, wings, and cerci as in male.</p><p><bold>Egg</bold> (Fig. <xref ref-type="fig" rid="F37">37d, e</xref>). Irregularly oval. Chorion without regular relief.</p></tp:treatment-sec><tp:treatment-sec sec-type="Dimension" id="SECID0ENEDK"><title>Dimension.</title><p>Fore wing length (and approximate body length): male 5.5 mm, female 7 mm.</p></tp:treatment-sec><tp:treatment-sec sec-type="distribution" id="SECID0ESEDK"><title>Distribution.</title><p>New Guinea (Fig. <xref ref-type="fig" rid="F147">147</xref>).</p></tp:treatment-sec><tp:treatment-sec><!--Section generated to contain objects referenced in tp:taxon-treatment.--><fig id="F108" position="float" orientation="portrait"><object-id xmlns:xlink="http://www.w3.org/1999/xlink" content-type="doi" xlink:type="simple">10.3897/zookeys.1227.138100.figure108</object-id><object-id xmlns:xlink="http://www.w3.org/1999/xlink" content-type="arpha" xlink:type="simple">D72ED29D-36E5-568E-8C06-E0EB383CF3AD</object-id><label>Figure 108.</label><caption><p><tp:taxon-name><tp:taxon-name-part taxon-name-part-type="genus" reg="Papuanatula">Papuanatula</tp:taxon-name-part> (<tp:taxon-name-part taxon-name-part-type="subgenus" reg="Papuanatula">Papuanatula</tp:taxon-name-part>) <tp:taxon-name-part taxon-name-part-type="species" reg="parvatubera">parvatubera</tp:taxon-name-part></tp:taxon-name> sp. nov., larva (SEM): <bold>a</bold> pro-, meso-, and metasternum (arrows: protuberances) <bold>b</bold> hind claw <bold>c</bold> abdominal terga III–V <bold>d</bold> abdominal terga VII–X <bold>e</bold> abdominal tergum IV <bold>f</bold> abdominal tergum VIII. Scale bars: 200 µm (<bold>a</bold>); 40 µm (<bold>b</bold>); 100 µm (<bold>c, d</bold>); 30 µm (<bold>e</bold>); 20 µm (<bold>f</bold>).</p></caption><graphic xmlns:xlink="http://www.w3.org/1999/xlink" xlink:href="zookeys-1227-159_article-138100__-g108.jpg" position="float" orientation="portrait" xlink:type="simple" id="oo_1247522.jpg"><uri content-type="original_file" xlink:type="simple">https://binary.pensoft.net/fig/1247522</uri></graphic></fig><fig id="F60" position="float" orientation="portrait"><object-id xmlns:xlink="http://www.w3.org/1999/xlink" content-type="doi" xlink:type="simple">10.3897/zookeys.1227.138100.figure60</object-id><object-id xmlns:xlink="http://www.w3.org/1999/xlink" content-type="arpha" xlink:type="simple">CC6E5735-8494-50EB-B64D-C9817C86609D</object-id><label>Figure 60.</label><caption><p><tp:taxon-name><tp:taxon-name-part taxon-name-part-type="genus" reg="Papuanatula">Papuanatula</tp:taxon-name-part> (<tp:taxon-name-part taxon-name-part-type="subgenus" reg="Papuanatula">Papuanatula</tp:taxon-name-part>) <tp:taxon-name-part taxon-name-part-type="species" reg="heterochaeta">heterochaeta</tp:taxon-name-part></tp:taxon-name> sp. nov. <bold>a, b</bold> male imagines <bold>c</bold> abdomen of male imago <bold>d</bold> female subimago <bold>e</bold> subimaginal exuviae of mesonotum <bold>f</bold> subimaginal exuviae of head, prothorax, sterna, and pleura of mesothorax and metathorax <bold>g</bold> middle leg of male imago (<bold>c, e–g</bold> holotype).</p></caption><graphic xmlns:xlink="http://www.w3.org/1999/xlink" xlink:href="zookeys-1227-159_article-138100__-g060.jpg" position="float" orientation="portrait" xlink:type="simple" id="oo_1247474.jpg"><uri content-type="original_file" xlink:type="simple">https://binary.pensoft.net/fig/1247474</uri></graphic></fig><fig id="F36" position="float" orientation="portrait"><object-id xmlns:xlink="http://www.w3.org/1999/xlink" content-type="doi" xlink:type="simple">10.3897/zookeys.1227.138100.figure36</object-id><object-id xmlns:xlink="http://www.w3.org/1999/xlink" content-type="arpha" xlink:type="simple">2489C991-8C03-55A5-9950-FB9C9DB5E654</object-id><label>Figure 36.</label><caption><p><tp:taxon-name><tp:taxon-name-part taxon-name-part-type="genus" reg="Papuanatula">Papuanatula</tp:taxon-name-part> (<tp:taxon-name-part taxon-name-part-type="subgenus" reg="Papuanatula">Papuanatula</tp:taxon-name-part>) <tp:taxon-name-part taxon-name-part-type="species" reg="cyclopomontana">cyclopomontana</tp:taxon-name-part></tp:taxon-name> sp. nov. <bold>a</bold> head and thorax of male imago <bold>b, c</bold> fore and middle legs of male imago <bold>d</bold> subimaginal exuviae of fore leg <bold>e</bold> subimaginal exuviae of mesopleuron <bold>f</bold> subimaginal exuviae of mesonotum <bold>g</bold> abdomen of male imago <bold>h, i</bold> abdomen of female subimago, dorsally and ventrally (<bold>a–g</bold> holotype).</p></caption><graphic xmlns:xlink="http://www.w3.org/1999/xlink" xlink:href="zookeys-1227-159_article-138100__-g036.jpg" position="float" orientation="portrait" xlink:type="simple" id="oo_1247450.jpg"><uri content-type="original_file" xlink:type="simple">https://binary.pensoft.net/fig/1247450</uri></graphic></fig><fig id="F37" position="float" orientation="portrait"><object-id xmlns:xlink="http://www.w3.org/1999/xlink" content-type="doi" xlink:type="simple">10.3897/zookeys.1227.138100.figure37</object-id><object-id xmlns:xlink="http://www.w3.org/1999/xlink" content-type="arpha" xlink:type="simple">973C1395-09CE-5E4A-9B3F-1AE7126D6C41</object-id><label>Figure 37.</label><caption><p><bold>a</bold><tp:taxon-name><tp:taxon-name-part taxon-name-part-type="genus" reg="Papuanatula">Papuanatula</tp:taxon-name-part> (<tp:taxon-name-part taxon-name-part-type="subgenus" reg="Papuanatula">Papuanatula</tp:taxon-name-part>) <tp:taxon-name-part taxon-name-part-type="species" reg="cyclopomontana">cyclopomontana</tp:taxon-name-part></tp:taxon-name> sp. nov., genitalia (holotype) <bold>b–e</bold> eggs of subgenus <tp:taxon-name><tp:taxon-name-part taxon-name-part-type="genus" reg="Papuanatula"/><tp:taxon-name-part taxon-name-part-type="subgenus" reg="Papuanatula">Papuanatula</tp:taxon-name-part></tp:taxon-name>: <bold>b</bold><tp:taxon-name><tp:taxon-name-part taxon-name-part-type="genus" reg="Papuanatula">Papuanatula</tp:taxon-name-part> (<tp:taxon-name-part taxon-name-part-type="subgenus" reg="Papuanatula">Papuanatula</tp:taxon-name-part>) <tp:taxon-name-part taxon-name-part-type="species" reg="cyclopomontana">cyclopomontana</tp:taxon-name-part></tp:taxon-name> sp. nov. (extracted from subimago) <bold>c</bold><tp:taxon-name><tp:taxon-name-part taxon-name-part-type="genus" reg="Papuanatula">Papuanatula</tp:taxon-name-part> (<tp:taxon-name-part taxon-name-part-type="subgenus" reg="Papuanatula">Papuanatula</tp:taxon-name-part>) <tp:taxon-name-part taxon-name-part-type="species" reg="obscurella">obscurella</tp:taxon-name-part></tp:taxon-name> sp. nov. (extracted from imago) <bold>d, e</bold><tp:taxon-name><tp:taxon-name-part taxon-name-part-type="genus" reg="Papuanatula">Papuanatula</tp:taxon-name-part> (<tp:taxon-name-part taxon-name-part-type="subgenus" reg="Papuanatula">Papuanatula</tp:taxon-name-part>) <tp:taxon-name-part taxon-name-part-type="species" reg="obscura">obscura</tp:taxon-name-part></tp:taxon-name> sp. nov. (extracted from imago).</p></caption><graphic xmlns:xlink="http://www.w3.org/1999/xlink" xlink:href="zookeys-1227-159_article-138100__-g037.jpg" position="float" orientation="portrait" xlink:type="simple" id="oo_1247451.jpg"><uri content-type="original_file" xlink:type="simple">https://binary.pensoft.net/fig/1247451</uri></graphic></fig><fig id="F147" position="float" orientation="portrait"><object-id xmlns:xlink="http://www.w3.org/1999/xlink" content-type="doi" xlink:type="simple">10.3897/zookeys.1227.138100.figure147</object-id><object-id xmlns:xlink="http://www.w3.org/1999/xlink" content-type="arpha" xlink:type="simple">756D01AE-D72A-546D-81F2-EEAA34CB09DC</object-id><label>Figure 147.</label><caption><p>Distribution of <italic><tp:taxon-name><tp:taxon-name-part taxon-name-part-type="genus" reg="Papuanatula">Papuanatula</tp:taxon-name-part></tp:taxon-name></italic> species (x: type locality).</p></caption><graphic xmlns:xlink="http://www.w3.org/1999/xlink" xlink:href="zookeys-1227-159_article-138100__-g147.jpg" position="float" orientation="portrait" xlink:type="simple" id="oo_1247565.jpg"><uri content-type="original_file" xlink:type="simple">https://binary.pensoft.net/fig/1247565</uri></graphic></fig></tp:treatment-sec><ref-list><ref id="B24"><mixed-citation xmlns:xlink="http://www.w3.org/1999/xlink" xlink:type="simple"><person-group><name name-style="western"><surname>Kluge</surname><given-names>NJ</given-names></name><name name-style="western"><surname>Novikova</surname><given-names>EA</given-names></name></person-group> (<year>2014</year>) <article-title>Systematics of <italic><tp:taxon-name><tp:taxon-name-part taxon-name-part-type="genus">Indobaetis</tp:taxon-name-part></tp:taxon-name></italic> Müller-Liebenau &amp; Morihara 1982, and related implications for some other <tp:taxon-name><tp:taxon-name-part taxon-name-part-type="family">Baetidae</tp:taxon-name-part></tp:taxon-name> (<tp:taxon-name><tp:taxon-name-part taxon-name-part-type="order">Ephemeroptera</tp:taxon-name-part></tp:taxon-name>).</article-title><source>Zootaxa</source><volume>3835</volume>: <fpage>209</fpage>–<lpage>236</lpage>. <ext-link xlink:href="10.11646/zootaxa.3835.2.3" ext-link-type="doi" xlink:type="simple">https://doi.org/10.11646/zootaxa.3835.2.3</ext-link></mixed-citation></ref></ref-list></tp:taxon-treatment>
