# Supplementary material for: ﻿Redescription of Papuanatula Lugo-Ortiz & McCafferty (Ephemeroptera, Baetidae), with description of a new subgenus and 20 new species
Source: Zookeys. 2025 Feb 11;1227:159–347. doi: 10.3897/zookeys.1227.138100 (PMC11836624; doi:10.3897/zookeys.1227.138100)
Supplement: XML Treatment for Papuanatula (Papuanatula) obscurella [file zookeys.1227.138100-treatment17.xml]

<!DOCTYPE tp:taxon-treatment
  PUBLIC "-//TaxonX//DTD Taxonomic Treatment Publishing DTD v0 20100105//EN" "tax-treatment-NSO.dtd">
<tp:taxon-treatment xmlns:tp="http://www.plazi.org/taxpub"><tp:treatment-meta><kwd-group><label>Taxon classification</label><kwd>
              <named-content content-type="kingdom">Animalia</named-content>
            </kwd><kwd>
              <named-content content-type="order">Ephemeroptera</named-content>
            </kwd><kwd>
              <named-content content-type="family">Baetidae</named-content>
            </kwd></kwd-group><mixed-citation publication-type="journal"><person-group><name><surname>Kaltenbach</surname><given-names>Thomas</given-names></name><name><surname>Kluge</surname><given-names>Nikita J.</given-names></name><name><surname>Gattolliat</surname><given-names>Jean-Luc</given-names></name></person-group><article-title>﻿Redescription of <italic><tp:taxon-name><tp:taxon-name-part taxon-name-part-type="genus" reg="Papuanatula">Papuanatula</tp:taxon-name-part></tp:taxon-name></italic> Lugo-Ortiz &amp; McCafferty (<tp:taxon-name><tp:taxon-name-part taxon-name-part-type="order">Ephemeroptera</tp:taxon-name-part></tp:taxon-name>, <tp:taxon-name><tp:taxon-name-part taxon-name-part-type="family">Baetidae</tp:taxon-name-part></tp:taxon-name>), with description of a new subgenus and 20 new species</article-title><source>Zookeys</source><day>11</day><month>02</month><year>2025</year><volume>1227</volume><fpage>159</fpage><lpage>347</lpage><pub-id pub-id-type="doi">10.3897/zookeys.1227.138100</pub-id></mixed-citation></tp:treatment-meta><tp:nomenclature><label>﻿﻿</label><tp:taxon-name><object-id xmlns:xlink="http://www.w3.org/1999/xlink" content-type="arpha" xlink:type="simple">A4617B4D-05B9-5EF2-8088-8D8E2A29A34B</object-id><tp:taxon-name-part taxon-name-part-type="genus" reg="Papuanatula">Papuanatula</tp:taxon-name-part> (<tp:taxon-name-part taxon-name-part-type="subgenus" reg="Papuanatula">Papuanatula</tp:taxon-name-part>) <tp:taxon-name-part taxon-name-part-type="species" reg="obscurella">obscurella</tp:taxon-name-part><object-id xmlns:xlink="http://www.w3.org/1999/xlink" content-type="zoobank" xlink:type="simple">https://zoobank.org/8972A7CB-19B4-4736-9542-170B47C3A4B3</object-id></tp:taxon-name><tp:taxon-status xmlns:xlink="http://www.w3.org/1999/xlink" xlink:type="simple">sp. nov.</tp:taxon-status><xref ref-type="fig" rid="F72">Figs 72</xref><xref ref-type="fig" rid="F73">, 73</xref><xref ref-type="fig" rid="F74">, 74</xref><xref ref-type="fig" rid="F75">, 75</xref><xref ref-type="fig" rid="F76">, 76</xref></tp:nomenclature><tp:treatment-sec sec-type="etymology" id="SECID0E2GDK"><title>Etymology.</title><p>The species name <italic>obscurella</italic> refers to the dark color of male imago (Fig. <xref ref-type="fig" rid="F75">75d</xref>).</p></tp:treatment-sec><tp:treatment-sec sec-type="material" id="SECID0EHHDK"><title>Material examined.</title><p><bold><italic>Holotype</italic>.</bold> L-S-I♂ {specimen number [VIII(5)B2012}; Indonesia • Papua, Baliem valley, Wamena, river Elagaima; 19.viii.2012; coll. N. Kluge &amp; L. Sheyko; <abbrev xmlns:xlink="http://www.w3.org/1999/xlink" xlink:title="Saint-Petersburg State University" id="ABBRID0ESHDK" xlink:type="simple">SPbU</abbrev>. <bold><italic>Paratypes</italic>.</bold> same locality and collectors, 15–19.viii.2012: 2 L-S♂, 1 L-S-I♀, 17 larvae; <abbrev xmlns:xlink="http://www.w3.org/1999/xlink" xlink:title="Saint-Petersburg State University" id="ABBRID0E1HDK" xlink:type="simple">SPbU</abbrev>.</p></tp:treatment-sec><tp:treatment-sec sec-type="diagnosis" id="SECID0E5HDK"><title>Diagnosis.</title><p><bold>Larva.</bold> The following combination of characters distinguishes <italic><tp:taxon-name><tp:taxon-name-part taxon-name-part-type="genus" reg="Papuanatula">P.</tp:taxon-name-part><tp:taxon-name-part taxon-name-part-type="species" reg="obscurella">obscurella</tp:taxon-name-part></tp:taxon-name></italic> sp. nov. from other species of <italic><tp:taxon-name><tp:taxon-name-part taxon-name-part-type="genus" reg="Papuanatula">Papuanatula</tp:taxon-name-part></tp:taxon-name></italic> s. str.: body without long, fine, simple setae along midline; abdominal terga without protuberances; femur without hypodermal pigmentation; abdominal terga with pointed denticles on posterior margins; tergalii with non-pigmented tracheae; abdomen with hypodermal coloration (brown band on posterior margins of terga I–IX); turbinate eyes with diminished facetted surfaces.</p></tp:treatment-sec><tp:treatment-sec sec-type="description" id="SECID0EYIDK"><title>Description.</title><p><bold>Larva</bold> (Figs <xref ref-type="fig" rid="F72">72</xref>–<xref ref-type="fig" rid="F74">74</xref>). <bold><italic>Cuticular coloration</italic>.</bold> Head, pronotum, mesonotum and metanotum brownish, with darker and paler areas; fore protoptera nearly uniformly brownish (Fig. <xref ref-type="fig" rid="F72">72a, e, f</xref>). Thoracic pleura brownish, sterna mostly colorless. Cuticle of femur with wedge-shape colorless blank on proximal 1/2 and colorless blank occupying most part of distal 1/2; other surface of femur brownish, apex bordered with darker brown (Fig. <xref ref-type="fig" rid="F72">72b–d</xref>). Tibia and tarsus from colorless to pale brownish (Fig. <xref ref-type="fig" rid="F72">72b–d</xref>). Abdominal terga mostly brownish, with lateral areas paler; terga V–VI more or less paler than others; sterna mostly colorless (Fig. <xref ref-type="fig" rid="F72">72a</xref>). Cerci uniformly pale brownish.</p><fig id="F72" position="float" orientation="portrait"><object-id xmlns:xlink="http://www.w3.org/1999/xlink" content-type="doi" xlink:type="simple">10.3897/zookeys.1227.138100.figure72</object-id><object-id xmlns:xlink="http://www.w3.org/1999/xlink" content-type="arpha" xlink:type="simple">8A155ECA-2287-5395-8982-6B8AB6902E5F</object-id><label>Figure 72.</label><caption><p><tp:taxon-name><tp:taxon-name-part taxon-name-part-type="genus" reg="Papuanatula">Papuanatula</tp:taxon-name-part> (<tp:taxon-name-part taxon-name-part-type="subgenus" reg="Papuanatula">Papuanatula</tp:taxon-name-part>) <tp:taxon-name-part taxon-name-part-type="species" reg="obscurella">obscurella</tp:taxon-name-part></tp:taxon-name> sp. nov., larva: <bold>a–f</bold> larval exuviae (holotype) <bold>a</bold> abdomen <bold>b–d</bold> fore, middle, and hind legs <bold>e</bold> head <bold>f</bold> half of pronotum and mesonotum <bold>g</bold> male larva <bold>h, i</bold> female and male larvae with hypodermal subimaginal coloration of abdomen visible through larval cuticle.</p></caption><graphic xmlns:xlink="http://www.w3.org/1999/xlink" xlink:href="zookeys-1227-159_article-138100__-g072.jpg" position="float" orientation="portrait" xlink:type="simple" id="oo_1247486.jpg"><uri content-type="original_file" xlink:type="simple">https://binary.pensoft.net/fig/1247486</uri></graphic></fig><p><bold><italic>Hypodermal coloration</italic>.</bold> Legs without hypodermal markings. Hypodermal coloration of abdomen either non-expressed or represented by dark brown transverse band close to posterior margin of each tergum I–IX, sometime with other brown markings on abdominal terga (Fig. <xref ref-type="fig" rid="F72">72h, i</xref>). Tissues of tergalii colorless, without pigmentation associated with trachea, so tracheae poorly visible (Fig. <xref ref-type="fig" rid="F72">72g–i</xref>).</p><p><bold><italic>Head</italic>. <italic>Antenna</italic></bold> (Fig. <xref ref-type="fig" rid="F72">72e</xref>). Length ~ 2× head length. As typical for subgenus. <bold><italic>Developing turbinate eyes of last instar male larva</italic></bold> (Fig. <xref ref-type="fig" rid="F72">72e</xref>) with larger facets in middle and smaller facets on periphery. <bold><italic>Labrum</italic></bold> (Fig. <xref ref-type="fig" rid="F73">73e</xref>) widened distally; long setae on dorsal surface numerous and forming integral, regular transverse row; each seta consists of stout stem and numerous long processes on both sides. <bold><italic>Right mandible</italic></bold> (Fig. <xref ref-type="fig" rid="F73">73b, d</xref>). As typical for subgenus. <bold><italic>Left mandible</italic></bold> (Fig. <xref ref-type="fig" rid="F73">73a, c</xref>). As typical for subgenus. <bold><italic>Hypopharynx</italic></bold> (Fig. <xref ref-type="fig" rid="F73">73f</xref>). As typical for genus. <bold><italic>Maxilla</italic>.</bold> (Fig. <xref ref-type="fig" rid="F73">73h</xref>). Maxillary palp as long as galea-lacinia. Otherwise, as typical for genus. <bold><italic>Labium</italic>.</bold> (Fig. <xref ref-type="fig" rid="F73">73g</xref>) Paraglossae widened near middle, with lateral side forming concavity in proximal part; three apical setal rows sharply bent at apex of paraglossa. Glossa shorter than half of paraglossa, with finger-like (distal) portion as long as triangular (proximal) portion. Glossa with several long setae at apex and one long seta near middle of ventral side. Labial palp without distomedian projection on segment II.</p><fig id="F73" position="float" orientation="portrait"><object-id xmlns:xlink="http://www.w3.org/1999/xlink" content-type="doi" xlink:type="simple">10.3897/zookeys.1227.138100.figure73</object-id><object-id xmlns:xlink="http://www.w3.org/1999/xlink" content-type="arpha" xlink:type="simple">F6776EB4-FE54-5C3A-B7BF-59110EF5C5F4</object-id><label>Figure 73.</label><caption><p><tp:taxon-name><tp:taxon-name-part taxon-name-part-type="genus" reg="Papuanatula">Papuanatula</tp:taxon-name-part> (<tp:taxon-name-part taxon-name-part-type="subgenus" reg="Papuanatula">Papuanatula</tp:taxon-name-part>) <tp:taxon-name-part taxon-name-part-type="species" reg="obscurella">obscurella</tp:taxon-name-part></tp:taxon-name> sp. nov., larva: <bold>a, b</bold> left and right mandibles of penultimate instar with mandibles of last instar developing inside <bold>c, d</bold> left and right mandibles with complete incisors <bold>e</bold> labrum <bold>f</bold> hypopharynx with superlinguae <bold>g</bold> labium <bold>h</bold> maxilla (<bold>g</bold> holotype).</p></caption><graphic xmlns:xlink="http://www.w3.org/1999/xlink" xlink:href="zookeys-1227-159_article-138100__-g073.jpg" position="float" orientation="portrait" xlink:type="simple" id="oo_1247487.jpg"><uri content-type="original_file" xlink:type="simple">https://binary.pensoft.net/fig/1247487</uri></graphic></fig><p><bold><italic>Thorax</italic>. <italic>Sterna</italic>.</bold> Without protuberances. <bold><italic>Terga</italic></bold> without protuberances; without long, fine setae on midline. Metanotum without hind protoptera or their vestiges. <bold><italic>Legs</italic></bold> (Figs <xref ref-type="fig" rid="F72">72b–d</xref>, <xref ref-type="fig" rid="F74">74a, b</xref>). Fore femur slightly widened in proximal part; hind tibia shorter than others. <bold><italic>Femur</italic>.</bold> Outer side of each femur with single regular row of long, hair-like setae bearing numerous fine, short branches on all sides (as in Figs <xref ref-type="fig" rid="F41">41g</xref>, <xref ref-type="fig" rid="F68">68b</xref>). <bold><italic>Tibia</italic>.</bold> Patella-tibial suture present on all legs, terminated near middle of inner margin of tibia. Tibia-tarsal condylus turned to anterior side. Anterior side of each tibia with regular row of setae similar to that on femur. <bold><italic>Tarsus</italic>.</bold> Anterior side of each tarsus with regular row of similar, but smaller (shorter and narrower) setae. Posterior side of each tarsus with regular row of short, stout, oval setae (looking pointed in profile) and one much longer, thinner, pointed seta distad of them. <bold><italic>Claw</italic></bold> with row of four or five short denticles and one somewhat larger denticle distad of them; long, arched posterior seta.</p><p><bold><italic>Abdomen</italic>. <italic>Terga</italic></bold> (Figs <xref ref-type="fig" rid="F72">72a</xref>, <xref ref-type="fig" rid="F74">74c</xref>) without dorsal unpaired or paired protuberances, only with slightly expressed, unpaired, median elevations; without long, fine setae on midline. Abdominal terga and sterna without scales. Posterior margins of abdominal terga I–IX with short denticles, short and blunt on several anterior terga, longer and pointed on several posterior terga. Posterior margin of tergum X with very small denticles. <bold><italic>Tergalii</italic></bold> (Fig. <xref ref-type="fig" rid="F72">72a, g–i</xref>) of abdominal segment I absent; tergalii II–VII subequal. Each tergalius with costal and anal ribs narrow, smooth, present on proximal 1/2 of tergalius only (as in Fig. <xref ref-type="fig" rid="F66">66i</xref>). <bold><italic>Paraprocts</italic></bold> (Fig. <xref ref-type="fig" rid="F74">74d</xref>) without posterior projection; margins membranous, smooth, lacking denticles. <bold><italic>Caudalii</italic></bold> (Fig. <xref ref-type="fig" rid="F72">72a</xref>) without swimming setae or their vestiges. Paracercus short, consisting of ~ 6–8 segments.</p><fig id="F74" position="float" orientation="portrait"><object-id xmlns:xlink="http://www.w3.org/1999/xlink" content-type="doi" xlink:type="simple">10.3897/zookeys.1227.138100.figure74</object-id><object-id xmlns:xlink="http://www.w3.org/1999/xlink" content-type="arpha" xlink:type="simple">82B974DB-A007-5D55-931E-013B670CDB15</object-id><label>Figure 74.</label><caption><p><tp:taxon-name><tp:taxon-name-part taxon-name-part-type="genus" reg="Papuanatula">Papuanatula</tp:taxon-name-part> (<tp:taxon-name-part taxon-name-part-type="subgenus" reg="Papuanatula">Papuanatula</tp:taxon-name-part>) <tp:taxon-name-part taxon-name-part-type="species" reg="obscurella">obscurella</tp:taxon-name-part></tp:taxon-name> sp. nov., larva: <bold>a</bold> fore tarsus and claw <bold>b</bold> hind leg <bold>c</bold> tergum IX <bold>d</bold> paraprocts (<bold>c</bold> holotype).</p></caption><graphic xmlns:xlink="http://www.w3.org/1999/xlink" xlink:href="zookeys-1227-159_article-138100__-g074.jpg" position="float" orientation="portrait" xlink:type="simple" id="oo_1247488.jpg"><uri content-type="original_file" xlink:type="simple">https://binary.pensoft.net/fig/1247488</uri></graphic></fig><p><bold><italic>Pose of subimaginal gonostyli under larval cuticle</italic></bold> (Fig. <xref ref-type="fig" rid="F76">76b</xref>). In mature larva ready to molt to subimago, subimaginal gonostyli packed under larval cuticle in “<italic><tp:taxon-name><tp:taxon-name-part taxon-name-part-type="genus" reg="Labiobaetis">Labiobaetis</tp:taxon-name-part></tp:taxon-name></italic>-type” pose: 2<sup>nd</sup> segments directed medially and bent proximally; 3<sup>rd</sup> segment directed medially (as continuation of 2<sup>nd</sup> segment) and narrowed apically, being deformed corresponding to space between subimaginal styliger and larval cuticle.</p><p><bold>Subimago. <italic>Cuticular coloration</italic>.</bold> Pronotum and prosternum partly brown (as in Fig. <xref ref-type="fig" rid="F60">60f</xref>). Mesonotum pale brown with medioparapsidal suture colorless, other sutures darker brown (Fig. <xref ref-type="fig" rid="F75">75g</xref>). Meso- and metathoracic pleura and sterna with colorless, pale brownish and dark brown areas (Fig. <xref ref-type="fig" rid="F75">75h</xref>). Cuticle of wings colorless, with microtrichiae brownish. Legs nearly colorless, with pale brown bordering on femur and base of tibia (as in Fig. <xref ref-type="fig" rid="F36">36d</xref>). Abdomen diffusely colored with very pale brownish, mostly in distal part. Cerci colorless with setae brown.</p><fig id="F75" position="float" orientation="portrait"><object-id xmlns:xlink="http://www.w3.org/1999/xlink" content-type="doi" xlink:type="simple">10.3897/zookeys.1227.138100.figure75</object-id><object-id xmlns:xlink="http://www.w3.org/1999/xlink" content-type="arpha" xlink:type="simple">B5D84AF3-A4B5-52F6-8D24-87B68E1795F5</object-id><label>Figure 75.</label><caption><p><tp:taxon-name><tp:taxon-name-part taxon-name-part-type="genus" reg="Papuanatula">Papuanatula</tp:taxon-name-part> (<tp:taxon-name-part taxon-name-part-type="subgenus" reg="Papuanatula">Papuanatula</tp:taxon-name-part>) <tp:taxon-name-part taxon-name-part-type="species" reg="obscurella">obscurella</tp:taxon-name-part></tp:taxon-name> sp. nov.: <bold>a, b</bold> head and thorax of female imago dorsally and ventrally <bold>c</bold> abdomen of male imago <bold>d, e</bold> male imago <bold>f</bold> pterostigma <bold>g</bold> subimaginal exuviae of half of mesonotum <bold>h</bold> subimaginal exuviae of mesopleuron <bold>I, j</bold> fore and hind legs (<bold>c–f, I, j</bold> holotype).</p></caption><graphic xmlns:xlink="http://www.w3.org/1999/xlink" xlink:href="zookeys-1227-159_article-138100__-g075.jpg" position="float" orientation="portrait" xlink:type="simple" id="oo_1247489.jpg"><uri content-type="original_file" xlink:type="simple">https://binary.pensoft.net/fig/1247489</uri></graphic></fig><p><bold><italic>Hypodermal coloration</italic>.</bold> As in imago.</p><p><bold><italic>Texture</italic>.</bold> On all legs of both sexes, each tarsomere covered mostly with blunt microlepides, with pointed microlepides near apex (as in Fig. <xref ref-type="fig" rid="F70">70i</xref>).</p><p><bold>Imago. <italic>Imago, male</italic></bold> (Fig. <xref ref-type="fig" rid="F75">75c–f</xref>). Head dark brown. Antennae with scape ochre, pedicel brown, flagellum ochre. Turbinate eyes dark brown, high and narrow, cylindrical, with faceted surfaces round and widely separated. Thorax brown, equally dark dorsally, laterally, and ventrally. Fore wing with membrane colorless, veins ochre. Pterostigma with three or four incomplete, oblique cross veins (Fig. <xref ref-type="fig" rid="F75">75f</xref>). Legs ochre (Fig. <xref ref-type="fig" rid="F75">75i, j</xref>). Abdominal terga brown, each tergum I–IX with darker brown transverse band close to posterior margin; sterna slightly paler, ochre-brown (Fig. <xref ref-type="fig" rid="F75">75c–e</xref>). Cerci brown.</p><p><bold><italic>Genitalia</italic></bold> (Fig. <xref ref-type="fig" rid="F76">76a</xref>): Sterno-styligeral muscle absent. Each unistyliger parallel-sided, equally wide at base and at apex. At lateral side of gonostylus, its 1<sup>st</sup> segment roundly-convex at apex and separated from 2<sup>nd</sup> segment by concavity; at median side of gonostylus, 1<sup>st</sup> segment gradually turns to 2<sup>nd</sup> segment. Second segment equally wide all over its length. 3<sup>rd</sup> (terminal) segment of gonostylus nearly as wide as 2<sup>nd</sup>, with length slightly exceeding width. Penial bridge with truncated trapezoid projection between unistyligers. Gonovectes dark brown. Each gonovectis parabolic, with lateral (basal) and median (apical) portions equally long, apex slightly bent medially.</p><fig id="F76" position="float" orientation="portrait"><object-id xmlns:xlink="http://www.w3.org/1999/xlink" content-type="doi" xlink:type="simple">10.3897/zookeys.1227.138100.figure76</object-id><object-id xmlns:xlink="http://www.w3.org/1999/xlink" content-type="arpha" xlink:type="simple">C4D1B21B-BF55-5F46-B767-AFF3D4F88E2A</object-id><label>Figure 76.</label><caption><p><tp:taxon-name><tp:taxon-name-part taxon-name-part-type="genus" reg="Papuanatula">Papuanatula</tp:taxon-name-part> (<tp:taxon-name-part taxon-name-part-type="subgenus" reg="Papuanatula">Papuanatula</tp:taxon-name-part>) <tp:taxon-name-part taxon-name-part-type="species" reg="obscurella">obscurella</tp:taxon-name-part></tp:taxon-name> sp. nov., male genitalia: <bold>a</bold> genitalia of imago <bold>b</bold> subimaginal genitalia developing under larval cuticle (<bold>a</bold> holotype).</p></caption><graphic xmlns:xlink="http://www.w3.org/1999/xlink" xlink:href="zookeys-1227-159_article-138100__-g076.jpg" position="float" orientation="portrait" xlink:type="simple" id="oo_1247490.jpg"><uri content-type="original_file" xlink:type="simple">https://binary.pensoft.net/fig/1247490</uri></graphic></fig><p><bold><italic>Imago, female</italic></bold> (Fig. <xref ref-type="fig" rid="F75">75a, b</xref>). Head and thorax dorsally ochre-brown, ventrally mostly ochre. Abdomen mostly ochre, each tergum I–IX with dark brown transverse band close to posterior margin. Coloration of legs, wings, and cerci as in male.</p><p><bold>Egg</bold> (Fig. <xref ref-type="fig" rid="F37">37c</xref>). Irregularly oval. Chorion without regular relief.</p></tp:treatment-sec><tp:treatment-sec sec-type="Dimension" id="SECID0EKZDK"><title>Dimension.</title><p>Fore wing length (and approximate body length): male 4.5 mm, female 6 mm.</p></tp:treatment-sec><tp:treatment-sec sec-type="comparisons" id="SECID0EPZDK"><title>Comparison.</title><p>Larva of <italic><tp:taxon-name><tp:taxon-name-part taxon-name-part-type="genus" reg="Papuanatula">P.</tp:taxon-name-part><tp:taxon-name-part taxon-name-part-type="species" reg="obscurella">obscurella</tp:taxon-name-part></tp:taxon-name></italic> sp. nov. resembles <italic><tp:taxon-name><tp:taxon-name-part taxon-name-part-type="genus" reg="Papuanatula">P.</tp:taxon-name-part><tp:taxon-name-part taxon-name-part-type="species" reg="plana">plana</tp:taxon-name-part></tp:taxon-name></italic> by absence of hypodemal pigmentation on femora, absence of tubercles and long setae on abdominal terga, pointed denticles on posterior margins of abdominal terga and non-pigmented tracheae of tergalii. At the same time, male larva and male imago of <italic><tp:taxon-name><tp:taxon-name-part taxon-name-part-type="genus" reg="Papuanatula">P.</tp:taxon-name-part><tp:taxon-name-part taxon-name-part-type="species" reg="obscurella">obscurella</tp:taxon-name-part></tp:taxon-name></italic> sp. nov. differ from <italic><tp:taxon-name><tp:taxon-name-part taxon-name-part-type="genus" reg="Papuanatula">P.</tp:taxon-name-part><tp:taxon-name-part taxon-name-part-type="species" reg="plana">plana</tp:taxon-name-part></tp:taxon-name></italic> by abdominal hypodermal coloration (which is represented by brown band equally developed on posterior margins of each tergum I–IX in <italic><tp:taxon-name><tp:taxon-name-part taxon-name-part-type="genus" reg="Papuanatula">P.</tp:taxon-name-part><tp:taxon-name-part taxon-name-part-type="species" reg="obscurella">obscurella</tp:taxon-name-part></tp:taxon-name></italic> sp. nov. vs brown spot on tergum IV in <italic><tp:taxon-name><tp:taxon-name-part taxon-name-part-type="genus" reg="Papuanatula">P.</tp:taxon-name-part><tp:taxon-name-part taxon-name-part-type="species" reg="plana">plana</tp:taxon-name-part></tp:taxon-name></italic>) and by shape of turbinate eyes (with diminished faceted surfaces in <italic><tp:taxon-name><tp:taxon-name-part taxon-name-part-type="genus" reg="Papuanatula">P.</tp:taxon-name-part><tp:taxon-name-part taxon-name-part-type="species" reg="obscurella">obscurella</tp:taxon-name-part></tp:taxon-name></italic> sp. nov. vs wide faceted surfaces in <italic><tp:taxon-name><tp:taxon-name-part taxon-name-part-type="genus" reg="Papuanatula">P.</tp:taxon-name-part><tp:taxon-name-part taxon-name-part-type="species" reg="plana">plana</tp:taxon-name-part></tp:taxon-name></italic>).</p></tp:treatment-sec><tp:treatment-sec sec-type="distribution" id="SECID0EN3DK"><title>Distribution.</title><p>New Guinea (Fig. <xref ref-type="fig" rid="F147">147</xref>).</p></tp:treatment-sec><tp:treatment-sec><!--Section generated to contain objects referenced in tp:taxon-treatment.--><fig id="F41" position="float" orientation="portrait"><object-id xmlns:xlink="http://www.w3.org/1999/xlink" content-type="doi" xlink:type="simple">10.3897/zookeys.1227.138100.figure41</object-id><object-id xmlns:xlink="http://www.w3.org/1999/xlink" content-type="arpha" xlink:type="simple">A554AEB6-6F50-590C-B3AB-A4B1650B1DDC</object-id><label>Figure 41.</label><caption><p><tp:taxon-name><tp:taxon-name-part taxon-name-part-type="genus" reg="Papuanatula">Papuanatula</tp:taxon-name-part> (<tp:taxon-name-part taxon-name-part-type="subgenus" reg="Papuanatula">Papuanatula</tp:taxon-name-part>) <tp:taxon-name-part taxon-name-part-type="species" reg="dumspinae">dumspinae</tp:taxon-name-part></tp:taxon-name> sp. nov., larva: <bold>a</bold> hind leg <bold>b</bold> hind claw (arrow: posterior seta) <bold>c</bold> middle tibia, posterior surface <bold>d</bold> middle tarsus and claw <bold>e</bold> middle femur, ventral margin <bold>f</bold> hind tibia, ventral margin <bold>g</bold> hind femur: setae at dorsal margin <bold>h</bold> middle femur, posterior apex <bold>i</bold> male head, mature. Scale bars: 50 µm (<bold>a</bold>); 10 µm (<bold>b, c, e–h</bold>); 20 µm (<bold>d</bold>); 100 µm (<bold>i</bold>).</p></caption><graphic xmlns:xlink="http://www.w3.org/1999/xlink" xlink:href="zookeys-1227-159_article-138100__-g041.jpg" position="float" orientation="portrait" xlink:type="simple" id="oo_1247455.jpg"><uri content-type="original_file" xlink:type="simple">https://binary.pensoft.net/fig/1247455</uri></graphic></fig><fig id="F68" position="float" orientation="portrait"><object-id xmlns:xlink="http://www.w3.org/1999/xlink" content-type="doi" xlink:type="simple">10.3897/zookeys.1227.138100.figure68</object-id><object-id xmlns:xlink="http://www.w3.org/1999/xlink" content-type="arpha" xlink:type="simple">D625C695-7108-5E38-B843-B6615746766F</object-id><label>Figure 68.</label><caption><p><tp:taxon-name><tp:taxon-name-part taxon-name-part-type="genus" reg="Papuanatula">Papuanatula</tp:taxon-name-part> (<tp:taxon-name-part taxon-name-part-type="subgenus" reg="Papuanatula">Papuanatula</tp:taxon-name-part>) <tp:taxon-name-part taxon-name-part-type="species" reg="obscura">obscura</tp:taxon-name-part></tp:taxon-name> sp. nov., larva: <bold>a–d</bold> middle leg and its parts <bold>e</bold> tarsus and claw of last instar larva <bold>f</bold> tarsus and claw of young larva.</p></caption><graphic xmlns:xlink="http://www.w3.org/1999/xlink" xlink:href="zookeys-1227-159_article-138100__-g068.jpg" position="float" orientation="portrait" xlink:type="simple" id="oo_1247482.jpg"><uri content-type="original_file" xlink:type="simple">https://binary.pensoft.net/fig/1247482</uri></graphic></fig><fig id="F66" position="float" orientation="portrait"><object-id xmlns:xlink="http://www.w3.org/1999/xlink" content-type="doi" xlink:type="simple">10.3897/zookeys.1227.138100.figure66</object-id><object-id xmlns:xlink="http://www.w3.org/1999/xlink" content-type="arpha" xlink:type="simple">EF5A0C9D-A5B5-5966-9118-5B075D8FA7DC</object-id><label>Figure 66.</label><caption><p><tp:taxon-name><tp:taxon-name-part taxon-name-part-type="genus" reg="Papuanatula">Papuanatula</tp:taxon-name-part> (<tp:taxon-name-part taxon-name-part-type="subgenus" reg="Papuanatula">Papuanatula</tp:taxon-name-part>) <tp:taxon-name-part taxon-name-part-type="species" reg="obscura">obscura</tp:taxon-name-part></tp:taxon-name> sp. nov., larval exuviae: <bold>a, b</bold> abdomen with caudalii <bold>c</bold> head <bold>d</bold> half of pronotum and mesonotum <bold>e–g</bold> fore, middle, and hind legs <bold>h</bold> part of head with eye <bold>i</bold> tergalius III <bold>j</bold> flagellum of antenna <bold>k</bold> head with labrum, mandibles, and hypopharynx (<bold>a–g</bold> in one magnification, k holotype).</p></caption><graphic xmlns:xlink="http://www.w3.org/1999/xlink" xlink:href="zookeys-1227-159_article-138100__-g066.jpg" position="float" orientation="portrait" xlink:type="simple" id="oo_1247480.jpg"><uri content-type="original_file" xlink:type="simple">https://binary.pensoft.net/fig/1247480</uri></graphic></fig><fig id="F60" position="float" orientation="portrait"><object-id xmlns:xlink="http://www.w3.org/1999/xlink" content-type="doi" xlink:type="simple">10.3897/zookeys.1227.138100.figure60</object-id><object-id xmlns:xlink="http://www.w3.org/1999/xlink" content-type="arpha" xlink:type="simple">CC6E5735-8494-50EB-B64D-C9817C86609D</object-id><label>Figure 60.</label><caption><p><tp:taxon-name><tp:taxon-name-part taxon-name-part-type="genus" reg="Papuanatula">Papuanatula</tp:taxon-name-part> (<tp:taxon-name-part taxon-name-part-type="subgenus" reg="Papuanatula">Papuanatula</tp:taxon-name-part>) <tp:taxon-name-part taxon-name-part-type="species" reg="heterochaeta">heterochaeta</tp:taxon-name-part></tp:taxon-name> sp. nov. <bold>a, b</bold> male imagines <bold>c</bold> abdomen of male imago <bold>d</bold> female subimago <bold>e</bold> subimaginal exuviae of mesonotum <bold>f</bold> subimaginal exuviae of head, prothorax, sterna, and pleura of mesothorax and metathorax <bold>g</bold> middle leg of male imago (<bold>c, e–g</bold> holotype).</p></caption><graphic xmlns:xlink="http://www.w3.org/1999/xlink" xlink:href="zookeys-1227-159_article-138100__-g060.jpg" position="float" orientation="portrait" xlink:type="simple" id="oo_1247474.jpg"><uri content-type="original_file" xlink:type="simple">https://binary.pensoft.net/fig/1247474</uri></graphic></fig><fig id="F36" position="float" orientation="portrait"><object-id xmlns:xlink="http://www.w3.org/1999/xlink" content-type="doi" xlink:type="simple">10.3897/zookeys.1227.138100.figure36</object-id><object-id xmlns:xlink="http://www.w3.org/1999/xlink" content-type="arpha" xlink:type="simple">2489C991-8C03-55A5-9950-FB9C9DB5E654</object-id><label>Figure 36.</label><caption><p><tp:taxon-name><tp:taxon-name-part taxon-name-part-type="genus" reg="Papuanatula">Papuanatula</tp:taxon-name-part> (<tp:taxon-name-part taxon-name-part-type="subgenus" reg="Papuanatula">Papuanatula</tp:taxon-name-part>) <tp:taxon-name-part taxon-name-part-type="species" reg="cyclopomontana">cyclopomontana</tp:taxon-name-part></tp:taxon-name> sp. nov. <bold>a</bold> head and thorax of male imago <bold>b, c</bold> fore and middle legs of male imago <bold>d</bold> subimaginal exuviae of fore leg <bold>e</bold> subimaginal exuviae of mesopleuron <bold>f</bold> subimaginal exuviae of mesonotum <bold>g</bold> abdomen of male imago <bold>h, i</bold> abdomen of female subimago, dorsally and ventrally (<bold>a–g</bold> holotype).</p></caption><graphic xmlns:xlink="http://www.w3.org/1999/xlink" xlink:href="zookeys-1227-159_article-138100__-g036.jpg" position="float" orientation="portrait" xlink:type="simple" id="oo_1247450.jpg"><uri content-type="original_file" xlink:type="simple">https://binary.pensoft.net/fig/1247450</uri></graphic></fig><fig id="F70" position="float" orientation="portrait"><object-id xmlns:xlink="http://www.w3.org/1999/xlink" content-type="doi" xlink:type="simple">10.3897/zookeys.1227.138100.figure70</object-id><object-id xmlns:xlink="http://www.w3.org/1999/xlink" content-type="arpha" xlink:type="simple">64D4F8C9-7282-5925-B683-1F8A0832FD24</object-id><label>Figure 70.</label><caption><p><tp:taxon-name><tp:taxon-name-part taxon-name-part-type="genus" reg="Papuanatula">Papuanatula</tp:taxon-name-part> (<tp:taxon-name-part taxon-name-part-type="subgenus" reg="Papuanatula">Papuanatula</tp:taxon-name-part>) <tp:taxon-name-part taxon-name-part-type="species" reg="obscura">obscura</tp:taxon-name-part></tp:taxon-name> sp. nov.: <bold>a, b</bold> male imago <bold>c</bold> abdomen of male imago <bold>d</bold> subimaginal exuviae of half of mesonotum <bold>e</bold> subimaginal exuviae of mesopleuron <bold>f</bold> middle leg of male imago <bold>g, h</bold> female imago <bold>i</bold> subimaginal exuviae of middle tarsus of female (<bold>c, f</bold> holotype).</p></caption><graphic xmlns:xlink="http://www.w3.org/1999/xlink" xlink:href="zookeys-1227-159_article-138100__-g070.jpg" position="float" orientation="portrait" xlink:type="simple" id="oo_1247484.jpg"><uri content-type="original_file" xlink:type="simple">https://binary.pensoft.net/fig/1247484</uri></graphic></fig><fig id="F37" position="float" orientation="portrait"><object-id xmlns:xlink="http://www.w3.org/1999/xlink" content-type="doi" xlink:type="simple">10.3897/zookeys.1227.138100.figure37</object-id><object-id xmlns:xlink="http://www.w3.org/1999/xlink" content-type="arpha" xlink:type="simple">973C1395-09CE-5E4A-9B3F-1AE7126D6C41</object-id><label>Figure 37.</label><caption><p><bold>a</bold><tp:taxon-name><tp:taxon-name-part taxon-name-part-type="genus" reg="Papuanatula">Papuanatula</tp:taxon-name-part> (<tp:taxon-name-part taxon-name-part-type="subgenus" reg="Papuanatula">Papuanatula</tp:taxon-name-part>) <tp:taxon-name-part taxon-name-part-type="species" reg="cyclopomontana">cyclopomontana</tp:taxon-name-part></tp:taxon-name> sp. nov., genitalia (holotype) <bold>b–e</bold> eggs of subgenus <tp:taxon-name><tp:taxon-name-part taxon-name-part-type="genus" reg="Papuanatula"/><tp:taxon-name-part taxon-name-part-type="subgenus" reg="Papuanatula">Papuanatula</tp:taxon-name-part></tp:taxon-name>: <bold>b</bold><tp:taxon-name><tp:taxon-name-part taxon-name-part-type="genus" reg="Papuanatula">Papuanatula</tp:taxon-name-part> (<tp:taxon-name-part taxon-name-part-type="subgenus" reg="Papuanatula">Papuanatula</tp:taxon-name-part>) <tp:taxon-name-part taxon-name-part-type="species" reg="cyclopomontana">cyclopomontana</tp:taxon-name-part></tp:taxon-name> sp. nov. (extracted from subimago) <bold>c</bold><tp:taxon-name><tp:taxon-name-part taxon-name-part-type="genus" reg="Papuanatula">Papuanatula</tp:taxon-name-part> (<tp:taxon-name-part taxon-name-part-type="subgenus" reg="Papuanatula">Papuanatula</tp:taxon-name-part>) <tp:taxon-name-part taxon-name-part-type="species" reg="obscurella">obscurella</tp:taxon-name-part></tp:taxon-name> sp. nov. (extracted from imago) <bold>d, e</bold><tp:taxon-name><tp:taxon-name-part taxon-name-part-type="genus" reg="Papuanatula">Papuanatula</tp:taxon-name-part> (<tp:taxon-name-part taxon-name-part-type="subgenus" reg="Papuanatula">Papuanatula</tp:taxon-name-part>) <tp:taxon-name-part taxon-name-part-type="species" reg="obscura">obscura</tp:taxon-name-part></tp:taxon-name> sp. nov. (extracted from imago).</p></caption><graphic xmlns:xlink="http://www.w3.org/1999/xlink" xlink:href="zookeys-1227-159_article-138100__-g037.jpg" position="float" orientation="portrait" xlink:type="simple" id="oo_1247451.jpg"><uri content-type="original_file" xlink:type="simple">https://binary.pensoft.net/fig/1247451</uri></graphic></fig><fig id="F147" position="float" orientation="portrait"><object-id xmlns:xlink="http://www.w3.org/1999/xlink" content-type="doi" xlink:type="simple">10.3897/zookeys.1227.138100.figure147</object-id><object-id xmlns:xlink="http://www.w3.org/1999/xlink" content-type="arpha" xlink:type="simple">756D01AE-D72A-546D-81F2-EEAA34CB09DC</object-id><label>Figure 147.</label><caption><p>Distribution of <italic><tp:taxon-name><tp:taxon-name-part taxon-name-part-type="genus" reg="Papuanatula">Papuanatula</tp:taxon-name-part></tp:taxon-name></italic> species (x: type locality).</p></caption><graphic xmlns:xlink="http://www.w3.org/1999/xlink" xlink:href="zookeys-1227-159_article-138100__-g147.jpg" position="float" orientation="portrait" xlink:type="simple" id="oo_1247565.jpg"><uri content-type="original_file" xlink:type="simple">https://binary.pensoft.net/fig/1247565</uri></graphic></fig></tp:treatment-sec></tp:taxon-treatment>
