# Supplementary material for: ﻿Redescription of Papuanatula Lugo-Ortiz & McCafferty (Ephemeroptera, Baetidae), with description of a new subgenus and 20 new species
Source: Zookeys. 2025 Feb 11;1227:159–347. doi: 10.3897/zookeys.1227.138100 (PMC11836624; doi:10.3897/zookeys.1227.138100)
Supplement: XML Treatment for Papuanatula (Papuanatula) parabessa [file zookeys.1227.138100-treatment18.xml]

<!DOCTYPE tp:taxon-treatment
  PUBLIC "-//TaxonX//DTD Taxonomic Treatment Publishing DTD v0 20100105//EN" "tax-treatment-NSO.dtd">
<tp:taxon-treatment xmlns:tp="http://www.plazi.org/taxpub"><tp:treatment-meta><kwd-group><label>Taxon classification</label><kwd>
              <named-content content-type="kingdom">Animalia</named-content>
            </kwd><kwd>
              <named-content content-type="order">Ephemeroptera</named-content>
            </kwd><kwd>
              <named-content content-type="family">Baetidae</named-content>
            </kwd></kwd-group><mixed-citation publication-type="journal"><person-group><name><surname>Kaltenbach</surname><given-names>Thomas</given-names></name><name><surname>Kluge</surname><given-names>Nikita J.</given-names></name><name><surname>Gattolliat</surname><given-names>Jean-Luc</given-names></name></person-group><article-title>﻿Redescription of <italic><tp:taxon-name><tp:taxon-name-part taxon-name-part-type="genus" reg="Papuanatula">Papuanatula</tp:taxon-name-part></tp:taxon-name></italic> Lugo-Ortiz &amp; McCafferty (<tp:taxon-name><tp:taxon-name-part taxon-name-part-type="order">Ephemeroptera</tp:taxon-name-part></tp:taxon-name>, <tp:taxon-name><tp:taxon-name-part taxon-name-part-type="family">Baetidae</tp:taxon-name-part></tp:taxon-name>), with description of a new subgenus and 20 new species</article-title><source>Zookeys</source><day>11</day><month>02</month><year>2025</year><volume>1227</volume><fpage>159</fpage><lpage>347</lpage><pub-id pub-id-type="doi">10.3897/zookeys.1227.138100</pub-id></mixed-citation></tp:treatment-meta><tp:nomenclature><label>﻿﻿</label><tp:taxon-name><object-id xmlns:xlink="http://www.w3.org/1999/xlink" content-type="arpha" xlink:type="simple">D638F3D2-F20A-5E38-8658-0FBAF1717051</object-id><tp:taxon-name-part taxon-name-part-type="genus" reg="Papuanatula">Papuanatula</tp:taxon-name-part> (<tp:taxon-name-part taxon-name-part-type="subgenus" reg="Papuanatula">Papuanatula</tp:taxon-name-part>) <tp:taxon-name-part taxon-name-part-type="species" reg="parabessa">parabessa</tp:taxon-name-part><object-id xmlns:xlink="http://www.w3.org/1999/xlink" content-type="zoobank" xlink:type="simple">https://zoobank.org/BAA28880-F87F-46CF-90D2-2DB1CB2BB547</object-id></tp:taxon-name><tp:taxon-status xmlns:xlink="http://www.w3.org/1999/xlink" xlink:type="simple">sp. nov.</tp:taxon-status><xref ref-type="fig" rid="F77">Figs 77</xref><xref ref-type="fig" rid="F78">, 78</xref><xref ref-type="fig" rid="F79">, 79</xref><xref ref-type="fig" rid="F80">, 80</xref><xref ref-type="fig" rid="F81">, 81</xref><xref ref-type="fig" rid="F82">, 82</xref></tp:nomenclature><tp:treatment-sec sec-type="etymology" id="SECID0E15DK"><title>Etymology.</title><p>The species name <italic>parabessa</italic> refers to the morphological similarity with <italic><tp:taxon-name><tp:taxon-name-part taxon-name-part-type="genus" reg="Papuanatula">P.</tp:taxon-name-part><tp:taxon-name-part taxon-name-part-type="species" reg="bessa">bessa</tp:taxon-name-part></tp:taxon-name></italic>.</p></tp:treatment-sec><tp:treatment-sec sec-type="material" id="SECID0EN6DK"><title>Material examined.</title><p><bold><italic>Holotype</italic>.</bold> Papua New Guinea • larva; Madang Prov., Simbai area; <named-content xmlns:xlink="http://www.w3.org/1999/xlink" content-type="dwc:verbatimCoordinates" xlink:type="simple"><named-content content-type="geo-json" specific-use="{&#34;type&#34;:&#34;Point&#34;,&#34;coordinates&#34;:[144.591944,-5.211667]}" id="NCID0E26DK" xlink:type="simple">05°12'42"S, 144°35'31"E</named-content></named-content>; 1800–2400 m; 8.iii.2007; leg. Kinibel; (PNG 151); on slide; GBIFCH00592628; <named-content xmlns:xlink="http://www.w3.org/1999/xlink" content-type="dwc:institutional_code" xlink:title="Zoologische Staatssammlungen München" xlink:href="http://grbio.org/institution/bavarian-state-collection-zoology" xlink:type="simple">ZSM</named-content>/<abbrev xmlns:xlink="http://www.w3.org/1999/xlink" xlink:title="Zoologische Staatssammlungen München" id="ABBRID0EEAEK" xlink:type="simple">SNSB</abbrev>. <bold><italic>Paratypes</italic>.</bold> 14 larvae; same data as holotype; 3 on slides; GBIFCH00976134, GBIFCH00976137, GBIFCH01221772; <named-content xmlns:xlink="http://www.w3.org/1999/xlink" content-type="dwc:institutional_code" xlink:title="Muséum cantonal des Sciences Naturelles" xlink:href="http://grbio.org/institution/musee-zoologique-0" xlink:type="simple">MZL</named-content>; 11 in alcohol; GBIFCH00975778, GBIFCH00976055, GBIFCH00976068, GBIFCH00976135, GBIFCH00976136, GBIFCH00976138; <named-content xmlns:xlink="http://www.w3.org/1999/xlink" content-type="dwc:institutional_code" xlink:title="Muséum cantonal des Sciences Naturelles" xlink:href="http://grbio.org/institution/musee-zoologique-0" xlink:type="simple">MZL</named-content> • 2 larvae; Papua New Guinea; Madang Prov., Simbai area, <named-content xmlns:xlink="http://www.w3.org/1999/xlink" content-type="dwc:verbatimCoordinates" xlink:type="simple"><named-content content-type="geo-json" specific-use="{&#34;type&#34;:&#34;Point&#34;,&#34;coordinates&#34;:[144.621389,-5.223056]}" id="NCID0EXAEK" xlink:type="simple">05°13'23"S, 144°37'17"E</named-content></named-content>; 1200 m, 10.iii.2007; leg. Kinibel; (PNG 152); in alcohol; GBIFCH00975776, GBIFCH00976133; <named-content xmlns:xlink="http://www.w3.org/1999/xlink" content-type="dwc:institutional_code" xlink:title="Muséum cantonal des Sciences Naturelles" xlink:href="http://grbio.org/institution/musee-zoologique-0" xlink:type="simple">MZL</named-content> • 3 larvae; Enga Prov., Wapanamanda; <named-content xmlns:xlink="http://www.w3.org/1999/xlink" content-type="dwc:verbatimCoordinates" xlink:type="simple"><named-content content-type="geo-json" specific-use="{&#34;type&#34;:&#34;Point&#34;,&#34;coordinates&#34;:[143.922222,-5.635000]}" id="NCID0EDBEK" xlink:type="simple">05°38'06"S, 143°55'20"E</named-content></named-content>; 1500 m; 6.xii.2006; leg. M. Balke &amp; Kinibel; (PNG 128); in alcohol; GBIFCH00975773, GBIFCH00976128; <named-content xmlns:xlink="http://www.w3.org/1999/xlink" content-type="dwc:institutional_code" xlink:title="Muséum cantonal des Sciences Naturelles" xlink:href="http://grbio.org/institution/musee-zoologique-0" xlink:type="simple">MZL</named-content> • 8 larvae; Eastern Highlands Prov., Akameku - Brahmin, Bismarck Range; near <named-content xmlns:xlink="http://www.w3.org/1999/xlink" content-type="dwc:verbatimCoordinates" xlink:type="simple"><named-content content-type="geo-json" specific-use="{&#34;type&#34;:&#34;Point&#34;,&#34;coordinates&#34;:[145.386944,-5.879167]}" id="NCID0EPBEK" xlink:type="simple">05°52'45"S, 145°23'13"E</named-content></named-content>; 1200 m; 24.xi.2006; leg. M. Balke &amp; Kinibel; (PNG 110); in alcohol; GBIFCH00975782, GBIFCH00976091; <named-content xmlns:xlink="http://www.w3.org/1999/xlink" content-type="dwc:institutional_code" xlink:title="Muséum cantonal des Sciences Naturelles" xlink:href="http://grbio.org/institution/musee-zoologique-0" xlink:type="simple">MZL</named-content>.</p></tp:treatment-sec><tp:treatment-sec sec-type="diagnosis" id="SECID0EYBEK"><title>Diagnosis.</title><p><bold>Larva</bold>. The following combination of characters distinguishes <italic><tp:taxon-name><tp:taxon-name-part taxon-name-part-type="genus" reg="Papuanatula">P.</tp:taxon-name-part><tp:taxon-name-part taxon-name-part-type="species" reg="parabessa">parabessa</tp:taxon-name-part></tp:taxon-name></italic> sp. nov. from other species of <italic><tp:taxon-name><tp:taxon-name-part taxon-name-part-type="genus" reg="Papuanatula">Papuanatula</tp:taxon-name-part></tp:taxon-name></italic> s. str.: body dorsally with row of long, fine, simple setae along midline; metanotum and abdominal terga I–V with medioposterior, broad, paired humps; abdominal terga II–VI with paired, semicircular, dark brown markings; femur grey-brown, basally with wedge-shaped blank, dorsally with submarginal, dark grey-brown streak; paracercus with nine segments.</p></tp:treatment-sec><tp:treatment-sec sec-type="description" id="SECID0ESCEK"><title>Description.</title><p><bold>Larva</bold> (Figs <xref ref-type="fig" rid="F77">77</xref>–<xref ref-type="fig" rid="F82">82</xref>). Body length 4.2–5.8 mm, cerci much longer than body length (~ 2×).</p><p><bold><italic>Cuticular coloration</italic></bold> (Fig. <xref ref-type="fig" rid="F77">77a–d</xref>) Head and thorax dorsally grey-brown, with complex pattern. Abdomen dorsally brown, terga V, VI, and X pale brown; terga II–VI with paired, semicircular, dark brown markings; terga VII–IX with small, paired, dark brown spots. Femur grey-brown, basally with wedge-shaped blank, dorsally with submarginal, dark grey-brown streak. Tibia pale grey-brown; tarsus brown. Head, thorax and abdominal segment I ventrally ecru; protuberances of thoracic sterna brown. Abdominal segments II–VI and X yellow-brown, VII–IX brown. Cerci pale brown.</p><fig id="F77" position="float" orientation="portrait"><object-id xmlns:xlink="http://www.w3.org/1999/xlink" content-type="doi" xlink:type="simple">10.3897/zookeys.1227.138100.figure77</object-id><object-id xmlns:xlink="http://www.w3.org/1999/xlink" content-type="arpha" xlink:type="simple">C0A1D275-396E-5A5D-9988-1EE41E4C80BB</object-id><label>Figure 77.</label><caption><p><tp:taxon-name><tp:taxon-name-part taxon-name-part-type="genus" reg="Papuanatula">Papuanatula</tp:taxon-name-part> (<tp:taxon-name-part taxon-name-part-type="subgenus" reg="Papuanatula">Papuanatula</tp:taxon-name-part>) <tp:taxon-name-part taxon-name-part-type="species" reg="parabessa">parabessa</tp:taxon-name-part></tp:taxon-name> sp. nov., larva, habitus: <bold>a</bold> dorsal view <bold>b</bold> lateral view <bold>c</bold> dorsolateral view (arrows: paired humps) <bold>d</bold> ventral view. Scale bars: 1 mm.</p></caption><graphic xmlns:xlink="http://www.w3.org/1999/xlink" xlink:href="zookeys-1227-159_article-138100__-g077.jpg" position="float" orientation="portrait" xlink:type="simple" id="oo_1247491.jpg"><uri content-type="original_file" xlink:type="simple">https://binary.pensoft.net/fig/1247491</uri></graphic></fig><p><bold><italic>Hypodermal coloration</italic></bold> (Fig. <xref ref-type="fig" rid="F77">77a, c</xref>). Abdominal terga with narrow, dark brown to blackish, transverse band along posterior margin.</p><p><bold><italic>Head</italic></bold> (Fig. <xref ref-type="fig" rid="F77">77b</xref>). Dorsally with irregular row of long, fine, simple setae along midline. <bold><italic>Antenna</italic></bold> (Fig. <xref ref-type="fig" rid="F80">80h</xref>). Length ~ 1.5× head length. As typical for genus. <bold><italic>Developing turbinate eyes in last instar male larva</italic></bold> (Fig. <xref ref-type="fig" rid="F80">80h</xref>) large, subquadrangular, broadly touching each other. <bold><italic>Labrum</italic></bold> (Fig. <xref ref-type="fig" rid="F78">78a, b</xref>). Length 0.5× maximum width, laterally convex. Dorsal, sub-marginal arc with ~ 32 feathered setae. <bold><italic>Right mandible</italic></bold> (Fig. <xref ref-type="fig" rid="F78">78d, e</xref>). Margin between prostheca and mola with few denticles. Otherwise, as typical for subgenus. <bold><italic>Left mandible</italic></bold> (Fig. <xref ref-type="fig" rid="F78">78f, g</xref>). Margin between prostheca and mola smooth, without denticles. Otherwise, as typical for subgenus. <bold><italic>Hypopharynx</italic></bold> (Fig. <xref ref-type="fig" rid="F78">78c</xref>). As typical for genus. <bold><italic>Maxilla</italic></bold> (Fig. <xref ref-type="fig" rid="F79">79c, d</xref>). Maxillary palp subequal in length to galea-lacinia; palp segment II approximately as long as segment I. Otherwise, as typical for genus. <bold><italic>Labium</italic></bold> (Fig. <xref ref-type="fig" rid="F79">79a, b</xref>). As typical for the genus. Paraglossa dorsally with two spine-like setae near inner, distolateral margin. Labial palp with segment I 0.9× length of segments II and III combined. Segment II with minute distomedial protuberance, dorsally with row of five spine-like setae near outer, distolateral margin. Segment III conical, pointed; 0.7× length of segment II; inner dorsal margin with few feathered setae.</p><fig id="F78" position="float" orientation="portrait"><object-id xmlns:xlink="http://www.w3.org/1999/xlink" content-type="doi" xlink:type="simple">10.3897/zookeys.1227.138100.figure78</object-id><object-id xmlns:xlink="http://www.w3.org/1999/xlink" content-type="arpha" xlink:type="simple">20A0AC83-4281-5207-B5A1-FF16C612E6A3</object-id><label>Figure 78.</label><caption><p><tp:taxon-name><tp:taxon-name-part taxon-name-part-type="genus" reg="Papuanatula">Papuanatula</tp:taxon-name-part> (<tp:taxon-name-part taxon-name-part-type="subgenus" reg="Papuanatula">Papuanatula</tp:taxon-name-part>) <tp:taxon-name-part taxon-name-part-type="species" reg="parabessa">parabessa</tp:taxon-name-part></tp:taxon-name> sp. nov., larva: <bold>a</bold> labrum <bold>b</bold> labrum: dorsal, submarginal setae <bold>c</bold> hypopharynx and superlinguae <bold>d</bold> right mandible <bold>e</bold> right mandible: margin between prostheca and mola <bold>f</bold> left mandible <bold>g</bold> left mandible: margin between prostheca and mola. Scale bars: 20 µm (<bold>a, c, d, f</bold>); 10 µm (<bold>b</bold>).</p></caption><graphic xmlns:xlink="http://www.w3.org/1999/xlink" xlink:href="zookeys-1227-159_article-138100__-g078.jpg" position="float" orientation="portrait" xlink:type="simple" id="oo_1247492.jpg"><uri content-type="original_file" xlink:type="simple">https://binary.pensoft.net/fig/1247492</uri></graphic></fig><fig id="F79" position="float" orientation="portrait"><object-id xmlns:xlink="http://www.w3.org/1999/xlink" content-type="doi" xlink:type="simple">10.3897/zookeys.1227.138100.figure79</object-id><object-id xmlns:xlink="http://www.w3.org/1999/xlink" content-type="arpha" xlink:type="simple">C8F3346B-3C7E-5B6D-93EA-A250828ED81F</object-id><label>Figure 79.</label><caption><p><tp:taxon-name><tp:taxon-name-part taxon-name-part-type="genus" reg="Papuanatula">Papuanatula</tp:taxon-name-part> (<tp:taxon-name-part taxon-name-part-type="subgenus" reg="Papuanatula">Papuanatula</tp:taxon-name-part>) <tp:taxon-name-part taxon-name-part-type="species" reg="parabessa">parabessa</tp:taxon-name-part></tp:taxon-name> sp. nov., larva: <bold>a</bold> labium <bold>b</bold> labial palp <bold>c</bold> maxilla <bold>d</bold> maxillary palp. Scale bars: 50 µm (<bold>a, c</bold>); 10 µm (<bold>b, d</bold>).</p></caption><graphic xmlns:xlink="http://www.w3.org/1999/xlink" xlink:href="zookeys-1227-159_article-138100__-g079.jpg" position="float" orientation="portrait" xlink:type="simple" id="oo_1247493.jpg"><uri content-type="original_file" xlink:type="simple">https://binary.pensoft.net/fig/1247493</uri></graphic></fig><fig id="F80" position="float" orientation="portrait"><object-id xmlns:xlink="http://www.w3.org/1999/xlink" content-type="doi" xlink:type="simple">10.3897/zookeys.1227.138100.figure80</object-id><object-id xmlns:xlink="http://www.w3.org/1999/xlink" content-type="arpha" xlink:type="simple">487E12B3-B0B2-56D1-A58A-F58C1B1001A9</object-id><label>Figure 80.</label><caption><p><tp:taxon-name><tp:taxon-name-part taxon-name-part-type="genus" reg="Papuanatula">Papuanatula</tp:taxon-name-part> (<tp:taxon-name-part taxon-name-part-type="subgenus" reg="Papuanatula">Papuanatula</tp:taxon-name-part>) <tp:taxon-name-part taxon-name-part-type="species" reg="parabessa">parabessa</tp:taxon-name-part></tp:taxon-name> sp. nov., larva: <bold>a</bold> hind leg <bold>b</bold> hind femur: ventral margin <bold>c</bold> hind femur: posterior apex <bold>d</bold> hind tibia, ventral margin <bold>e</bold> hind tarsus: ventral margin <bold>f</bold> hind tibia: posterior surface <bold>g</bold> fore claw <bold>h</bold> male head, mature <bold>i</bold> developing gonostyli. Scale bars: 50 µm (<bold>a</bold>); 10 µm (<bold>b–g, i</bold>); 100 µm (<bold>h</bold>).</p></caption><graphic xmlns:xlink="http://www.w3.org/1999/xlink" xlink:href="zookeys-1227-159_article-138100__-g080.jpg" position="float" orientation="portrait" xlink:type="simple" id="oo_1247494.jpg"><uri content-type="original_file" xlink:type="simple">https://binary.pensoft.net/fig/1247494</uri></graphic></fig><p><bold><italic>Thorax</italic>. <italic>Sterna</italic>.</bold> With small protuberances on sides of prosternum and close to openings of mesothoracic and metathoracic sternal apodemes (as in Fig. <xref ref-type="fig" rid="F108">108a</xref>). <bold><italic>Terga</italic></bold> (Figs <xref ref-type="fig" rid="F77">77b</xref>, <xref ref-type="fig" rid="F81">81a</xref>) with irregular row of long, fine, simple setae along midline. Metanotum with medioposterior, broad, paired humps. <bold><italic>Legs</italic></bold> (Fig. <xref ref-type="fig" rid="F88">88a–g</xref>). Ratio of leg segments: fore leg 0.8:1.0:0.3:0.1, middle leg 0.9:1.0:0.3:0.1 and hind leg 1.0:1.0:0.3:0.2. <bold><italic>Femur</italic></bold>. Length ~ 4× maximum width. <bold><italic>Claw</italic></bold> with one row of seven or eight denticles and one posterior seta.</p><p><bold><italic>Abdomen</italic>. <italic>Terga</italic></bold> (Figs <xref ref-type="fig" rid="F77">77b</xref>, <xref ref-type="fig" rid="F81">81a, b</xref>, <xref ref-type="fig" rid="F82">82d, e</xref>) with irregular row of long, fine, simple setae along midline. Terga I–V with medioposterior, broad, paired humps. Posterior margin of terga: I–II smooth, without denticles; III–IX with triangular, apically rounded denticles, partly with minute, pointed denticles in between. Surface with scattered small, ovoid, striated scales. <bold><italic>Tergalii</italic></bold> (Fig. <xref ref-type="fig" rid="F81">81e, f</xref>). Ovoid, tracheation well developed; margins smooth, with short, fine, simple setae. <bold><italic>Paraproct</italic></bold> (Fig. <xref ref-type="fig" rid="F82">82a–c</xref>). Posterior margin with prolongation and row of minute denticles. <bold><italic>Caudalii</italic></bold> (Fig. <xref ref-type="fig" rid="F81">81c, d</xref>). Cerci apart from basal and distal part with 1–5 swimming setae per segment, initially increasing and then again decreasing toward distal part. Paracercus with nine segments.</p><fig id="F81" position="float" orientation="portrait"><object-id xmlns:xlink="http://www.w3.org/1999/xlink" content-type="doi" xlink:type="simple">10.3897/zookeys.1227.138100.figure81</object-id><object-id xmlns:xlink="http://www.w3.org/1999/xlink" content-type="arpha" xlink:type="simple">09AA1B24-0EC3-5732-93AC-E21AABFF3A7A</object-id><label>Figure 81.</label><caption><p><tp:taxon-name><tp:taxon-name-part taxon-name-part-type="genus" reg="Papuanatula">Papuanatula</tp:taxon-name-part> (<tp:taxon-name-part taxon-name-part-type="subgenus" reg="Papuanatula">Papuanatula</tp:taxon-name-part>) <tp:taxon-name-part taxon-name-part-type="species" reg="parabessa">parabessa</tp:taxon-name-part></tp:taxon-name> sp. nov., larva: <bold>a</bold> metanotum and abdominal terga <bold>b</bold> abdominal terga <bold>c</bold> paracercus <bold>d</bold> cercus <bold>e</bold> tergalius IV <bold>f</bold> tergalius IV, margin. Scale bars: 20 µm (<bold>a, c</bold>); 10 µm (<bold>b, d, f</bold>); 50 µm (<bold>e</bold>).</p></caption><graphic xmlns:xlink="http://www.w3.org/1999/xlink" xlink:href="zookeys-1227-159_article-138100__-g081.jpg" position="float" orientation="portrait" xlink:type="simple" id="oo_1247495.jpg"><uri content-type="original_file" xlink:type="simple">https://binary.pensoft.net/fig/1247495</uri></graphic></fig><fig id="F82" position="float" orientation="portrait"><object-id xmlns:xlink="http://www.w3.org/1999/xlink" content-type="doi" xlink:type="simple">10.3897/zookeys.1227.138100.figure82</object-id><object-id xmlns:xlink="http://www.w3.org/1999/xlink" content-type="arpha" xlink:type="simple">BF2A1DAB-2C9B-5BD0-8F1E-BBF6475DACAC</object-id><label>Figure 82.</label><caption><p><tp:taxon-name><tp:taxon-name-part taxon-name-part-type="genus" reg="Papuanatula">Papuanatula</tp:taxon-name-part> (<tp:taxon-name-part taxon-name-part-type="subgenus" reg="Papuanatula">Papuanatula</tp:taxon-name-part>) <tp:taxon-name-part taxon-name-part-type="species" reg="parabessa">parabessa</tp:taxon-name-part></tp:taxon-name> sp. nov., larva: <bold>a</bold> paraproct <bold>b</bold> cercotractor <bold>c</bold> paraproct, distal margin <bold>d</bold> abdominal terga IV–VI (SEM; arrows: paired humps) <bold>e</bold> abdominal terga (SEM). Scale bars: 20 µm (<bold>a</bold>); 10 µm (<bold>b, c</bold>); 200 µm (<bold>d</bold>); 50 µm (<bold>e</bold>).</p></caption><graphic xmlns:xlink="http://www.w3.org/1999/xlink" xlink:href="zookeys-1227-159_article-138100__-g082.jpg" position="float" orientation="portrait" xlink:type="simple" id="oo_1247496.jpg"><uri content-type="original_file" xlink:type="simple">https://binary.pensoft.net/fig/1247496</uri></graphic></fig><p><bold><italic>Pose of subimaginal gonostyli under larval cuticle</italic></bold> (Fig. <xref ref-type="fig" rid="F80">80i</xref>). In mature larva ready to molt to subimago, subimaginal gonostyli packed under larval cuticle in “<italic><tp:taxon-name><tp:taxon-name-part taxon-name-part-type="genus" reg="Labiobaetis">Labiobaetis</tp:taxon-name-part></tp:taxon-name></italic>-type” pose: 2<sup>nd</sup> segments directed medially and bent proximally; 3<sup>rd</sup> segment directed medially (as continuation of 2<sup>nd</sup> segment) and narrowed apically.</p><p><bold>Subimago.</bold> Unknown.</p><p><bold>Imago.</bold> Unknown.</p><p><bold>Egg.</bold> Unknown.</p></tp:treatment-sec><tp:treatment-sec sec-type="distribution" id="SECID0ERREK"><title>Distribution.</title><p>New Guinea (Fig. <xref ref-type="fig" rid="F147">147</xref>).</p></tp:treatment-sec><tp:treatment-sec><!--Section generated to contain objects referenced in tp:taxon-treatment.--><fig id="F108" position="float" orientation="portrait"><object-id xmlns:xlink="http://www.w3.org/1999/xlink" content-type="doi" xlink:type="simple">10.3897/zookeys.1227.138100.figure108</object-id><object-id xmlns:xlink="http://www.w3.org/1999/xlink" content-type="arpha" xlink:type="simple">D72ED29D-36E5-568E-8C06-E0EB383CF3AD</object-id><label>Figure 108.</label><caption><p><tp:taxon-name><tp:taxon-name-part taxon-name-part-type="genus" reg="Papuanatula">Papuanatula</tp:taxon-name-part> (<tp:taxon-name-part taxon-name-part-type="subgenus" reg="Papuanatula">Papuanatula</tp:taxon-name-part>) <tp:taxon-name-part taxon-name-part-type="species" reg="parvatubera">parvatubera</tp:taxon-name-part></tp:taxon-name> sp. nov., larva (SEM): <bold>a</bold> pro-, meso-, and metasternum (arrows: protuberances) <bold>b</bold> hind claw <bold>c</bold> abdominal terga III–V <bold>d</bold> abdominal terga VII–X <bold>e</bold> abdominal tergum IV <bold>f</bold> abdominal tergum VIII. Scale bars: 200 µm (<bold>a</bold>); 40 µm (<bold>b</bold>); 100 µm (<bold>c, d</bold>); 30 µm (<bold>e</bold>); 20 µm (<bold>f</bold>).</p></caption><graphic xmlns:xlink="http://www.w3.org/1999/xlink" xlink:href="zookeys-1227-159_article-138100__-g108.jpg" position="float" orientation="portrait" xlink:type="simple" id="oo_1247522.jpg"><uri content-type="original_file" xlink:type="simple">https://binary.pensoft.net/fig/1247522</uri></graphic></fig><fig id="F88" position="float" orientation="portrait"><object-id xmlns:xlink="http://www.w3.org/1999/xlink" content-type="doi" xlink:type="simple">10.3897/zookeys.1227.138100.figure88</object-id><object-id xmlns:xlink="http://www.w3.org/1999/xlink" content-type="arpha" xlink:type="simple">1F3D0C70-844B-531D-8EF8-B4582C48FDE3</object-id><label>Figure 88.</label><caption><p><tp:taxon-name><tp:taxon-name-part taxon-name-part-type="genus" reg="Papuanatula">Papuanatula</tp:taxon-name-part> (<tp:taxon-name-part taxon-name-part-type="subgenus" reg="Papuanatula">Papuanatula</tp:taxon-name-part>) <tp:taxon-name-part taxon-name-part-type="species" reg="paracopis">paracopis</tp:taxon-name-part></tp:taxon-name> sp. nov., larva: <bold>a</bold> metanotum and abdominal terga I–V <bold>b</bold> abdominal terga VI–IX <bold>c</bold> abdominal terga <bold>d</bold> paracercus <bold>e, f</bold> cercus <bold>g</bold> paraproct. Scale bars: 100 µm (<bold>a, b</bold>); 10 µm (<bold>c, e, f</bold>); 20 µm (<bold>d, g</bold>).</p></caption><graphic xmlns:xlink="http://www.w3.org/1999/xlink" xlink:href="zookeys-1227-159_article-138100__-g088.jpg" position="float" orientation="portrait" xlink:type="simple" id="oo_1247502.jpg"><uri content-type="original_file" xlink:type="simple">https://binary.pensoft.net/fig/1247502</uri></graphic></fig><fig id="F147" position="float" orientation="portrait"><object-id xmlns:xlink="http://www.w3.org/1999/xlink" content-type="doi" xlink:type="simple">10.3897/zookeys.1227.138100.figure147</object-id><object-id xmlns:xlink="http://www.w3.org/1999/xlink" content-type="arpha" xlink:type="simple">756D01AE-D72A-546D-81F2-EEAA34CB09DC</object-id><label>Figure 147.</label><caption><p>Distribution of <italic><tp:taxon-name><tp:taxon-name-part taxon-name-part-type="genus" reg="Papuanatula">Papuanatula</tp:taxon-name-part></tp:taxon-name></italic> species (x: type locality).</p></caption><graphic xmlns:xlink="http://www.w3.org/1999/xlink" xlink:href="zookeys-1227-159_article-138100__-g147.jpg" position="float" orientation="portrait" xlink:type="simple" id="oo_1247565.jpg"><uri content-type="original_file" xlink:type="simple">https://binary.pensoft.net/fig/1247565</uri></graphic></fig></tp:treatment-sec></tp:taxon-treatment>
