# Supplementary material for: ﻿Redescription of Papuanatula Lugo-Ortiz & McCafferty (Ephemeroptera, Baetidae), with description of a new subgenus and 20 new species
Source: Zookeys. 2025 Feb 11;1227:159–347. doi: 10.3897/zookeys.1227.138100 (PMC11836624; doi:10.3897/zookeys.1227.138100)
Supplement: XML Treatment for Papuanatula (Papuanatula) paracopis [file zookeys.1227.138100-treatment19.xml]

<!DOCTYPE tp:taxon-treatment
  PUBLIC "-//TaxonX//DTD Taxonomic Treatment Publishing DTD v0 20100105//EN" "tax-treatment-NSO.dtd">
<tp:taxon-treatment xmlns:tp="http://www.plazi.org/taxpub"><tp:treatment-meta><kwd-group><label>Taxon classification</label><kwd>
              <named-content content-type="kingdom">Animalia</named-content>
            </kwd><kwd>
              <named-content content-type="order">Ephemeroptera</named-content>
            </kwd><kwd>
              <named-content content-type="family">Baetidae</named-content>
            </kwd></kwd-group><mixed-citation publication-type="journal"><person-group><name><surname>Kaltenbach</surname><given-names>Thomas</given-names></name><name><surname>Kluge</surname><given-names>Nikita J.</given-names></name><name><surname>Gattolliat</surname><given-names>Jean-Luc</given-names></name></person-group><article-title>﻿Redescription of <italic><tp:taxon-name><tp:taxon-name-part taxon-name-part-type="genus" reg="Papuanatula">Papuanatula</tp:taxon-name-part></tp:taxon-name></italic> Lugo-Ortiz &amp; McCafferty (<tp:taxon-name><tp:taxon-name-part taxon-name-part-type="order">Ephemeroptera</tp:taxon-name-part></tp:taxon-name>, <tp:taxon-name><tp:taxon-name-part taxon-name-part-type="family">Baetidae</tp:taxon-name-part></tp:taxon-name>), with description of a new subgenus and 20 new species</article-title><source>Zookeys</source><day>11</day><month>02</month><year>2025</year><volume>1227</volume><fpage>159</fpage><lpage>347</lpage><pub-id pub-id-type="doi">10.3897/zookeys.1227.138100</pub-id></mixed-citation></tp:treatment-meta><tp:nomenclature><label>﻿﻿</label><tp:taxon-name><object-id xmlns:xlink="http://www.w3.org/1999/xlink" content-type="arpha" xlink:type="simple">5D94675E-DBEE-563F-91DF-3A37F5829D8D</object-id><tp:taxon-name-part taxon-name-part-type="genus" reg="Papuanatula">Papuanatula</tp:taxon-name-part> (<tp:taxon-name-part taxon-name-part-type="subgenus" reg="Papuanatula">Papuanatula</tp:taxon-name-part>) <tp:taxon-name-part taxon-name-part-type="species" reg="paracopis">paracopis</tp:taxon-name-part><object-id xmlns:xlink="http://www.w3.org/1999/xlink" content-type="zoobank" xlink:type="simple">https://zoobank.org/BD19E649-08DB-467A-9FB5-006FFBB3E351</object-id></tp:taxon-name><tp:taxon-status xmlns:xlink="http://www.w3.org/1999/xlink" xlink:type="simple">sp. nov.</tp:taxon-status><xref ref-type="fig" rid="F83">Figs 83</xref><xref ref-type="fig" rid="F84">, 84</xref><xref ref-type="fig" rid="F85">, 85</xref><xref ref-type="fig" rid="F86">, 86</xref><xref ref-type="fig" rid="F87">, 87</xref><xref ref-type="fig" rid="F88">, 88</xref><xref ref-type="fig" rid="F89">, 89</xref></tp:nomenclature><tp:treatment-sec sec-type="etymology" id="SECID0ECUEK"><title>Etymology.</title><p>The species name <italic>paracopis</italic> refers to the morphological similarity with <italic><tp:taxon-name><tp:taxon-name-part taxon-name-part-type="genus" reg="Papuanatula">P.</tp:taxon-name-part><tp:taxon-name-part taxon-name-part-type="species" reg="copis">copis</tp:taxon-name-part></tp:taxon-name></italic>.</p></tp:treatment-sec><tp:treatment-sec sec-type="material" id="SECID0EVUEK"><title>Material examined.</title><p><bold><italic>Holotype</italic>.</bold> Papua New Guinea • larva; Eastern Highlands Prov., Akameku - Brahmin, Bismarck Range; <named-content xmlns:xlink="http://www.w3.org/1999/xlink" content-type="dwc:verbatimCoordinates" xlink:type="simple"><named-content content-type="geo-json" specific-use="{&#34;type&#34;:&#34;Point&#34;,&#34;coordinates&#34;:[145.370556,-5.946667]}" id="NCID0EDVEK" xlink:type="simple">05°56'48"S, 145°22'14"E</named-content></named-content>; 2200 m; 23.xi.2006; leg. M. Balke &amp; Kinibel; (PNG 106); on slide; GBIFCH00592627; <named-content xmlns:xlink="http://www.w3.org/1999/xlink" content-type="dwc:institutional_code" xlink:title="Zoologische Staatssammlungen München" xlink:href="http://grbio.org/institution/bavarian-state-collection-zoology" xlink:type="simple">ZSM</named-content>/<abbrev xmlns:xlink="http://www.w3.org/1999/xlink" xlink:title="Zoologische Staatssammlungen München" id="ABBRID0EMVEK" xlink:type="simple">SNSB</abbrev>. <bold><italic>Paratypes</italic>.</bold> 4 larvae; same data as holotype; 3 on slides; GBIFCH00592583, GBIFCH00592584, GBIFCH00976109, GBIFCH00976140; <named-content xmlns:xlink="http://www.w3.org/1999/xlink" content-type="dwc:institutional_code" xlink:title="Muséum cantonal des Sciences Naturelles" xlink:href="http://grbio.org/institution/musee-zoologique-0" xlink:type="simple">MZL</named-content>; 1 in alcohol; GBIFCH00975775; <named-content xmlns:xlink="http://www.w3.org/1999/xlink" content-type="dwc:institutional_code" xlink:title="Muséum cantonal des Sciences Naturelles" xlink:href="http://grbio.org/institution/musee-zoologique-0" xlink:type="simple">MZL</named-content>.</p></tp:treatment-sec><tp:treatment-sec sec-type="diagnosis" id="SECID0E3VEK"><title>Diagnosis.</title><p><bold>Larva</bold>. The following combination of characters distinguishes <italic><tp:taxon-name><tp:taxon-name-part taxon-name-part-type="genus" reg="Papuanatula">P.</tp:taxon-name-part><tp:taxon-name-part taxon-name-part-type="species" reg="paracopis">paracopis</tp:taxon-name-part></tp:taxon-name></italic> sp. nov. from other species of <italic><tp:taxon-name><tp:taxon-name-part taxon-name-part-type="genus" reg="Papuanatula">Papuanatula</tp:taxon-name-part></tp:taxon-name></italic> s. str.: body dorsally without row of long, fine, simple setae along midline; metanotum and abdominal terga I–VIII medially with conspicuous, long, hook-like protuberance, bent posteriad, on abdominal segment(s) IX (X) vestigial; labial palp segment II with small, distolateral protuberance; segment III oblong, conical; femur anteriorly with angulate blank in basal 1/2; paracercus vestigial.</p></tp:treatment-sec><tp:treatment-sec sec-type="description" id="SECID0EWWEK"><title>Description.</title><p><bold>Larva</bold> (Figs <xref ref-type="fig" rid="F83">83</xref>–<xref ref-type="fig" rid="F89">89</xref>). Body length ~ 6.8 mm, cerci much longer than body length.</p><p><bold><italic>Cuticular coloration</italic></bold> (Figs <xref ref-type="fig" rid="F83">83a–c</xref>, <xref ref-type="fig" rid="F84">84a, b</xref>). Head, thorax and abdomen dorsally brown to dark brown, abdominal segments X and partly IX brighter. Thorax with complex markings. Abdominal segments I–IX anteriorly and laterally darker, segments IV–IX with two dark brown dots in anteromedial area. Head and thorax ventrally ecru, thorax with pale brown to dark brown, paired protuberances near distolateral corners of sterna; abdomen ventrally pale yellow-brown, laterally with brown markings. Legs yellow-brown to brown, femur medially with submarginal brown streak and basally with angulate blank. Caudalii yellow-brown.</p><fig id="F83" position="float" orientation="portrait"><object-id xmlns:xlink="http://www.w3.org/1999/xlink" content-type="doi" xlink:type="simple">10.3897/zookeys.1227.138100.figure83</object-id><object-id xmlns:xlink="http://www.w3.org/1999/xlink" content-type="arpha" xlink:type="simple">539B411C-4706-5B46-9238-EEF2C51D221B</object-id><label>Figure 83.</label><caption><p><tp:taxon-name><tp:taxon-name-part taxon-name-part-type="genus" reg="Papuanatula">Papuanatula</tp:taxon-name-part> (<tp:taxon-name-part taxon-name-part-type="subgenus" reg="Papuanatula">Papuanatula</tp:taxon-name-part>) <tp:taxon-name-part taxon-name-part-type="species" reg="paracopis">paracopis</tp:taxon-name-part></tp:taxon-name> sp. nov., larva, habitus: <bold>a</bold> dorsal view <bold>b</bold> lateral view <bold>c</bold> ventral view. Scale bars: 1 mm.</p></caption><graphic xmlns:xlink="http://www.w3.org/1999/xlink" xlink:href="zookeys-1227-159_article-138100__-g083.jpg" position="float" orientation="portrait" xlink:type="simple" id="oo_1247497.jpg"><uri content-type="original_file" xlink:type="simple">https://binary.pensoft.net/fig/1247497</uri></graphic></fig><fig id="F84" position="float" orientation="portrait"><object-id xmlns:xlink="http://www.w3.org/1999/xlink" content-type="doi" xlink:type="simple">10.3897/zookeys.1227.138100.figure84</object-id><object-id xmlns:xlink="http://www.w3.org/1999/xlink" content-type="arpha" xlink:type="simple">E390C006-1E8D-537B-BFD2-A10C63874C5F</object-id><label>Figure 84.</label><caption><p><tp:taxon-name><tp:taxon-name-part taxon-name-part-type="genus" reg="Papuanatula">Papuanatula</tp:taxon-name-part> (<tp:taxon-name-part taxon-name-part-type="subgenus" reg="Papuanatula">Papuanatula</tp:taxon-name-part>) <tp:taxon-name-part taxon-name-part-type="species" reg="paracopis">paracopis</tp:taxon-name-part></tp:taxon-name> sp. nov., immature larva, habitus: <bold>a</bold> dorsal view <bold>b</bold> lateral view. Scale bars: 1 mm.</p></caption><graphic xmlns:xlink="http://www.w3.org/1999/xlink" xlink:href="zookeys-1227-159_article-138100__-g084.jpg" position="float" orientation="portrait" xlink:type="simple" id="oo_1247498.jpg"><uri content-type="original_file" xlink:type="simple">https://binary.pensoft.net/fig/1247498</uri></graphic></fig><p><bold><italic>Hypodermal coloration</italic></bold> (Figs <xref ref-type="fig" rid="F83">83a</xref>, <xref ref-type="fig" rid="F84">84a</xref>). Abdominal terga I–IX with wide dark brown transverse band close to anterior margin and narrower dark brown transverse band close to posterior margin.</p><p><bold><italic>Head</italic>. <italic>Antenna</italic></bold> (Fig. <xref ref-type="fig" rid="F86">86d</xref>). Length ~ 1.5× head length. As typical for subgenus. <bold><italic>Developing turbinate eyes in last instar male larva</italic></bold> (Fig. <xref ref-type="fig" rid="F86">86d</xref>) rather narrow, with big distance to each other. <bold><italic>Labrum</italic></bold> (Fig. <xref ref-type="fig" rid="F85">85a, b</xref>). Length 0.6× maximum width, laterally convex. Dorsal, sub-marginal arc with &gt; 50 densely articulated, feathered setae. <bold><italic>Right mandible</italic></bold> (Fig. <xref ref-type="fig" rid="F85">85d, e</xref>). Margin between prostheca and mola smooth, without denticles. Otherwise, as typical for subgenus. <bold><italic>Left mandible</italic></bold> (Fig. <xref ref-type="fig" rid="F85">85f–h</xref>). Margin between prostheca and mola with minute denticles toward subtriangular process. Otherwise, as typical for subgenus. <bold><italic>Hypopharynx</italic></bold> (Fig. <xref ref-type="fig" rid="F85">85c</xref>). As typical for genus. <bold><italic>Maxilla</italic></bold> (Fig. <xref ref-type="fig" rid="F86">86c</xref>). Maxillary palp slightly longer than galea-lacinia; palp segment II slender, partly sclerotized, approx. 1.2× as long as segment I, segment I thicker than segment II. Otherwise, as typical for genus. <bold><italic>Labium</italic></bold> (Fig. <xref ref-type="fig" rid="F86">86a, b</xref>). As typical for genus. Paraglossa dorsally with two spine-like setae near inner, distolateral margin. Labial palp with segment I 0.8× length of segments II and III combined. Segment II with very small, rounded, distomedial protuberance, dorsally with row of four or five spine-like setae near outer, distolateral margin. Segment III oblong, pointed, 0.6× length of segment II; inner dorsal margin with few feathered setae.</p><fig id="F85" position="float" orientation="portrait"><object-id xmlns:xlink="http://www.w3.org/1999/xlink" content-type="doi" xlink:type="simple">10.3897/zookeys.1227.138100.figure85</object-id><object-id xmlns:xlink="http://www.w3.org/1999/xlink" content-type="arpha" xlink:type="simple">08352107-C763-54E5-BCCA-FE6492DA74E3</object-id><label>Figure 85.</label><caption><p><tp:taxon-name><tp:taxon-name-part taxon-name-part-type="genus" reg="Papuanatula">Papuanatula</tp:taxon-name-part> (<tp:taxon-name-part taxon-name-part-type="subgenus" reg="Papuanatula">Papuanatula</tp:taxon-name-part>) <tp:taxon-name-part taxon-name-part-type="species" reg="paracopis">paracopis</tp:taxon-name-part></tp:taxon-name> sp. nov., larva: <bold>a</bold> labrum <bold>b</bold> labrum: dorsal, submarginal setae <bold>c</bold> hypopharynx and superlinguae <bold>d</bold> right mandible <bold>e</bold> right mandible: margin between prostheca and mola <bold>f</bold> left mandible <bold>g</bold> left mandible: margin between prostheca and mola <bold>h</bold> left mandible: mediolateral setae. Scale bars: 20 µm (<bold>a, c</bold>); 10 µm (<bold>b</bold>); 50 µm (<bold>d, f</bold>).</p></caption><graphic xmlns:xlink="http://www.w3.org/1999/xlink" xlink:href="zookeys-1227-159_article-138100__-g085.jpg" position="float" orientation="portrait" xlink:type="simple" id="oo_1247499.jpg"><uri content-type="original_file" xlink:type="simple">https://binary.pensoft.net/fig/1247499</uri></graphic></fig><fig id="F86" position="float" orientation="portrait"><object-id xmlns:xlink="http://www.w3.org/1999/xlink" content-type="doi" xlink:type="simple">10.3897/zookeys.1227.138100.figure86</object-id><object-id xmlns:xlink="http://www.w3.org/1999/xlink" content-type="arpha" xlink:type="simple">C0DABEC8-727C-5655-BE60-26C68812E1A6</object-id><label>Figure 86.</label><caption><p><tp:taxon-name><tp:taxon-name-part taxon-name-part-type="genus" reg="Papuanatula">Papuanatula</tp:taxon-name-part> (<tp:taxon-name-part taxon-name-part-type="subgenus" reg="Papuanatula">Papuanatula</tp:taxon-name-part>) <tp:taxon-name-part taxon-name-part-type="species" reg="paracopis">paracopis</tp:taxon-name-part></tp:taxon-name> sp. nov., larva: <bold>a</bold> labium <bold>b</bold> labial palp <bold>c</bold> maxilla <bold>d</bold> male head, mature. Scale bars: 50 µm (<bold>a, c</bold>); 20 µm (<bold>b</bold>); 100 µm (<bold>d</bold>).</p></caption><graphic xmlns:xlink="http://www.w3.org/1999/xlink" xlink:href="zookeys-1227-159_article-138100__-g086.jpg" position="float" orientation="portrait" xlink:type="simple" id="oo_1247500.jpg"><uri content-type="original_file" xlink:type="simple">https://binary.pensoft.net/fig/1247500</uri></graphic></fig><p><bold><italic>Thorax</italic>. <italic>Sterna</italic>.</bold> Protuberances poorly developed. <bold><italic>Terga</italic></bold> (Figs <xref ref-type="fig" rid="F83">83b</xref>, <xref ref-type="fig" rid="F84">84b</xref>, <xref ref-type="fig" rid="F88">88a</xref>, <xref ref-type="fig" rid="F89">89a</xref>). Mesonotum with small, posteromedial protuberance; metanotum posteromedially with hook-like, pointed protuberance, bent posteriorly. Immature larva with short, acute, posteromedial protuberance on pronotum. Surface of fore protoptera along developing veins and on inner margins with small, triangular, pointed scales. <bold><italic>Legs</italic></bold> (Fig. <xref ref-type="fig" rid="F87">87a–e</xref>). Ratio of leg segments: fore leg 0.9:1.0:0.3:0.2, middle leg 1.0:1.0:0.3:0.2 and hind leg 1.1:1.0:0.3:0.2. <bold><italic>Femur</italic>.</bold> Length ~ 3.5× maximum width. <bold><italic>Claw</italic></bold> with one row of nine denticles, 1<sup>st</sup> denticle longer than other ones, and one posterior seta.</p><fig id="F87" position="float" orientation="portrait"><object-id xmlns:xlink="http://www.w3.org/1999/xlink" content-type="doi" xlink:type="simple">10.3897/zookeys.1227.138100.figure87</object-id><object-id xmlns:xlink="http://www.w3.org/1999/xlink" content-type="arpha" xlink:type="simple">C243B38B-5C58-5EAB-9760-C8670E623008</object-id><label>Figure 87.</label><caption><p><tp:taxon-name><tp:taxon-name-part taxon-name-part-type="genus" reg="Papuanatula">Papuanatula</tp:taxon-name-part> (<tp:taxon-name-part taxon-name-part-type="subgenus" reg="Papuanatula">Papuanatula</tp:taxon-name-part>) <tp:taxon-name-part taxon-name-part-type="species" reg="paracopis">paracopis</tp:taxon-name-part></tp:taxon-name> sp. nov., larva: <bold>a</bold> middle leg <bold>b</bold> middle tarsus and claw <bold>c</bold> middle tibia, posterior surface <bold>d</bold> middle femur, ventral margin <bold>e</bold> middle tibia, ventral margin <bold>f</bold> tergalius II <bold>g</bold> tergalius II, margin. Scale bars: 50 µm (<bold>a</bold>); 10 µm (<bold>b–f, h</bold>); 20 µm (<bold>g</bold>).</p></caption><graphic xmlns:xlink="http://www.w3.org/1999/xlink" xlink:href="zookeys-1227-159_article-138100__-g087.jpg" position="float" orientation="portrait" xlink:type="simple" id="oo_1247501.jpg"><uri content-type="original_file" xlink:type="simple">https://binary.pensoft.net/fig/1247501</uri></graphic></fig><fig id="F88" position="float" orientation="portrait"><object-id xmlns:xlink="http://www.w3.org/1999/xlink" content-type="doi" xlink:type="simple">10.3897/zookeys.1227.138100.figure88</object-id><object-id xmlns:xlink="http://www.w3.org/1999/xlink" content-type="arpha" xlink:type="simple">1F3D0C70-844B-531D-8EF8-B4582C48FDE3</object-id><label>Figure 88.</label><caption><p><tp:taxon-name><tp:taxon-name-part taxon-name-part-type="genus" reg="Papuanatula">Papuanatula</tp:taxon-name-part> (<tp:taxon-name-part taxon-name-part-type="subgenus" reg="Papuanatula">Papuanatula</tp:taxon-name-part>) <tp:taxon-name-part taxon-name-part-type="species" reg="paracopis">paracopis</tp:taxon-name-part></tp:taxon-name> sp. nov., larva: <bold>a</bold> metanotum and abdominal terga I–V <bold>b</bold> abdominal terga VI–IX <bold>c</bold> abdominal terga <bold>d</bold> paracercus <bold>e, f</bold> cercus <bold>g</bold> paraproct. Scale bars: 100 µm (<bold>a, b</bold>); 10 µm (<bold>c, e, f</bold>); 20 µm (<bold>d, g</bold>).</p></caption><graphic xmlns:xlink="http://www.w3.org/1999/xlink" xlink:href="zookeys-1227-159_article-138100__-g088.jpg" position="float" orientation="portrait" xlink:type="simple" id="oo_1247502.jpg"><uri content-type="original_file" xlink:type="simple">https://binary.pensoft.net/fig/1247502</uri></graphic></fig><fig id="F89" position="float" orientation="portrait"><object-id xmlns:xlink="http://www.w3.org/1999/xlink" content-type="doi" xlink:type="simple">10.3897/zookeys.1227.138100.figure89</object-id><object-id xmlns:xlink="http://www.w3.org/1999/xlink" content-type="arpha" xlink:type="simple">5F6C75BF-75FC-5C66-BCBA-6E729422C2D9</object-id><label>Figure 89.</label><caption><p><tp:taxon-name><tp:taxon-name-part taxon-name-part-type="genus" reg="Papuanatula">Papuanatula</tp:taxon-name-part> (<tp:taxon-name-part taxon-name-part-type="subgenus" reg="Papuanatula">Papuanatula</tp:taxon-name-part>) <tp:taxon-name-part taxon-name-part-type="species" reg="paracopis">paracopis</tp:taxon-name-part></tp:taxon-name> sp. nov., larva (SEM): <bold>a</bold> mesonotum, metanotum, abdominal terga I–IX <bold>b</bold> metanotum, abdominal terga I–II <bold>c</bold> abdominal terga III–V <bold>d</bold> abdominal terga VII–IX <bold>e</bold> abdominal tergum VI. Scale bars: 500 µm (<bold>a</bold>); 200 µm (<bold>b</bold>); 300 µm (<bold>c</bold>); 100 µm (<bold>d</bold>); 30 µm (<bold>e</bold>).</p></caption><graphic xmlns:xlink="http://www.w3.org/1999/xlink" xlink:href="zookeys-1227-159_article-138100__-g089.jpg" position="float" orientation="portrait" xlink:type="simple" id="oo_1247503.jpg"><uri content-type="original_file" xlink:type="simple">https://binary.pensoft.net/fig/1247503</uri></graphic></fig><p><bold><italic>Abdomen</italic>. <italic>Terga</italic></bold> (Figs <xref ref-type="fig" rid="F83">83b</xref>, <xref ref-type="fig" rid="F84">84b</xref>, <xref ref-type="fig" rid="F88">88a–c</xref>, <xref ref-type="fig" rid="F89">89a–e</xref>). Abdominal terga I–VIII posteromedially with conspicuous, long, hook-like protuberance, bent posteriad, on abdominal segment(s) IX (X) vestigial; Posterior margin of terga: I smooth, without spines; II–IX with small, triangular, pointed denticles, increasing in length toward IX. Surface with scattered small, triangular, pointed scales. <bold><italic>Tergalii</italic></bold> (Fig. <xref ref-type="fig" rid="F87">87f, g</xref>). Broad oblique ovoid; tracheation developed, hardly visible due to brown pigmentation in large middle part; margins with minute serration and many short, fine, simple setae. <bold><italic>Paraproct</italic></bold> (Fig. <xref ref-type="fig" rid="F88">88g</xref>). Posterior margin with prolongation and with row of many minute denticles. <bold><italic>Caudalii</italic></bold> (Fig. <xref ref-type="fig" rid="F88">88d–f</xref>). Cerci without swimming setae; sometimes few rudimentary swimming setae or insertions still present. Paracercus vestigial.</p><p><bold><italic>Pose of subimaginal gonostyli under larval cuticle</italic>.</bold> Unknown.</p><p><bold>Subimago.</bold> Unknown.</p><p><bold>Imago.</bold> Unknown.</p><p><bold>Egg.</bold> Unknown.</p></tp:treatment-sec><tp:treatment-sec sec-type="distribution" id="SECID0ESGFK"><title>Distribution.</title><p>New Guinea (Fig. <xref ref-type="fig" rid="F147">147</xref>).</p></tp:treatment-sec><tp:treatment-sec><!--Section generated to contain objects referenced in tp:taxon-treatment.--><fig id="F147" position="float" orientation="portrait"><object-id xmlns:xlink="http://www.w3.org/1999/xlink" content-type="doi" xlink:type="simple">10.3897/zookeys.1227.138100.figure147</object-id><object-id xmlns:xlink="http://www.w3.org/1999/xlink" content-type="arpha" xlink:type="simple">756D01AE-D72A-546D-81F2-EEAA34CB09DC</object-id><label>Figure 147.</label><caption><p>Distribution of <italic><tp:taxon-name><tp:taxon-name-part taxon-name-part-type="genus" reg="Papuanatula">Papuanatula</tp:taxon-name-part></tp:taxon-name></italic> species (x: type locality).</p></caption><graphic xmlns:xlink="http://www.w3.org/1999/xlink" xlink:href="zookeys-1227-159_article-138100__-g147.jpg" position="float" orientation="portrait" xlink:type="simple" id="oo_1247565.jpg"><uri content-type="original_file" xlink:type="simple">https://binary.pensoft.net/fig/1247565</uri></graphic></fig></tp:treatment-sec></tp:taxon-treatment>
