# Supplementary material for: ﻿Redescription of Papuanatula Lugo-Ortiz & McCafferty (Ephemeroptera, Baetidae), with description of a new subgenus and 20 new species
Source: Zookeys. 2025 Feb 11;1227:159–347. doi: 10.3897/zookeys.1227.138100 (PMC11836624; doi:10.3897/zookeys.1227.138100)
Supplement: XML Treatment for Papuanatula (Papuanatula) paralenos [file zookeys.1227.138100-treatment20.xml]

<!DOCTYPE tp:taxon-treatment
  PUBLIC "-//TaxonX//DTD Taxonomic Treatment Publishing DTD v0 20100105//EN" "tax-treatment-NSO.dtd">
<tp:taxon-treatment xmlns:tp="http://www.plazi.org/taxpub"><tp:treatment-meta><kwd-group><label>Taxon classification</label><kwd>
              <named-content content-type="kingdom">Animalia</named-content>
            </kwd><kwd>
              <named-content content-type="order">Ephemeroptera</named-content>
            </kwd><kwd>
              <named-content content-type="family">Baetidae</named-content>
            </kwd></kwd-group><mixed-citation publication-type="journal"><person-group><name><surname>Kaltenbach</surname><given-names>Thomas</given-names></name><name><surname>Kluge</surname><given-names>Nikita J.</given-names></name><name><surname>Gattolliat</surname><given-names>Jean-Luc</given-names></name></person-group><article-title>﻿Redescription of <italic><tp:taxon-name><tp:taxon-name-part taxon-name-part-type="genus" reg="Papuanatula">Papuanatula</tp:taxon-name-part></tp:taxon-name></italic> Lugo-Ortiz &amp; McCafferty (<tp:taxon-name><tp:taxon-name-part taxon-name-part-type="order">Ephemeroptera</tp:taxon-name-part></tp:taxon-name>, <tp:taxon-name><tp:taxon-name-part taxon-name-part-type="family">Baetidae</tp:taxon-name-part></tp:taxon-name>), with description of a new subgenus and 20 new species</article-title><source>Zookeys</source><day>11</day><month>02</month><year>2025</year><volume>1227</volume><fpage>159</fpage><lpage>347</lpage><pub-id pub-id-type="doi">10.3897/zookeys.1227.138100</pub-id></mixed-citation></tp:treatment-meta><tp:nomenclature><label>﻿﻿</label><tp:taxon-name><object-id xmlns:xlink="http://www.w3.org/1999/xlink" content-type="arpha" xlink:type="simple">75065161-45BE-5F8D-A017-EF837EBC172B</object-id><tp:taxon-name-part taxon-name-part-type="genus" reg="Papuanatula">Papuanatula</tp:taxon-name-part> (<tp:taxon-name-part taxon-name-part-type="subgenus" reg="Papuanatula">Papuanatula</tp:taxon-name-part>) <tp:taxon-name-part taxon-name-part-type="species" reg="paralenos">paralenos</tp:taxon-name-part><object-id xmlns:xlink="http://www.w3.org/1999/xlink" content-type="zoobank" xlink:type="simple">https://zoobank.org/9F92CBA3-0908-499D-A7FE-2B425C8689F8</object-id></tp:taxon-name><tp:taxon-status xmlns:xlink="http://www.w3.org/1999/xlink" xlink:type="simple">sp. nov.</tp:taxon-status><xref ref-type="fig" rid="F90">Figs 90</xref><xref ref-type="fig" rid="F91">, 91</xref><xref ref-type="fig" rid="F92">, 92</xref><xref ref-type="fig" rid="F93">, 93</xref><xref ref-type="fig" rid="F94">, 94</xref><xref ref-type="fig" rid="F95">, 95</xref><xref ref-type="fig" rid="F96">, 96</xref></tp:nomenclature><tp:treatment-sec sec-type="etymology" id="SECID0EDJFK"><title>Etymology.</title><p>The species name <italic>paralenos</italic> refers to the morphological similarity with <italic><tp:taxon-name><tp:taxon-name-part taxon-name-part-type="genus" reg="Papuanatula">P.</tp:taxon-name-part><tp:taxon-name-part taxon-name-part-type="species" reg="lenos">lenos</tp:taxon-name-part></tp:taxon-name></italic>.</p></tp:treatment-sec><tp:treatment-sec sec-type="material" id="SECID0EWJFK"><title>Material examined.</title><p><bold><italic>Holotype</italic>.</bold> Papua New Guinea • larva; Eastern Highlands Prov., Marawaka, Ande; near <named-content xmlns:xlink="http://www.w3.org/1999/xlink" content-type="dwc:verbatimCoordinates" xlink:type="simple"><named-content content-type="geo-json" specific-use="{&#34;type&#34;:&#34;Point&#34;,&#34;coordinates&#34;:[145.830000,-7.028333]}" id="NCID0EEKFK" xlink:type="simple">07°01'42"S, 145°49'48"E</named-content></named-content>; 1700–1800 m, 9.xi.2006, leg. M. Balke &amp; Kinibel; (PNG 87); on slide; GBIFCH00976054; <named-content xmlns:xlink="http://www.w3.org/1999/xlink" content-type="dwc:institutional_code" xlink:title="Zoologische Staatssammlungen München" xlink:href="http://grbio.org/institution/bavarian-state-collection-zoology" xlink:type="simple">ZSM</named-content>/<abbrev xmlns:xlink="http://www.w3.org/1999/xlink" xlink:title="Zoologische Staatssammlungen München" id="ABBRID0ENKFK" xlink:type="simple">SNSB</abbrev>. <bold><italic>Paratypes</italic>.</bold> 30 in alcohol; same data as holotype; 3 on slides; GBIFCH00976142, GBIFCH01221768, GBIFCH01221769; <named-content xmlns:xlink="http://www.w3.org/1999/xlink" content-type="dwc:institutional_code" xlink:title="Muséum cantonal des Sciences Naturelles" xlink:href="http://grbio.org/institution/musee-zoologique-0" xlink:type="simple">MZL</named-content>; 27 in alcohol; GBIFCH00976019, GBIFCH00976039, GBIFCH00976064, GBIFCH00976065, GBIFCH00975796, GBIFCH00975771; <named-content xmlns:xlink="http://www.w3.org/1999/xlink" content-type="dwc:institutional_code" xlink:title="Muséum cantonal des Sciences Naturelles" xlink:href="http://grbio.org/institution/musee-zoologique-0" xlink:type="simple">MZL</named-content>.</p></tp:treatment-sec><tp:treatment-sec sec-type="material" id="SECID0E4KFK"><title>Other material.</title><p>Papua New Guinea • 1 larva; Gulf Prov., Marawaka, Mala; <named-content xmlns:xlink="http://www.w3.org/1999/xlink" content-type="dwc:verbatimCoordinates" xlink:type="simple"><named-content content-type="geo-json" specific-use="{&#34;type&#34;:&#34;Point&#34;,&#34;coordinates&#34;:[145.741111,-7.094444]}" id="NCID0EGLFK" xlink:type="simple">07°05'40"S, 145°44'28"E</named-content></named-content>; 1400 m; 11.xi.2006; leg. M. Balke &amp; Kinibel; (PNG 90); in alcohol; GBIFCH00975772; <named-content xmlns:xlink="http://www.w3.org/1999/xlink" content-type="dwc:institutional_code" xlink:title="Muséum cantonal des Sciences Naturelles" xlink:href="http://grbio.org/institution/musee-zoologique-0" xlink:type="simple">MZL</named-content> • 1 larva; Eastern Highlands Prov., Akameku - Brahmin, Bismarck Range; near <named-content xmlns:xlink="http://www.w3.org/1999/xlink" content-type="dwc:verbatimCoordinates" xlink:type="simple"><named-content content-type="geo-json" specific-use="{&#34;type&#34;:&#34;Point&#34;,&#34;coordinates&#34;:[145.386944,-5.879167]}" id="NCID0ESLFK" xlink:type="simple">05°52'45"S, 145°23'13"E</named-content></named-content>; 1200 m; 24.xi.2006; leg. M. Balke &amp; Kinibel; (PNG 110); in alcohol; GBIFCH00976092; <named-content xmlns:xlink="http://www.w3.org/1999/xlink" content-type="dwc:institutional_code" xlink:title="Muséum cantonal des Sciences Naturelles" xlink:href="http://grbio.org/institution/musee-zoologique-0" xlink:type="simple">MZL</named-content> • 1 larva; Central Prov., Tapini; <named-content xmlns:xlink="http://www.w3.org/1999/xlink" content-type="dwc:verbatimCoordinates" xlink:type="simple"><named-content content-type="geo-json" specific-use="{&#34;type&#34;:&#34;Point&#34;,&#34;coordinates&#34;:[146.996944,-8.341944]}" id="NCID0EBMFK" xlink:type="simple">08°20'31"S, 146°59'49"E</named-content></named-content>; 870 m; 29.x.2007; leg. Kinibel; (PNG 161); in alcohol; GBIFCH00976093; <named-content xmlns:xlink="http://www.w3.org/1999/xlink" content-type="dwc:institutional_code" xlink:title="Muséum cantonal des Sciences Naturelles" xlink:href="http://grbio.org/institution/musee-zoologique-0" xlink:type="simple">MZL</named-content>. • 2 larvae; Morobe Prov., Menyamya, Mt Inji; near <named-content xmlns:xlink="http://www.w3.org/1999/xlink" content-type="dwc:verbatimCoordinates" xlink:type="simple"><named-content content-type="geo-json" specific-use="{&#34;type&#34;:&#34;Point&#34;,&#34;coordinates&#34;:[146.022222,-7.246944]}" id="NCID0ENMFK" xlink:type="simple">07°14'49"S, 146°01'20"E</named-content></named-content>; 1700 m; 14.xi.2006; leg. M. Balke &amp; Kinibel; (PNG 96); in alcohol; GBIFCH00976067; <named-content xmlns:xlink="http://www.w3.org/1999/xlink" content-type="dwc:institutional_code" xlink:title="Muséum cantonal des Sciences Naturelles" xlink:href="http://grbio.org/institution/musee-zoologique-0" xlink:type="simple">MZL</named-content> • 1 larva; Enga Prov., Wapanamanda; <named-content xmlns:xlink="http://www.w3.org/1999/xlink" content-type="dwc:verbatimCoordinates" xlink:type="simple"><named-content content-type="geo-json" specific-use="{&#34;type&#34;:&#34;Point&#34;,&#34;coordinates&#34;:[143.922222,-5.635000]}" id="NCID0EZMFK" xlink:type="simple">05°38'06"S, 143°55'20"E</named-content></named-content>; 1500 m; 6.xii.2006; leg. M. Balke &amp; Kinibel; (PNG 128); in alcohol; GBIFCH00976066; <named-content xmlns:xlink="http://www.w3.org/1999/xlink" content-type="dwc:institutional_code" xlink:title="Muséum cantonal des Sciences Naturelles" xlink:href="http://grbio.org/institution/musee-zoologique-0" xlink:type="simple">MZL</named-content> • 32 larvae; Simbu Prov., Mt. Wilhelm, Pindaunde Creek, near fish farm, S4 (oria 5); <named-content xmlns:xlink="http://www.w3.org/1999/xlink" content-type="dwc:verbatimCoordinates" xlink:type="simple"><named-content content-type="geo-json" specific-use="{&#34;type&#34;:&#34;Point&#34;,&#34;coordinates&#34;:[145.087778,-5.817222]}" id="NCID0EFNFK" xlink:type="simple">05°49'02"S, 145°05'16"E</named-content></named-content>; 2600 m; 18.viii.1999; leg. L. Čížek; 31 in alcohol; GBIFCH00976125, GBIFCH00976098, GBIFCH00976099; 1 on slide; GBIFCH00592639, GBIFCH00592640; <named-content xmlns:xlink="http://www.w3.org/1999/xlink" content-type="dwc:institutional_code" xlink:title="Muséum cantonal des Sciences Naturelles" xlink:href="http://grbio.org/institution/musee-zoologique-0" xlink:type="simple">MZL</named-content>.</p></tp:treatment-sec><tp:treatment-sec sec-type="diagnosis" id="SECID0EONFK"><title>Diagnosis.</title><p><bold>Larva</bold>. The following combination of characters distinguishes <italic><tp:taxon-name><tp:taxon-name-part taxon-name-part-type="genus" reg="Papuanatula">P.</tp:taxon-name-part><tp:taxon-name-part taxon-name-part-type="species" reg="lenos">lenos</tp:taxon-name-part></tp:taxon-name></italic> from other species of <italic><tp:taxon-name><tp:taxon-name-part taxon-name-part-type="genus" reg="Papuanatula">Papuanatula</tp:taxon-name-part></tp:taxon-name></italic> s. str.: body dorsally without row of long, fine, simple setae along midline; body dorsally without protuberances; thorax ventrally without protuberances; pronotum dorsally with large, medial, dark brown marking at anterior margin, and fine, dark brown band along posterior margin; mesothorax with dark brown band along anterior margin; femur anteriorly with large, oblong, red brown to dark brown marking in basal 1/2, and pale red brown to dark brown marking in mediodistal area; paracercus with 6–8 segments; paraproct without posterior prolongation.</p></tp:treatment-sec><tp:treatment-sec sec-type="description" id="SECID0EIOFK"><title>Description.</title><p><bold>Larva</bold> (Figs <xref ref-type="fig" rid="F90">90</xref>–<xref ref-type="fig" rid="F96">96</xref>). Body length 4.0–5.5 mm, cerci much longer than body length.</p><p><bold><italic>Cuticular coloration</italic></bold> (Figs <xref ref-type="fig" rid="F90">90a–c</xref>, <xref ref-type="fig" rid="F91">91a</xref>). Head and thorax dorsally yellow-brown to grey-brown; Abdomen dorsally yellow-brown to dark brown; segments II–IV entirely dark brown, or segment IV with dark brown, crown-like marking; segments I–IX with oblique, dark brown to blackish lateral markings. Head and thorax ventrally ecru, abdomen ventrally pale yellow-brown. Legs yellow-brown to brown; Caudalii yellow-brown.</p><fig id="F90" position="float" orientation="portrait"><object-id xmlns:xlink="http://www.w3.org/1999/xlink" content-type="doi" xlink:type="simple">10.3897/zookeys.1227.138100.figure90</object-id><object-id xmlns:xlink="http://www.w3.org/1999/xlink" content-type="arpha" xlink:type="simple">5FAB3890-DFA8-57F6-BDC9-8670276F6DB1</object-id><label>Figure 90.</label><caption><p><tp:taxon-name><tp:taxon-name-part taxon-name-part-type="genus" reg="Papuanatula">Papuanatula</tp:taxon-name-part> (<tp:taxon-name-part taxon-name-part-type="subgenus" reg="Papuanatula">Papuanatula</tp:taxon-name-part>) <tp:taxon-name-part taxon-name-part-type="species" reg="paralenos">paralenos</tp:taxon-name-part></tp:taxon-name> sp. nov., larva, habitus: <bold>a</bold> dorsal view <bold>b</bold> lateral view <bold>c</bold> ventral view. Scale bars: 1 mm.</p></caption><graphic xmlns:xlink="http://www.w3.org/1999/xlink" xlink:href="zookeys-1227-159_article-138100__-g090.jpg" position="float" orientation="portrait" xlink:type="simple" id="oo_1247504.jpg"><uri content-type="original_file" xlink:type="simple">https://binary.pensoft.net/fig/1247504</uri></graphic></fig><fig id="F91" position="float" orientation="portrait"><object-id xmlns:xlink="http://www.w3.org/1999/xlink" content-type="doi" xlink:type="simple">10.3897/zookeys.1227.138100.figure91</object-id><object-id xmlns:xlink="http://www.w3.org/1999/xlink" content-type="arpha" xlink:type="simple">854AEA6D-DD60-5ACB-BF8F-43AB96B0432A</object-id><label>Figure 91.</label><caption><p><tp:taxon-name><tp:taxon-name-part taxon-name-part-type="genus" reg="Papuanatula">Papuanatula</tp:taxon-name-part> (<tp:taxon-name-part taxon-name-part-type="subgenus" reg="Papuanatula">Papuanatula</tp:taxon-name-part>) <tp:taxon-name-part taxon-name-part-type="species" reg="paralenos">paralenos</tp:taxon-name-part></tp:taxon-name> sp. nov., larva, habitus: <bold>a</bold> dorsal view. Scale bar: 1 mm.</p></caption><graphic xmlns:xlink="http://www.w3.org/1999/xlink" xlink:href="zookeys-1227-159_article-138100__-g091.jpg" position="float" orientation="portrait" xlink:type="simple" id="oo_1247505.jpg"><uri content-type="original_file" xlink:type="simple">https://binary.pensoft.net/fig/1247505</uri></graphic></fig><p><bold><italic>Hypodermal coloration</italic></bold> (Figs <xref ref-type="fig" rid="F90">90a–c</xref>, <xref ref-type="fig" rid="F91">91a</xref>). Pronotum with large, dark brown marking medially at anterior margin and fine, dark brown band along posterior margin; mesothorax with narrow, dark brown band along anterior margin. Abdominal terga I–IX with wide dark brown transverse band close to anterior margin and narrower dark brown transverse band close to posterior margin. Femur anteriorly with large, oblong, red brown to dark brown marking in basal 1/2 (somewhat variable in shape), and pale red brown to dark brown marking in mediodistal area; posteriorly with two red-brown to dark brown streaks close to dorsal margin.</p><p><bold><italic>Head</italic>. <italic>Antenna</italic></bold> (Fig. <xref ref-type="fig" rid="F90">90a, c</xref>). Length ~ 2× head length. As typical for subgenus. <bold><italic>Developing turbinate eyes in last instar male larva</italic></bold> (Fig. <xref ref-type="fig" rid="F93">93e</xref>) large, subquadrangular, nearly touching each other in the middle. <bold><italic>Labrum</italic></bold> (Figs <xref ref-type="fig" rid="F92">92a, b</xref>, <xref ref-type="fig" rid="F96">96f</xref>). Length 0.5× maximum width, laterally convex. Dorsal, sub-marginal arc with 15–17 feathered setae. <bold><italic>Right mandible</italic></bold> (Fig. <xref ref-type="fig" rid="F92">92d, e</xref>). Margin between prostheca and mola smooth. Otherwise, as typical for subgenus. <bold><italic>Left mandible</italic></bold> (Fig. <xref ref-type="fig" rid="F92">92f, g</xref>). Margin between prostheca and mola smooth, with several spines close to subtriangular process. Otherwise, as typical for subgenus. <bold><italic>Hypopharynx</italic></bold> (Fig. <xref ref-type="fig" rid="F92">92c</xref>). As typical for genus. <bold><italic>Maxilla</italic></bold> (Fig. <xref ref-type="fig" rid="F93">93c, d</xref>). Maxillary palp slightly longer than galea-lacinia; palp segment II slightly shorter than segment I. Otherwise, as typical for genus. <bold><italic>Labium</italic></bold> (Fig. <xref ref-type="fig" rid="F93">93a, b</xref>). As typical for genus. Paraglossa with one spine-like seta on inner, distolateral margin. Labial palp with segment I subequal in length to segments II and III combined. Segment II without distomedial protuberance, dorsally with row of four spine-like setae near outer, distolateral margin. Segment III slightly bulbous, pointed, 0.8× length of segment II; inner dorsal margin with few feathered setae.</p><fig id="F92" position="float" orientation="portrait"><object-id xmlns:xlink="http://www.w3.org/1999/xlink" content-type="doi" xlink:type="simple">10.3897/zookeys.1227.138100.figure92</object-id><object-id xmlns:xlink="http://www.w3.org/1999/xlink" content-type="arpha" xlink:type="simple">1A19790C-B66B-5B5C-ABAF-213F9A3C72C1</object-id><label>Figure 92.</label><caption><p><tp:taxon-name><tp:taxon-name-part taxon-name-part-type="genus" reg="Papuanatula">Papuanatula</tp:taxon-name-part> (<tp:taxon-name-part taxon-name-part-type="subgenus" reg="Papuanatula">Papuanatula</tp:taxon-name-part>) <tp:taxon-name-part taxon-name-part-type="species" reg="paralenos">paralenos</tp:taxon-name-part></tp:taxon-name> sp. nov., larva: <bold>a</bold> labrum <bold>b</bold> labrum: dorsal, submarginal setae <bold>c</bold> hypopharynx and superlinguae <bold>d</bold> right mandible <bold>e</bold> right mandible: margin between prostheca and mola <bold>f</bold> left mandible <bold>g</bold> left mandible: margin between prostheca and mola. Scale bars: 20 µm (<bold>a, c, d, f</bold>); 10 µm (<bold>b</bold>).</p></caption><graphic xmlns:xlink="http://www.w3.org/1999/xlink" xlink:href="zookeys-1227-159_article-138100__-g092.jpg" position="float" orientation="portrait" xlink:type="simple" id="oo_1247506.jpg"><uri content-type="original_file" xlink:type="simple">https://binary.pensoft.net/fig/1247506</uri></graphic></fig><fig id="F93" position="float" orientation="portrait"><object-id xmlns:xlink="http://www.w3.org/1999/xlink" content-type="doi" xlink:type="simple">10.3897/zookeys.1227.138100.figure93</object-id><object-id xmlns:xlink="http://www.w3.org/1999/xlink" content-type="arpha" xlink:type="simple">EE8DD4E7-708A-5B6E-B897-4FE560427FA0</object-id><label>Figure 93.</label><caption><p><tp:taxon-name><tp:taxon-name-part taxon-name-part-type="genus" reg="Papuanatula">Papuanatula</tp:taxon-name-part> (<tp:taxon-name-part taxon-name-part-type="subgenus" reg="Papuanatula">Papuanatula</tp:taxon-name-part>) <tp:taxon-name-part taxon-name-part-type="species" reg="paralenos">paralenos</tp:taxon-name-part></tp:taxon-name> sp. nov., larva: <bold>a</bold> labium <bold>b</bold> labial palp <bold>c</bold> maxilla <bold>d</bold> maxillary palp <bold>e</bold> male head, mature <bold>f</bold> tergalius IV <bold>g</bold> tergalius IV, margin. Scale bars: 50 µm (<bold>a, c</bold>); 10 µm (<bold>b, d, g</bold>); 100 µm (<bold>e</bold>); 20 µm (<bold>f</bold>).</p></caption><graphic xmlns:xlink="http://www.w3.org/1999/xlink" xlink:href="zookeys-1227-159_article-138100__-g093.jpg" position="float" orientation="portrait" xlink:type="simple" id="oo_1247507.jpg"><uri content-type="original_file" xlink:type="simple">https://binary.pensoft.net/fig/1247507</uri></graphic></fig><p><bold><italic>Thorax</italic>. <italic>Sterna</italic></bold> without protuberances. <bold><italic>Terga</italic></bold> without protuberances. <bold><italic>Legs</italic></bold> (Fig. <xref ref-type="fig" rid="F94">94a–h</xref>). Ratio of leg segments: fore leg 0.9:1.0:0.3:0.1, middle leg 1.0:1.0:0.3:0.1 and hind leg 1.1:1.0:0.3:0.1. <bold><italic>Femur</italic>.</bold> Length ~ 2.6× maximum width. Many medium, pointed, spine-like setae along ventral margin. <bold><italic>Claw</italic></bold> with one row of 5–7 denticles, distalmost denticle with distance to other denticles; one posterior seta.</p><fig id="F94" position="float" orientation="portrait"><object-id xmlns:xlink="http://www.w3.org/1999/xlink" content-type="doi" xlink:type="simple">10.3897/zookeys.1227.138100.figure94</object-id><object-id xmlns:xlink="http://www.w3.org/1999/xlink" content-type="arpha" xlink:type="simple">43194665-FB15-5597-835B-EB1B593848D1</object-id><label>Figure 94.</label><caption><p><tp:taxon-name><tp:taxon-name-part taxon-name-part-type="genus" reg="Papuanatula">Papuanatula</tp:taxon-name-part> (<tp:taxon-name-part taxon-name-part-type="subgenus" reg="Papuanatula">Papuanatula</tp:taxon-name-part>) <tp:taxon-name-part taxon-name-part-type="species" reg="paralenos">paralenos</tp:taxon-name-part></tp:taxon-name> sp. nov., larva: <bold>a</bold> fore leg <bold>b</bold> fore femur: ventral margin <bold>c</bold> fore femur: posterior apex <bold>d</bold> fore tibia: ventral margin <bold>e</bold> hind tibia: posterior surface <bold>f</bold> fore tarsus: ventral margin <bold>g</bold> fore claw <bold>h</bold> fore claw (arrow: posterior seta) <bold>i</bold> developing gonostyli. Scale bars: 50 µm (<bold>a</bold>); 10 µm (<bold>b–h</bold>); 20 µm (<bold>i</bold>).</p></caption><graphic xmlns:xlink="http://www.w3.org/1999/xlink" xlink:href="zookeys-1227-159_article-138100__-g094.jpg" position="float" orientation="portrait" xlink:type="simple" id="oo_1247508.jpg"><uri content-type="original_file" xlink:type="simple">https://binary.pensoft.net/fig/1247508</uri></graphic></fig><p><bold><italic>Abdomen</italic>. <italic>Terga</italic></bold> (Figs <xref ref-type="fig" rid="F95">95a–c</xref>, <xref ref-type="fig" rid="F96">96a–e</xref>). Abdominal terga without protuberances. Posterior margin of terga: I–III smooth, without denticles; IV–IX with triangular, pointed denticles. Surface with scattered small, trapezoid, striated, apically serrate scales. <bold><italic>Tergalii</italic></bold> (Fig. <xref ref-type="fig" rid="F93">93f, g</xref>). Ovoid, tracheation rather poorly developed; costal margin with minute serration and short, fine, simple setae; anal margin smooth, with short, fine, simple setae. <bold><italic>Paraproct</italic></bold> (Fig. <xref ref-type="fig" rid="F95">95f</xref>). Posterior margin without prolongation, smooth, without denticles. <bold><italic>Caudalii</italic></bold> (Fig. <xref ref-type="fig" rid="F95">95d, e</xref>). Cerci without swimming setae; sometimes one or two insertions still present. Paracercus with 6–8 segments.</p><fig id="F95" position="float" orientation="portrait"><object-id xmlns:xlink="http://www.w3.org/1999/xlink" content-type="doi" xlink:type="simple">10.3897/zookeys.1227.138100.figure95</object-id><object-id xmlns:xlink="http://www.w3.org/1999/xlink" content-type="arpha" xlink:type="simple">33643B6C-4896-5ECB-8E3F-23328112D377</object-id><label>Figure 95.</label><caption><p><tp:taxon-name><tp:taxon-name-part taxon-name-part-type="genus" reg="Papuanatula">Papuanatula</tp:taxon-name-part> (<tp:taxon-name-part taxon-name-part-type="subgenus" reg="Papuanatula">Papuanatula</tp:taxon-name-part>) <tp:taxon-name-part taxon-name-part-type="species" reg="paralenos">paralenos</tp:taxon-name-part></tp:taxon-name> sp. nov., larva: <bold>a–c</bold> abdominal terga <bold>d</bold> paracercus <bold>e</bold> cercus <bold>f</bold> paraproct. Scale bars: 10 µm (<bold>a–c, e, f</bold>); 20 µm (<bold>d</bold>).</p></caption><graphic xmlns:xlink="http://www.w3.org/1999/xlink" xlink:href="zookeys-1227-159_article-138100__-g095.jpg" position="float" orientation="portrait" xlink:type="simple" id="oo_1247509.jpg"><uri content-type="original_file" xlink:type="simple">https://binary.pensoft.net/fig/1247509</uri></graphic></fig><fig id="F96" position="float" orientation="portrait"><object-id xmlns:xlink="http://www.w3.org/1999/xlink" content-type="doi" xlink:type="simple">10.3897/zookeys.1227.138100.figure96</object-id><object-id xmlns:xlink="http://www.w3.org/1999/xlink" content-type="arpha" xlink:type="simple">92674DAD-DE45-5734-8B55-00972AC33FBA</object-id><label>Figure 96.</label><caption><p><tp:taxon-name><tp:taxon-name-part taxon-name-part-type="genus" reg="Papuanatula">Papuanatula</tp:taxon-name-part> (<tp:taxon-name-part taxon-name-part-type="subgenus" reg="Papuanatula">Papuanatula</tp:taxon-name-part>) <tp:taxon-name-part taxon-name-part-type="species" reg="paralenos">paralenos</tp:taxon-name-part></tp:taxon-name> sp. nov., larva (SEM): <bold>a</bold> abdominal terga I–IV <bold>b</bold> abdominal terga V–VII <bold>c</bold> abdominal terga VII–IX <bold>d</bold> abdominal tergum V <bold>e</bold> abdominal tergum VII <bold>f</bold> labrum: dorsal submarginal setae. Scale bars: 300 µm (<bold>a, b</bold>); 100 µm (<bold>c</bold>); 40 µm (<bold>d, e</bold>); 10 µm (<bold>f</bold>).</p></caption><graphic xmlns:xlink="http://www.w3.org/1999/xlink" xlink:href="zookeys-1227-159_article-138100__-g096.jpg" position="float" orientation="portrait" xlink:type="simple" id="oo_1247510.jpg"><uri content-type="original_file" xlink:type="simple">https://binary.pensoft.net/fig/1247510</uri></graphic></fig><p><bold><italic>Pose of subimaginal gonostyli under larval cuticle</italic></bold> (Fig. <xref ref-type="fig" rid="F94">94i</xref>). As typical for subgenus. Segment III conical.</p><p><bold>Subimago.</bold> Unknown.</p><p><bold>Imago.</bold> Unknown.</p><p><bold>Egg.</bold> Unknown.</p></tp:treatment-sec><tp:treatment-sec sec-type="distribution" id="SECID0ER4FK"><title>Distribution.</title><p>New Guinea (Fig. <xref ref-type="fig" rid="F147">147</xref>).</p></tp:treatment-sec><tp:treatment-sec><!--Section generated to contain objects referenced in tp:taxon-treatment.--><fig id="F147" position="float" orientation="portrait"><object-id xmlns:xlink="http://www.w3.org/1999/xlink" content-type="doi" xlink:type="simple">10.3897/zookeys.1227.138100.figure147</object-id><object-id xmlns:xlink="http://www.w3.org/1999/xlink" content-type="arpha" xlink:type="simple">756D01AE-D72A-546D-81F2-EEAA34CB09DC</object-id><label>Figure 147.</label><caption><p>Distribution of <italic><tp:taxon-name><tp:taxon-name-part taxon-name-part-type="genus" reg="Papuanatula">Papuanatula</tp:taxon-name-part></tp:taxon-name></italic> species (x: type locality).</p></caption><graphic xmlns:xlink="http://www.w3.org/1999/xlink" xlink:href="zookeys-1227-159_article-138100__-g147.jpg" position="float" orientation="portrait" xlink:type="simple" id="oo_1247565.jpg"><uri content-type="original_file" xlink:type="simple">https://binary.pensoft.net/fig/1247565</uri></graphic></fig></tp:treatment-sec></tp:taxon-treatment>
