# Supplementary material for: ﻿Redescription of Papuanatula Lugo-Ortiz & McCafferty (Ephemeroptera, Baetidae), with description of a new subgenus and 20 new species
Source: Zookeys. 2025 Feb 11;1227:159–347. doi: 10.3897/zookeys.1227.138100 (PMC11836624; doi:10.3897/zookeys.1227.138100)
Supplement: XML Treatment for Papuanatula (Papuanatula) paratuber [file zookeys.1227.138100-treatment21.xml]

<!DOCTYPE tp:taxon-treatment
  PUBLIC "-//TaxonX//DTD Taxonomic Treatment Publishing DTD v0 20100105//EN" "tax-treatment-NSO.dtd">
<tp:taxon-treatment xmlns:tp="http://www.plazi.org/taxpub"><tp:treatment-meta><kwd-group><label>Taxon classification</label><kwd>
              <named-content content-type="kingdom">Animalia</named-content>
            </kwd><kwd>
              <named-content content-type="order">Ephemeroptera</named-content>
            </kwd><kwd>
              <named-content content-type="family">Baetidae</named-content>
            </kwd></kwd-group><mixed-citation publication-type="journal"><person-group><name><surname>Kaltenbach</surname><given-names>Thomas</given-names></name><name><surname>Kluge</surname><given-names>Nikita J.</given-names></name><name><surname>Gattolliat</surname><given-names>Jean-Luc</given-names></name></person-group><article-title>﻿Redescription of <italic><tp:taxon-name><tp:taxon-name-part taxon-name-part-type="genus" reg="Papuanatula">Papuanatula</tp:taxon-name-part></tp:taxon-name></italic> Lugo-Ortiz &amp; McCafferty (<tp:taxon-name><tp:taxon-name-part taxon-name-part-type="order">Ephemeroptera</tp:taxon-name-part></tp:taxon-name>, <tp:taxon-name><tp:taxon-name-part taxon-name-part-type="family">Baetidae</tp:taxon-name-part></tp:taxon-name>), with description of a new subgenus and 20 new species</article-title><source>Zookeys</source><day>11</day><month>02</month><year>2025</year><volume>1227</volume><fpage>159</fpage><lpage>347</lpage><pub-id pub-id-type="doi">10.3897/zookeys.1227.138100</pub-id></mixed-citation></tp:treatment-meta><tp:nomenclature><label>﻿﻿</label><tp:taxon-name><object-id xmlns:xlink="http://www.w3.org/1999/xlink" content-type="arpha" xlink:type="simple">69934095-D95F-52A1-81A8-F295840862F3</object-id><tp:taxon-name-part taxon-name-part-type="genus" reg="Papuanatula">Papuanatula</tp:taxon-name-part> (<tp:taxon-name-part taxon-name-part-type="subgenus" reg="Papuanatula">Papuanatula</tp:taxon-name-part>) <tp:taxon-name-part taxon-name-part-type="species" reg="paratuber">paratuber</tp:taxon-name-part><object-id xmlns:xlink="http://www.w3.org/1999/xlink" content-type="zoobank" xlink:type="simple">https://zoobank.org/AB376816-DEFE-4FB4-91AF-091B16381C7B</object-id></tp:taxon-name><tp:taxon-status xmlns:xlink="http://www.w3.org/1999/xlink" xlink:type="simple">sp. nov.</tp:taxon-status><xref ref-type="fig" rid="F97">Figs 97</xref><xref ref-type="fig" rid="F98">, 98</xref><xref ref-type="fig" rid="F99">, 99</xref><xref ref-type="fig" rid="F100">, 100</xref><xref ref-type="fig" rid="F101">, 101</xref><xref ref-type="fig" rid="F102">, 102</xref></tp:nomenclature><tp:treatment-sec sec-type="etymology" id="SECID0E56FK"><title>Etymology.</title><p>The species name <italic>paratuber</italic> refers to the morphological similarity with <italic><tp:taxon-name><tp:taxon-name-part taxon-name-part-type="genus" reg="Papuanatula">P.</tp:taxon-name-part><tp:taxon-name-part taxon-name-part-type="species" reg="tuber">tuber</tp:taxon-name-part></tp:taxon-name></italic>.</p></tp:treatment-sec><tp:treatment-sec sec-type="material" id="SECID0ERAGK"><title>Material examined.</title><p><bold><italic>Holotype</italic>.</bold> Indonesia • larva; Papua Prov.; Riv. Je, Loc. Arfak, E of Amber village; <named-content xmlns:xlink="http://www.w3.org/1999/xlink" content-type="dwc:verbatimCoordinates" xlink:type="simple"><named-content content-type="geo-json" specific-use="{&#34;type&#34;:&#34;Point&#34;,&#34;coordinates&#34;:[133.947500,-1.109722]}" id="NCID0E6AGK" xlink:type="simple">01°06'35"S, 133°56'51"E</named-content></named-content>; 1200 m; 16.vi.2016; leg. Sumoked and M. Balke; (BH68); on slide; GBIFCH01221783; <named-content xmlns:xlink="http://www.w3.org/1999/xlink" content-type="dwc:institutional_code" xlink:title="Museum Zoologicum Bogoriense" xlink:href="http://grbio.org/institution/museum-zoologicum-bogoriense" xlink:type="simple">MZB</named-content>. <bold><italic>Paratypes</italic>.</bold> 38 larvae; same data as holotype; 3 on slides; GBIFCH00976113, GBIFCH01221784; GBIFCH01221803; 35 in alcohol; GBIFCH00976053, GBIFCH00976112, GBIFCH00976114, GBIFCH00976062; GBIFCH00975823, GBIFCH00975824, GBIFCH00975831; <named-content xmlns:xlink="http://www.w3.org/1999/xlink" content-type="dwc:institutional_code" xlink:title="Muséum cantonal des Sciences Naturelles" xlink:href="http://grbio.org/institution/musee-zoologique-0" xlink:type="simple">MZL</named-content>.</p></tp:treatment-sec><tp:treatment-sec sec-type="diagnosis" id="SECID0EQBGK"><title>Diagnosis.</title><p><bold>Larva</bold>. The following combination of characters distinguishes <italic><tp:taxon-name><tp:taxon-name-part taxon-name-part-type="genus" reg="Papuanatula">P.</tp:taxon-name-part><tp:taxon-name-part taxon-name-part-type="species" reg="paratuber">paratuber</tp:taxon-name-part></tp:taxon-name></italic> sp. nov. from other species of <italic><tp:taxon-name><tp:taxon-name-part taxon-name-part-type="genus" reg="Papuanatula">Papuanatula</tp:taxon-name-part></tp:taxon-name></italic> s. str.: body dorsally without row of long, fine, simple setae along midline; abdominal terga I–VIII (IX) with medium, pointed, dorsoposteriorly oriented, medial protuberances; pronotum without protuberances; femur with medial, grey marking; paracercus vestigial; body size 4.3–5.2 mm.</p></tp:treatment-sec><tp:treatment-sec sec-type="description" id="SECID0EKCGK"><title>Description.</title><p><bold>Larva</bold> (Figs <xref ref-type="fig" rid="F97">97</xref>–<xref ref-type="fig" rid="F102">102</xref>). Body length 4.3–5.2 mm, cerci much longer than body length (~ 1.3×).</p><p><bold><italic>Cuticular coloration</italic></bold> (Fig. <xref ref-type="fig" rid="F97">97a–d</xref>). Head, thorax and abdomen dorsally brown or grey-brown; thorax with complex pattern; abdominal segments II–IV and VII–IX darker, V–VI and X brighter. Legs grey to yellow-brown; femur medially with grey marking, yellow-brown in distal area, blank area in basal part. Head and thorax ventrally pale grey, protuberances on thoracic sterna darker; abdomen yellow-brown to grey, sterna VII and VIII darker.</p><fig id="F97" position="float" orientation="portrait"><object-id xmlns:xlink="http://www.w3.org/1999/xlink" content-type="doi" xlink:type="simple">10.3897/zookeys.1227.138100.figure97</object-id><object-id xmlns:xlink="http://www.w3.org/1999/xlink" content-type="arpha" xlink:type="simple">A3A56383-E336-5011-B0B8-145E3017EB7A</object-id><label>Figure 97.</label><caption><p><tp:taxon-name><tp:taxon-name-part taxon-name-part-type="genus" reg="Papuanatula">Papuanatula</tp:taxon-name-part> (<tp:taxon-name-part taxon-name-part-type="subgenus" reg="Papuanatula">Papuanatula</tp:taxon-name-part>) <tp:taxon-name-part taxon-name-part-type="species" reg="paratuber">paratuber</tp:taxon-name-part></tp:taxon-name> sp. nov., larva, habitus: <bold>a</bold> dorsal view, female <bold>b</bold> dorsal view, male <bold>c</bold> lateral view, male <bold>d</bold> ventral view, male. Scale bars: 1 mm.</p></caption><graphic xmlns:xlink="http://www.w3.org/1999/xlink" xlink:href="zookeys-1227-159_article-138100__-g097.jpg" position="float" orientation="portrait" xlink:type="simple" id="oo_1247511.jpg"><uri content-type="original_file" xlink:type="simple">https://binary.pensoft.net/fig/1247511</uri></graphic></fig><p><bold><italic>Hypodermal coloration</italic></bold> (Fig. <xref ref-type="fig" rid="F97">97a, b</xref>). Abdominal segments I–IX dorsally with dark brown, narrow, transverse band on posterior margins; intersegmental membranes slightly reddish-grey.</p><p><bold><italic>Head</italic>. <italic>Antenna</italic></bold> (Fig. <xref ref-type="fig" rid="F100">100h</xref>). Length 1.5× head length. As typical for subgenus. <bold><italic>Developing turbinate eyes in last instar male larva</italic></bold> (Fig. <xref ref-type="fig" rid="F100">100h</xref>) large, sub quadrangular, nearly touching each other in the middle. <bold><italic>Labrum</italic></bold> (Fig. <xref ref-type="fig" rid="F98">98a, b</xref>). Length 0.5× maximum width, laterally convex. Dorsal, sub-marginal arc with ~ 9 feathered setae. <bold><italic>Right mandible</italic></bold> (Fig. <xref ref-type="fig" rid="F98">98d, e</xref>). Margin between prostheca and mola smooth. Otherwise, as typical for subgenus. <bold><italic>Left mandible</italic></bold> (Fig. <xref ref-type="fig" rid="F98">98f, g</xref>). Margin between prostheca and mola smooth. Otherwise, as typical for subgenus. <bold><italic>Hypopharynx</italic></bold> (Fig. <xref ref-type="fig" rid="F98">98c</xref>). As typical for genus. <bold><italic>Maxilla</italic></bold> (Fig. <xref ref-type="fig" rid="F99">99c, d</xref>). Maxillary palp ~ 1.2× length of galea-lacinia; palp segment II ~ 1.1× length of segment I. Otherwise, as typical for genus. <bold><italic>Labium</italic></bold> (Fig. <xref ref-type="fig" rid="F99">99a, b</xref>). As typical for genus. Paraglossa dorsally with two spine-like setae near inner, distolateral margin. Labial palp with segment I ~ 1.2× length of segments II and III combined. Segment II with slight, broadly rounded, distomedial protuberance, dorsally with row of four spine-like setae near outer, distolateral margin. Segment III slightly pentagonal, pointed, 0.8× length of segment II.</p><fig id="F98" position="float" orientation="portrait"><object-id xmlns:xlink="http://www.w3.org/1999/xlink" content-type="doi" xlink:type="simple">10.3897/zookeys.1227.138100.figure98</object-id><object-id xmlns:xlink="http://www.w3.org/1999/xlink" content-type="arpha" xlink:type="simple">C8D8F058-D966-5D23-91A9-6AE7574EF68B</object-id><label>Figure 98.</label><caption><p><tp:taxon-name><tp:taxon-name-part taxon-name-part-type="genus" reg="Papuanatula">Papuanatula</tp:taxon-name-part> (<tp:taxon-name-part taxon-name-part-type="subgenus" reg="Papuanatula">Papuanatula</tp:taxon-name-part>) <tp:taxon-name-part taxon-name-part-type="species" reg="paratuber">paratuber</tp:taxon-name-part></tp:taxon-name> sp. nov., larva: <bold>a</bold> labrum <bold>b</bold> labrum: dorsal, submarginal setae <bold>c</bold> hypopharynx and superlinguae <bold>d</bold> right mandible <bold>e</bold> right mandible: margin between prostheca and mola <bold>f</bold> left mandible <bold>g</bold> left mandible: margin between prostheca and mola. Scale bars: 20 µm (<bold>a, c, d, f</bold>); 10 µm (<bold>b</bold>).</p></caption><graphic xmlns:xlink="http://www.w3.org/1999/xlink" xlink:href="zookeys-1227-159_article-138100__-g098.jpg" position="float" orientation="portrait" xlink:type="simple" id="oo_1247512.jpg"><uri content-type="original_file" xlink:type="simple">https://binary.pensoft.net/fig/1247512</uri></graphic></fig><fig id="F99" position="float" orientation="portrait"><object-id xmlns:xlink="http://www.w3.org/1999/xlink" content-type="doi" xlink:type="simple">10.3897/zookeys.1227.138100.figure99</object-id><object-id xmlns:xlink="http://www.w3.org/1999/xlink" content-type="arpha" xlink:type="simple">1DAC4DB6-C9C4-55A7-81D9-99AFB5703680</object-id><label>Figure 99.</label><caption><p><tp:taxon-name><tp:taxon-name-part taxon-name-part-type="genus" reg="Papuanatula">Papuanatula</tp:taxon-name-part> (<tp:taxon-name-part taxon-name-part-type="subgenus" reg="Papuanatula">Papuanatula</tp:taxon-name-part>) <tp:taxon-name-part taxon-name-part-type="species" reg="paratuber">paratuber</tp:taxon-name-part></tp:taxon-name> sp. nov., larva: <bold>a</bold> labium <bold>b</bold> labial palp <bold>c</bold> maxilla <bold>d</bold> maxillary palp. Scale bars: 20 µm (<bold>a, c</bold>); 10 µm (<bold>b, d</bold>).</p></caption><graphic xmlns:xlink="http://www.w3.org/1999/xlink" xlink:href="zookeys-1227-159_article-138100__-g099.jpg" position="float" orientation="portrait" xlink:type="simple" id="oo_1247513.jpg"><uri content-type="original_file" xlink:type="simple">https://binary.pensoft.net/fig/1247513</uri></graphic></fig><fig id="F100" position="float" orientation="portrait"><object-id xmlns:xlink="http://www.w3.org/1999/xlink" content-type="doi" xlink:type="simple">10.3897/zookeys.1227.138100.figure100</object-id><object-id xmlns:xlink="http://www.w3.org/1999/xlink" content-type="arpha" xlink:type="simple">0331FCD5-8F3D-54DF-B2DF-88E15CC120A8</object-id><label>Figure 100.</label><caption><p><tp:taxon-name><tp:taxon-name-part taxon-name-part-type="genus" reg="Papuanatula">Papuanatula</tp:taxon-name-part> (<tp:taxon-name-part taxon-name-part-type="subgenus" reg="Papuanatula">Papuanatula</tp:taxon-name-part>) <tp:taxon-name-part taxon-name-part-type="species" reg="paratuber">paratuber</tp:taxon-name-part></tp:taxon-name> sp. nov., larva: <bold>a</bold> hind leg <bold>b</bold> hind femur, ventral margin <bold>c</bold> hind tibia: ventral margin <bold>d</bold> hind tibia: posterior surface <bold>e</bold> middle claw <bold>f</bold> cercus <bold>g</bold> paracercus <bold>h</bold> male head, mature. Scale bars: 50 µm (<bold>a</bold>); 10 µm (<bold>b–f</bold>); 20 µm (<bold>g</bold>); 100 µm (<bold>h</bold>).</p></caption><graphic xmlns:xlink="http://www.w3.org/1999/xlink" xlink:href="zookeys-1227-159_article-138100__-g100.jpg" position="float" orientation="portrait" xlink:type="simple" id="oo_1247514.jpg"><uri content-type="original_file" xlink:type="simple">https://binary.pensoft.net/fig/1247514</uri></graphic></fig><p><bold><italic>Thorax</italic>. <italic>Sterna</italic>.</bold> With small protuberances on sides of prosternum and close to openings of mesothoracic and metathoracic sternal apodemes (as Fig. <xref ref-type="fig" rid="F108">108a</xref>). <bold><italic>Terga</italic></bold> (Fig. <xref ref-type="fig" rid="F102">102a, d</xref>). Pro-, meso- and metanotum without protuberances. <bold><italic>Legs</italic></bold> (Fig. <xref ref-type="fig" rid="F100">100a–e</xref>). Ratio of leg segments: fore leg 0.9:1.0:0.4:0.1, middle leg 0.9:1.0:0.3:0.1 and hind leg 1.0:1.0:0.4:0.2. <bold><italic>Femur</italic>.</bold> Length ~ 3.4× maximum width; inner margin with short, spine-like setae along margin. <bold><italic>Claw</italic></bold> with one row of five or six denticles and one posterior seta.</p><p><bold><italic>Abdomen</italic>. <italic>Terga</italic></bold> (Figs <xref ref-type="fig" rid="F101">101a, b</xref>, <xref ref-type="fig" rid="F102">102a–c, e</xref>). Terga I–VIII with medium, pointed, dorsoposteriorly oriented, medial protuberances. Posterior margin of terga: I smooth, without denticles; II with rudimentary denticles; III–IX with small, triangular denticles, apically sometimes split. <bold><italic>Tergalii</italic></bold> (Fig. <xref ref-type="fig" rid="F101">101c, d</xref>). Ovoid, tracheation mainly limited to trunk; margins smooth, with short, fine, simple setae. <bold><italic>Para­proct</italic></bold> (Fig. <xref ref-type="fig" rid="F101">101e</xref>). Posterior margin with prolongation and row of minute denticles. <bold><italic>Caudalii</italic></bold> (Fig. <xref ref-type="fig" rid="F100">100f, g</xref>). Cerci without swimming setae. Paracercus vestigial.</p><fig id="F101" position="float" orientation="portrait"><object-id xmlns:xlink="http://www.w3.org/1999/xlink" content-type="doi" xlink:type="simple">10.3897/zookeys.1227.138100.figure101</object-id><object-id xmlns:xlink="http://www.w3.org/1999/xlink" content-type="arpha" xlink:type="simple">7184DBD1-A157-5051-A706-129164BB2607</object-id><label>Figure 101.</label><caption><p><tp:taxon-name><tp:taxon-name-part taxon-name-part-type="genus" reg="Papuanatula">Papuanatula</tp:taxon-name-part> (<tp:taxon-name-part taxon-name-part-type="subgenus" reg="Papuanatula">Papuanatula</tp:taxon-name-part>) <tp:taxon-name-part taxon-name-part-type="species" reg="paratuber">paratuber</tp:taxon-name-part></tp:taxon-name> sp. nov., larva: <bold>a</bold> metanotum, abdominal terga I–IX <bold>b</bold> abdominal terga <bold>c</bold> tergalius IV <bold>d</bold> tergalius IV, margin <bold>e</bold> paraproct. Scale bars: 100 µm (<bold>a</bold>); 10 µm (<bold>b, d, e</bold>); 20 µm (<bold>c</bold>).</p></caption><graphic xmlns:xlink="http://www.w3.org/1999/xlink" xlink:href="zookeys-1227-159_article-138100__-g101.jpg" position="float" orientation="portrait" xlink:type="simple" id="oo_1247515.jpg"><uri content-type="original_file" xlink:type="simple">https://binary.pensoft.net/fig/1247515</uri></graphic></fig><fig id="F102" position="float" orientation="portrait"><object-id xmlns:xlink="http://www.w3.org/1999/xlink" content-type="doi" xlink:type="simple">10.3897/zookeys.1227.138100.figure102</object-id><object-id xmlns:xlink="http://www.w3.org/1999/xlink" content-type="arpha" xlink:type="simple">E4805795-BD69-57C6-938A-841D650B0C1F</object-id><label>Figure 102.</label><caption><p><tp:taxon-name><tp:taxon-name-part taxon-name-part-type="genus" reg="Papuanatula">Papuanatula</tp:taxon-name-part> (<tp:taxon-name-part taxon-name-part-type="subgenus" reg="Papuanatula">Papuanatula</tp:taxon-name-part>) <tp:taxon-name-part taxon-name-part-type="species" reg="paratuber">paratuber</tp:taxon-name-part></tp:taxon-name> sp. nov., larva (SEM): <bold>a</bold> metanotum, abdominal terga I–III <bold>b</bold> abdominal terga IV–VII <bold>c</bold> abdominal terga VII–X <bold>d</bold> pronotum <bold>e</bold> abdominal tergum VII. Scale bars: 400 µm (<bold>a</bold>); 300 µm (<bold>b–d</bold>); 50 µm (<bold>e</bold>).</p></caption><graphic xmlns:xlink="http://www.w3.org/1999/xlink" xlink:href="zookeys-1227-159_article-138100__-g102.jpg" position="float" orientation="portrait" xlink:type="simple" id="oo_1247516.jpg"><uri content-type="original_file" xlink:type="simple">https://binary.pensoft.net/fig/1247516</uri></graphic></fig><p><bold><italic>Pose of subimaginal gonostyli under larval cuticle</italic>.</bold> Unknown.</p><p><bold>Subimago.</bold> Unknown.</p><p><bold>Imago.</bold> Unknown.</p><p><bold>Egg.</bold> Unknown.</p></tp:treatment-sec><tp:treatment-sec sec-type="distribution" id="SECID0EHQGK"><title>Distribution.</title><p>New Guinea (Fig. <xref ref-type="fig" rid="F147">147</xref>).</p></tp:treatment-sec><tp:treatment-sec><!--Section generated to contain objects referenced in tp:taxon-treatment.--><fig id="F108" position="float" orientation="portrait"><object-id xmlns:xlink="http://www.w3.org/1999/xlink" content-type="doi" xlink:type="simple">10.3897/zookeys.1227.138100.figure108</object-id><object-id xmlns:xlink="http://www.w3.org/1999/xlink" content-type="arpha" xlink:type="simple">D72ED29D-36E5-568E-8C06-E0EB383CF3AD</object-id><label>Figure 108.</label><caption><p><tp:taxon-name><tp:taxon-name-part taxon-name-part-type="genus" reg="Papuanatula">Papuanatula</tp:taxon-name-part> (<tp:taxon-name-part taxon-name-part-type="subgenus" reg="Papuanatula">Papuanatula</tp:taxon-name-part>) <tp:taxon-name-part taxon-name-part-type="species" reg="parvatubera">parvatubera</tp:taxon-name-part></tp:taxon-name> sp. nov., larva (SEM): <bold>a</bold> pro-, meso-, and metasternum (arrows: protuberances) <bold>b</bold> hind claw <bold>c</bold> abdominal terga III–V <bold>d</bold> abdominal terga VII–X <bold>e</bold> abdominal tergum IV <bold>f</bold> abdominal tergum VIII. Scale bars: 200 µm (<bold>a</bold>); 40 µm (<bold>b</bold>); 100 µm (<bold>c, d</bold>); 30 µm (<bold>e</bold>); 20 µm (<bold>f</bold>).</p></caption><graphic xmlns:xlink="http://www.w3.org/1999/xlink" xlink:href="zookeys-1227-159_article-138100__-g108.jpg" position="float" orientation="portrait" xlink:type="simple" id="oo_1247522.jpg"><uri content-type="original_file" xlink:type="simple">https://binary.pensoft.net/fig/1247522</uri></graphic></fig><fig id="F147" position="float" orientation="portrait"><object-id xmlns:xlink="http://www.w3.org/1999/xlink" content-type="doi" xlink:type="simple">10.3897/zookeys.1227.138100.figure147</object-id><object-id xmlns:xlink="http://www.w3.org/1999/xlink" content-type="arpha" xlink:type="simple">756D01AE-D72A-546D-81F2-EEAA34CB09DC</object-id><label>Figure 147.</label><caption><p>Distribution of <italic><tp:taxon-name><tp:taxon-name-part taxon-name-part-type="genus" reg="Papuanatula">Papuanatula</tp:taxon-name-part></tp:taxon-name></italic> species (x: type locality).</p></caption><graphic xmlns:xlink="http://www.w3.org/1999/xlink" xlink:href="zookeys-1227-159_article-138100__-g147.jpg" position="float" orientation="portrait" xlink:type="simple" id="oo_1247565.jpg"><uri content-type="original_file" xlink:type="simple">https://binary.pensoft.net/fig/1247565</uri></graphic></fig></tp:treatment-sec></tp:taxon-treatment>
