# Supplementary material for: ﻿Redescription of Papuanatula Lugo-Ortiz & McCafferty (Ephemeroptera, Baetidae), with description of a new subgenus and 20 new species
Source: Zookeys. 2025 Feb 11;1227:159–347. doi: 10.3897/zookeys.1227.138100 (PMC11836624; doi:10.3897/zookeys.1227.138100)
Supplement: XML Treatment for Papuanatula (Papuanatula) parvatubera [file zookeys.1227.138100-treatment22.xml]

<!DOCTYPE tp:taxon-treatment
  PUBLIC "-//TaxonX//DTD Taxonomic Treatment Publishing DTD v0 20100105//EN" "tax-treatment-NSO.dtd">
<tp:taxon-treatment xmlns:tp="http://www.plazi.org/taxpub"><tp:treatment-meta><kwd-group><label>Taxon classification</label><kwd>
              <named-content content-type="kingdom">Animalia</named-content>
            </kwd><kwd>
              <named-content content-type="order">Ephemeroptera</named-content>
            </kwd><kwd>
              <named-content content-type="family">Baetidae</named-content>
            </kwd></kwd-group><mixed-citation publication-type="journal"><person-group><name><surname>Kaltenbach</surname><given-names>Thomas</given-names></name><name><surname>Kluge</surname><given-names>Nikita J.</given-names></name><name><surname>Gattolliat</surname><given-names>Jean-Luc</given-names></name></person-group><article-title>﻿Redescription of <italic><tp:taxon-name><tp:taxon-name-part taxon-name-part-type="genus" reg="Papuanatula">Papuanatula</tp:taxon-name-part></tp:taxon-name></italic> Lugo-Ortiz &amp; McCafferty (<tp:taxon-name><tp:taxon-name-part taxon-name-part-type="order">Ephemeroptera</tp:taxon-name-part></tp:taxon-name>, <tp:taxon-name><tp:taxon-name-part taxon-name-part-type="family">Baetidae</tp:taxon-name-part></tp:taxon-name>), with description of a new subgenus and 20 new species</article-title><source>Zookeys</source><day>11</day><month>02</month><year>2025</year><volume>1227</volume><fpage>159</fpage><lpage>347</lpage><pub-id pub-id-type="doi">10.3897/zookeys.1227.138100</pub-id></mixed-citation></tp:treatment-meta><tp:nomenclature><label>﻿﻿</label><tp:taxon-name><object-id xmlns:xlink="http://www.w3.org/1999/xlink" content-type="arpha" xlink:type="simple">43ABA01C-E8F5-5DD4-A468-D4334657B92B</object-id><tp:taxon-name-part taxon-name-part-type="genus" reg="Papuanatula">Papuanatula</tp:taxon-name-part> (<tp:taxon-name-part taxon-name-part-type="subgenus" reg="Papuanatula">Papuanatula</tp:taxon-name-part>) <tp:taxon-name-part taxon-name-part-type="species" reg="parvatubera">parvatubera</tp:taxon-name-part><object-id xmlns:xlink="http://www.w3.org/1999/xlink" content-type="zoobank" xlink:type="simple">https://zoobank.org/ECEB0462-73E6-41F2-B425-A438E04FE80C</object-id></tp:taxon-name><tp:taxon-status xmlns:xlink="http://www.w3.org/1999/xlink" xlink:type="simple">sp. nov.</tp:taxon-status><xref ref-type="fig" rid="F103">Figs 103</xref><xref ref-type="fig" rid="F104">, 104</xref><xref ref-type="fig" rid="F105">, 105</xref><xref ref-type="fig" rid="F106">, 106</xref><xref ref-type="fig" rid="F107">, 107</xref><xref ref-type="fig" rid="F108">, 108</xref></tp:nomenclature><tp:treatment-sec sec-type="etymology" id="SECID0EUSGK"><title>Etymology.</title><p>The species name <italic>parvatubera</italic> is based on the Latin words <italic>parva tubera</italic> meaning “small humps”, referring to the specific abdominal protuberances.</p></tp:treatment-sec><tp:treatment-sec sec-type="material" id="SECID0E5SGK"><title>Material examined.</title><p><bold><italic>Holotype</italic>.</bold> Papua New Guinea • larva; Madang Prov., Highway nr Madang, ford; <named-content xmlns:xlink="http://www.w3.org/1999/xlink" content-type="dwc:verbatimCoordinates" xlink:type="simple"><named-content content-type="geo-json" specific-use="{&#34;type&#34;:&#34;Point&#34;,&#34;coordinates&#34;:[145.636944,-5.406667]}" id="NCID0EMTGK" xlink:type="simple">05°24'24"S, 145°38'13"E</named-content></named-content>; 80 m; 26.xi. / 2.–3.xii.2006; leg. Binatang Boys; (PNG 117); on slide; GBIFCH00592594; <named-content xmlns:xlink="http://www.w3.org/1999/xlink" content-type="dwc:institutional_code" xlink:title="Zoologische Staatssammlungen München" xlink:href="http://grbio.org/institution/bavarian-state-collection-zoology" xlink:type="simple">ZSM</named-content>/<abbrev xmlns:xlink="http://www.w3.org/1999/xlink" xlink:title="Zoologische Staatssammlungen München" id="ABBRID0EVTGK" xlink:type="simple">SNSB</abbrev>. <bold><italic>Paratypes</italic>.</bold> 12 larvae; same data as holotype; 5 on slides; GBIFCH00592638, GBIFCH00592595, GBIFCH00592534, GBIFCH00592535, GBIFCH00976089; <named-content xmlns:xlink="http://www.w3.org/1999/xlink" content-type="dwc:institutional_code" xlink:title="Muséum cantonal des Sciences Naturelles" xlink:href="http://grbio.org/institution/musee-zoologique-0" xlink:type="simple">MZL</named-content>; 7 in alcohol; GBIFCH00975780, GBIFCH00976088, GBIFCH00976090, GBIFCH00976045; <named-content xmlns:xlink="http://www.w3.org/1999/xlink" content-type="dwc:institutional_code" xlink:title="Muséum cantonal des Sciences Naturelles" xlink:href="http://grbio.org/institution/musee-zoologique-0" xlink:type="simple">MZL</named-content>.</p></tp:treatment-sec><tp:treatment-sec sec-type="diagnosis" id="SECID0EFUGK"><title>Diagnosis.</title><p><bold>Larva</bold>. The following combination of characters distinguishes <italic><tp:taxon-name><tp:taxon-name-part taxon-name-part-type="genus" reg="Papuanatula">P.</tp:taxon-name-part><tp:taxon-name-part taxon-name-part-type="species" reg="parvatubera">parvatubera</tp:taxon-name-part></tp:taxon-name></italic> sp. nov. from other species of <italic><tp:taxon-name><tp:taxon-name-part taxon-name-part-type="genus" reg="Papuanatula">Papuanatula</tp:taxon-name-part></tp:taxon-name></italic> s. str.: body dorsally without row of long, fine, simple setae along midline; abdominal terga (III) IV–VIII medially with small, triangular protuberance, oriented posteriorly, terga II, III and IX sometimes with vestigial protuberances; femur medially with broad, transversal marking and large blanks in basal and distal area; paracercus with seven or eight segments.</p></tp:treatment-sec><tp:treatment-sec sec-type="description" id="SECID0E6UGK"><title>Description.</title><p><bold>Larva</bold> (Figs <xref ref-type="fig" rid="F103">103</xref>–<xref ref-type="fig" rid="F108">108</xref>). Body length 2.8–3.1 mm, cerci somewhat shorter than body length (~ 0.8×).</p><p><bold><italic>Cuticular coloration</italic></bold> (Fig. <xref ref-type="fig" rid="F103">103a–c</xref>). Head, thorax and abdomen dorsally brown to grey-brown; thorax with complex pattern; abdominal segments IV and V laterally pale grey-brown, X pale grey-brown. Femur medially with grey-brown transversal marking, basally and distally with large blanks; tibia ecru with grey-brown in medial area; tarsus distally yellow-brown, basally brown. Head, thorax and abdomen ventrally pale brown to brown, protuberances of thoracic sterna dark brown, abdominal segments IX and X beige. Cerci pale grey-brown.</p><fig id="F103" position="float" orientation="portrait"><object-id xmlns:xlink="http://www.w3.org/1999/xlink" content-type="doi" xlink:type="simple">10.3897/zookeys.1227.138100.figure103</object-id><object-id xmlns:xlink="http://www.w3.org/1999/xlink" content-type="arpha" xlink:type="simple">21631878-C1CD-5CC2-A171-B86FE1910AA0</object-id><label>Figure 103.</label><caption><p><tp:taxon-name><tp:taxon-name-part taxon-name-part-type="genus" reg="Papuanatula">Papuanatula</tp:taxon-name-part> (<tp:taxon-name-part taxon-name-part-type="subgenus" reg="Papuanatula">Papuanatula</tp:taxon-name-part>) <tp:taxon-name-part taxon-name-part-type="species" reg="parvatubera">parvatubera</tp:taxon-name-part></tp:taxon-name> sp. nov., larva, habitus: <bold>a</bold> dorsal view <bold>b</bold> lateral view <bold>c</bold> ventral view. Scale bars: 1 mm.</p></caption><graphic xmlns:xlink="http://www.w3.org/1999/xlink" xlink:href="zookeys-1227-159_article-138100__-g103.jpg" position="float" orientation="portrait" xlink:type="simple" id="oo_1247517.jpg"><uri content-type="original_file" xlink:type="simple">https://binary.pensoft.net/fig/1247517</uri></graphic></fig><p><bold><italic>Hypodermal coloration</italic>.</bold> None (apart from antennal flagellum, as typical for subgenus).</p><p><bold><italic>Head</italic>. <italic>Antenna</italic></bold> (Fig. <xref ref-type="fig" rid="F103">103a, c</xref>). Length 1.5× head length. As typical for subgenus. <bold><italic>Developing turbinate eyes in last instar male larva</italic></bold> (Fig. <xref ref-type="fig" rid="F106">106c</xref>) large, nearly touching each other, slightly trapezoid. <bold><italic>Labrum</italic></bold> (Fig. <xref ref-type="fig" rid="F104">104a, b</xref>). Relatively small, length 0.5× maximum width, laterally convex. Dorsal, sub-marginal arc with ~ 10 feathered setae. <bold><italic>Right mandible</italic></bold> (Fig. <xref ref-type="fig" rid="F104">104d, e</xref>). Margin between prostheca and mola with row of minute denticles. Otherwise, as typical for subgenus. <bold><italic>Left mandible</italic></bold> (Fig. <xref ref-type="fig" rid="F104">104f, g</xref>). Margin between prostheca and mola with row of minute denticles. Otherwise, as typical for subgenus. <bold><italic>Hypopha­rynx</italic></bold> (Fig. <xref ref-type="fig" rid="F104">104c</xref>). As typical for genus. <bold><italic>Maxilla</italic></bold> (Fig. <xref ref-type="fig" rid="F105">105c, d</xref>). Maxillary palp subequal in length to galea-lacinia, robust; palp segment II ~ 1.3× length of segment I. Otherwise, as typical for genus. <bold><italic>Labium</italic></bold> (Fig. <xref ref-type="fig" rid="F105">105a, b</xref>). As typical for genus. Paraglossa dorsally with two spine-like setae near inner, distolateral margin. Labial palp with segment I ~ 1.1× length of segments II and III combined. Segment II without distomedial protuberance, dorsally with row of four spine-like setae near outer, distolateral margin. Segment III conical, pointed, 0.7× length of segment II.</p><fig id="F104" position="float" orientation="portrait"><object-id xmlns:xlink="http://www.w3.org/1999/xlink" content-type="doi" xlink:type="simple">10.3897/zookeys.1227.138100.figure104</object-id><object-id xmlns:xlink="http://www.w3.org/1999/xlink" content-type="arpha" xlink:type="simple">C774496E-E906-5525-8783-71B2BDE99827</object-id><label>Figure 104.</label><caption><p><tp:taxon-name><tp:taxon-name-part taxon-name-part-type="genus" reg="Papuanatula">Papuanatula</tp:taxon-name-part> (<tp:taxon-name-part taxon-name-part-type="subgenus" reg="Papuanatula">Papuanatula</tp:taxon-name-part>) <tp:taxon-name-part taxon-name-part-type="species" reg="parvatubera">parvatubera</tp:taxon-name-part></tp:taxon-name> sp. nov., larva: <bold>a</bold> labrum <bold>b</bold> labrum: dorsal, submarginal setae <bold>c</bold> hypopharynx and superlinguae <bold>d</bold> right mandible <bold>e</bold> right mandible: margin between prostheca and mola <bold>f</bold> left mandible <bold>g</bold> left mandible: margin between prostheca and mola. Scale bars: 10 µm (<bold>a–c</bold>); 20 µm (<bold>d, f</bold>).</p></caption><graphic xmlns:xlink="http://www.w3.org/1999/xlink" xlink:href="zookeys-1227-159_article-138100__-g104.jpg" position="float" orientation="portrait" xlink:type="simple" id="oo_1247518.jpg"><uri content-type="original_file" xlink:type="simple">https://binary.pensoft.net/fig/1247518</uri></graphic></fig><fig id="F105" position="float" orientation="portrait"><object-id xmlns:xlink="http://www.w3.org/1999/xlink" content-type="doi" xlink:type="simple">10.3897/zookeys.1227.138100.figure105</object-id><object-id xmlns:xlink="http://www.w3.org/1999/xlink" content-type="arpha" xlink:type="simple">F55CE502-49B8-56ED-A588-88B48CC4F741</object-id><label>Figure 105.</label><caption><p><tp:taxon-name><tp:taxon-name-part taxon-name-part-type="genus" reg="Papuanatula">Papuanatula</tp:taxon-name-part> (<tp:taxon-name-part taxon-name-part-type="subgenus" reg="Papuanatula">Papuanatula</tp:taxon-name-part>) <tp:taxon-name-part taxon-name-part-type="species" reg="parvatubera">parvatubera</tp:taxon-name-part></tp:taxon-name> sp. nov., larva: <bold>a</bold> labium <bold>b</bold> labial palp <bold>c</bold> maxilla <bold>d</bold> maxillary palp. Scale bars: 20 µm (<bold>a, c</bold>); 10 µm (<bold>b, d</bold>).</p></caption><graphic xmlns:xlink="http://www.w3.org/1999/xlink" xlink:href="zookeys-1227-159_article-138100__-g105.jpg" position="float" orientation="portrait" xlink:type="simple" id="oo_1247519.jpg"><uri content-type="original_file" xlink:type="simple">https://binary.pensoft.net/fig/1247519</uri></graphic></fig><fig id="F106" position="float" orientation="portrait"><object-id xmlns:xlink="http://www.w3.org/1999/xlink" content-type="doi" xlink:type="simple">10.3897/zookeys.1227.138100.figure106</object-id><object-id xmlns:xlink="http://www.w3.org/1999/xlink" content-type="arpha" xlink:type="simple">78CF1593-1403-54C2-9E86-734C9C5F0F65</object-id><label>Figure 106.</label><caption><p><tp:taxon-name><tp:taxon-name-part taxon-name-part-type="genus" reg="Papuanatula">Papuanatula</tp:taxon-name-part> (<tp:taxon-name-part taxon-name-part-type="subgenus" reg="Papuanatula">Papuanatula</tp:taxon-name-part>) <tp:taxon-name-part taxon-name-part-type="species" reg="parvatubera">parvatubera</tp:taxon-name-part></tp:taxon-name> sp. nov., larva: <bold>a</bold> hind leg <bold>b</bold> middle tarsus and claw (arrow: posterior seta) <bold>c</bold> male head, mature <bold>d</bold> prosternum <bold>e</bold> paracercus <bold>f</bold> cercus, dorsal view <bold>g</bold> cercus, lateral view. Scale bars: 50 µm (<bold>a</bold>); 10 µm (<bold>b, f, g</bold>); 100 µm (<bold>c</bold>); 20 µm (<bold>d, e</bold>).</p></caption><graphic xmlns:xlink="http://www.w3.org/1999/xlink" xlink:href="zookeys-1227-159_article-138100__-g106.jpg" position="float" orientation="portrait" xlink:type="simple" id="oo_1247520.jpg"><uri content-type="original_file" xlink:type="simple">https://binary.pensoft.net/fig/1247520</uri></graphic></fig><p><bold><italic>Thorax</italic>. <italic>Sterna</italic></bold> (Figs <xref ref-type="fig" rid="F106">106d</xref>, <xref ref-type="fig" rid="F108">108a</xref>). With small protuberances on sides of prosternum and close to openings of mesothoracic and metathoracic sternal apodemes. <bold><italic>Terga</italic></bold> without protuberances. <bold><italic>Legs</italic></bold> (Figs <xref ref-type="fig" rid="F106">106a, b</xref>, <xref ref-type="fig" rid="F108">108b</xref>). Ratio of leg segments: fore leg 0.9:1.0:0.3:0.2, middle leg 1.0:1.0:0.3:0.2 and hind leg 0.9:1.0:0.3:0.2. <bold><italic>Femur</italic>.</bold> Length ~ 3× maximum width. <bold><italic>Claw</italic></bold> with one row of seven denticles, distalmost denticle with distance to other denticles; one posterior seta.</p><p><bold><italic>Abdomen</italic>. <italic>Terga</italic></bold> (Figs <xref ref-type="fig" rid="F107">107a, b</xref>, <xref ref-type="fig" rid="F108">108c–f</xref>). Terga (III) IV–VIII posteromedially with small, triangular protuberance, oriented posteriorly, terga II, III and IX sometimes with vestigial protuberance. Posterior margin of terga: I–II smooth, without spines; III–IX with short, rounded denticles, apically carrying minute, fine, acute spines. Surface with scattered small, long-triangular, pointed, striated scales. <bold><italic>Tergalii</italic></bold> (Fig. <xref ref-type="fig" rid="F107">107d</xref>). Narrow oblong, tracheation undeveloped; margins smooth, with few short, fine, simple setae. <bold><italic>Paraproct</italic></bold> (Fig. <xref ref-type="fig" rid="F107">107c</xref>). Posterior margin with prolongation and row of minute denticles. <bold><italic>Caudalii</italic></bold> (Fig. <xref ref-type="fig" rid="F106">106e–g</xref>). Cerci in distal 1/2 with 1–4 swimming setae per segment. Paracercus with seven or eight segments.</p><fig id="F107" position="float" orientation="portrait"><object-id xmlns:xlink="http://www.w3.org/1999/xlink" content-type="doi" xlink:type="simple">10.3897/zookeys.1227.138100.figure107</object-id><object-id xmlns:xlink="http://www.w3.org/1999/xlink" content-type="arpha" xlink:type="simple">FA5C460B-91C4-5C49-9781-50B622B3CE09</object-id><label>Figure 107.</label><caption><p><tp:taxon-name><tp:taxon-name-part taxon-name-part-type="genus" reg="Papuanatula">Papuanatula</tp:taxon-name-part> (<tp:taxon-name-part taxon-name-part-type="subgenus" reg="Papuanatula">Papuanatula</tp:taxon-name-part>) <tp:taxon-name-part taxon-name-part-type="species" reg="parvatubera">parvatubera</tp:taxon-name-part></tp:taxon-name> sp. nov., larva: <bold>a</bold> abdominal terga III–V <bold>b</bold> abdominal tergum V (arrows: minute, acute spines) <bold>c</bold> paraproct <bold>d</bold> tergalius IV <bold>e</bold> developing gonostyli. Scale bars: 20 µm (<bold>a</bold>); 10 µm (<bold>b–e</bold>).</p></caption><graphic xmlns:xlink="http://www.w3.org/1999/xlink" xlink:href="zookeys-1227-159_article-138100__-g107.jpg" position="float" orientation="portrait" xlink:type="simple" id="oo_1247521.jpg"><uri content-type="original_file" xlink:type="simple">https://binary.pensoft.net/fig/1247521</uri></graphic></fig><fig id="F108" position="float" orientation="portrait"><object-id xmlns:xlink="http://www.w3.org/1999/xlink" content-type="doi" xlink:type="simple">10.3897/zookeys.1227.138100.figure108</object-id><object-id xmlns:xlink="http://www.w3.org/1999/xlink" content-type="arpha" xlink:type="simple">D72ED29D-36E5-568E-8C06-E0EB383CF3AD</object-id><label>Figure 108.</label><caption><p><tp:taxon-name><tp:taxon-name-part taxon-name-part-type="genus" reg="Papuanatula">Papuanatula</tp:taxon-name-part> (<tp:taxon-name-part taxon-name-part-type="subgenus" reg="Papuanatula">Papuanatula</tp:taxon-name-part>) <tp:taxon-name-part taxon-name-part-type="species" reg="parvatubera">parvatubera</tp:taxon-name-part></tp:taxon-name> sp. nov., larva (SEM): <bold>a</bold> pro-, meso-, and metasternum (arrows: protuberances) <bold>b</bold> hind claw <bold>c</bold> abdominal terga III–V <bold>d</bold> abdominal terga VII–X <bold>e</bold> abdominal tergum IV <bold>f</bold> abdominal tergum VIII. Scale bars: 200 µm (<bold>a</bold>); 40 µm (<bold>b</bold>); 100 µm (<bold>c, d</bold>); 30 µm (<bold>e</bold>); 20 µm (<bold>f</bold>).</p></caption><graphic xmlns:xlink="http://www.w3.org/1999/xlink" xlink:href="zookeys-1227-159_article-138100__-g108.jpg" position="float" orientation="portrait" xlink:type="simple" id="oo_1247522.jpg"><uri content-type="original_file" xlink:type="simple">https://binary.pensoft.net/fig/1247522</uri></graphic></fig><p><bold><italic>Pose of subimaginal gonostyli under larval cuticle</italic></bold> (Fig. <xref ref-type="fig" rid="F107">107e</xref>). As typical for the subgenus.</p><p><bold>Subimago.</bold> Unknown.</p><p><bold>Imago.</bold> Unknown.</p><p><bold>Egg.</bold> Unknown.</p></tp:treatment-sec><tp:treatment-sec sec-type="distribution" id="SECID0E6CHK"><title>Distribution.</title><p>New Guinea (Fig. <xref ref-type="fig" rid="F147">147</xref>).</p></tp:treatment-sec><tp:treatment-sec><!--Section generated to contain objects referenced in tp:taxon-treatment.--><fig id="F147" position="float" orientation="portrait"><object-id xmlns:xlink="http://www.w3.org/1999/xlink" content-type="doi" xlink:type="simple">10.3897/zookeys.1227.138100.figure147</object-id><object-id xmlns:xlink="http://www.w3.org/1999/xlink" content-type="arpha" xlink:type="simple">756D01AE-D72A-546D-81F2-EEAA34CB09DC</object-id><label>Figure 147.</label><caption><p>Distribution of <italic><tp:taxon-name><tp:taxon-name-part taxon-name-part-type="genus" reg="Papuanatula">Papuanatula</tp:taxon-name-part></tp:taxon-name></italic> species (x: type locality).</p></caption><graphic xmlns:xlink="http://www.w3.org/1999/xlink" xlink:href="zookeys-1227-159_article-138100__-g147.jpg" position="float" orientation="portrait" xlink:type="simple" id="oo_1247565.jpg"><uri content-type="original_file" xlink:type="simple">https://binary.pensoft.net/fig/1247565</uri></graphic></fig></tp:treatment-sec></tp:taxon-treatment>
