# Supplementary material for: ﻿Redescription of Papuanatula Lugo-Ortiz & McCafferty (Ephemeroptera, Baetidae), with description of a new subgenus and 20 new species
Source: Zookeys. 2025 Feb 11;1227:159–347. doi: 10.3897/zookeys.1227.138100 (PMC11836624; doi:10.3897/zookeys.1227.138100)
Supplement: XML Treatment for Papuanatula (Papuanatula) pilosa [file zookeys.1227.138100-treatment23.xml]

<!DOCTYPE tp:taxon-treatment
  PUBLIC "-//TaxonX//DTD Taxonomic Treatment Publishing DTD v0 20100105//EN" "tax-treatment-NSO.dtd">
<tp:taxon-treatment xmlns:tp="http://www.plazi.org/taxpub"><tp:treatment-meta><kwd-group><label>Taxon classification</label><kwd>
              <named-content content-type="kingdom">Animalia</named-content>
            </kwd><kwd>
              <named-content content-type="order">Ephemeroptera</named-content>
            </kwd><kwd>
              <named-content content-type="family">Baetidae</named-content>
            </kwd></kwd-group><mixed-citation publication-type="journal"><person-group><name><surname>Kaltenbach</surname><given-names>Thomas</given-names></name><name><surname>Kluge</surname><given-names>Nikita J.</given-names></name><name><surname>Gattolliat</surname><given-names>Jean-Luc</given-names></name></person-group><article-title>﻿Redescription of <italic><tp:taxon-name><tp:taxon-name-part taxon-name-part-type="genus" reg="Papuanatula">Papuanatula</tp:taxon-name-part></tp:taxon-name></italic> Lugo-Ortiz &amp; McCafferty (<tp:taxon-name><tp:taxon-name-part taxon-name-part-type="order">Ephemeroptera</tp:taxon-name-part></tp:taxon-name>, <tp:taxon-name><tp:taxon-name-part taxon-name-part-type="family">Baetidae</tp:taxon-name-part></tp:taxon-name>), with description of a new subgenus and 20 new species</article-title><source>Zookeys</source><day>11</day><month>02</month><year>2025</year><volume>1227</volume><fpage>159</fpage><lpage>347</lpage><pub-id pub-id-type="doi">10.3897/zookeys.1227.138100</pub-id></mixed-citation></tp:treatment-meta><tp:nomenclature><label>﻿﻿</label><tp:taxon-name><object-id xmlns:xlink="http://www.w3.org/1999/xlink" content-type="arpha" xlink:type="simple">BBCFDF52-34BD-518E-A410-75D89BEB1557</object-id><tp:taxon-name-part taxon-name-part-type="genus" reg="Papuanatula">Papuanatula</tp:taxon-name-part> (<tp:taxon-name-part taxon-name-part-type="subgenus" reg="Papuanatula">Papuanatula</tp:taxon-name-part>) <tp:taxon-name-part taxon-name-part-type="species" reg="pilosa">pilosa</tp:taxon-name-part><object-id xmlns:xlink="http://www.w3.org/1999/xlink" content-type="zoobank" xlink:type="simple">https://zoobank.org/86310879-9E47-448B-925C-0797EE2829A9</object-id></tp:taxon-name><tp:taxon-status xmlns:xlink="http://www.w3.org/1999/xlink" xlink:type="simple">sp. nov.</tp:taxon-status><xref ref-type="fig" rid="F109">Figs 109</xref><xref ref-type="fig" rid="F110">, 110</xref><xref ref-type="fig" rid="F111">, 111</xref><xref ref-type="fig" rid="F112">, 112</xref><xref ref-type="fig" rid="F113">, 113</xref></tp:nomenclature><tp:treatment-sec sec-type="etymology" id="SECID0EIFHK"><title>Etymology.</title><p>The species name is based on the Latin word <italic>pilosus</italic> meaning “hairy” and refers to the rows of fine setae on inner margin of femur, outer margin of tibia, and laterally on cerci.</p></tp:treatment-sec><tp:treatment-sec sec-type="material" id="SECID0EQFHK"><title>Material examined.</title><p><bold><italic>Holotype</italic>.</bold> Indonesia • larva; Papua Prov.; Riv. Je, Loc. Arfak, E of Amber village; <named-content xmlns:xlink="http://www.w3.org/1999/xlink" content-type="dwc:verbatimCoordinates" xlink:type="simple"><named-content content-type="geo-json" specific-use="{&#34;type&#34;:&#34;Point&#34;,&#34;coordinates&#34;:[133.947500,-1.109722]}" id="NCID0E5FHK" xlink:type="simple">01°06'35"S, 133°56'51"E</named-content></named-content>; 1200 m; 16.vi.2016; leg. Sumoked and M. Balke; (BH68); on slide; GBIFCH00976044; <named-content xmlns:xlink="http://www.w3.org/1999/xlink" content-type="dwc:institutional_code" xlink:title="Museum Zoologicum Bogoriense" xlink:href="http://grbio.org/institution/museum-zoologicum-bogoriense" xlink:type="simple">MZB</named-content>.</p></tp:treatment-sec><tp:treatment-sec sec-type="diagnosis" id="SECID0EHGHK"><title>Diagnosis.</title><p><bold>Larva</bold>. The following combination of characters distinguishes <italic><tp:taxon-name><tp:taxon-name-part taxon-name-part-type="genus" reg="Papuanatula">P.</tp:taxon-name-part><tp:taxon-name-part taxon-name-part-type="species" reg="pilosa">pilosa</tp:taxon-name-part></tp:taxon-name></italic> sp. nov. from other species of <italic><tp:taxon-name><tp:taxon-name-part taxon-name-part-type="genus" reg="Papuanatula">Papuanatula</tp:taxon-name-part></tp:taxon-name></italic> s. str.: body dorsally without row of long, fine, simple setae along midline; abdominal terga I–VIII (IX) with medium, pointed, dorsoposteriorly oriented, medial protuberances; pronotum with paired, medioposterior protuberances; femur with medial, grey marking; inner margin of femur and outer margin of tibia with irregular rows of medium, fine setae; cerci bilaterally with row of short, fine setae; paracercus vestigial; body size 4.5 mm.</p></tp:treatment-sec><tp:treatment-sec sec-type="description" id="SECID0EBHHK"><title>Description.</title><p><bold>Larva</bold> (Figs <xref ref-type="fig" rid="F109">109</xref>–<xref ref-type="fig" rid="F113">113</xref>). Body length 4.5 mm, cerci much longer than body length (~ 1.2×).</p><p><bold><italic>Cuticular coloration</italic></bold> (Fig. <xref ref-type="fig" rid="F109">109a–c</xref>). Head, thorax and abdomen dorsally reddish-brown; thorax with complex pattern; abdominal segments I, V–VI and X slightly brighter. Legs reddish-brown; femur medially with darker marking, red-brown in distal area, bright area in basal part. Head and thorax ventrally ecru, protuberances on thoracic sterna darker; abdomen yellow-brown.</p><fig id="F109" position="float" orientation="portrait"><object-id xmlns:xlink="http://www.w3.org/1999/xlink" content-type="doi" xlink:type="simple">10.3897/zookeys.1227.138100.figure109</object-id><object-id xmlns:xlink="http://www.w3.org/1999/xlink" content-type="arpha" xlink:type="simple">E2C54774-5503-5607-90C1-D7D980FE1F13</object-id><label>Figure 109.</label><caption><p><tp:taxon-name><tp:taxon-name-part taxon-name-part-type="genus" reg="Papuanatula">Papuanatula</tp:taxon-name-part> (<tp:taxon-name-part taxon-name-part-type="subgenus" reg="Papuanatula">Papuanatula</tp:taxon-name-part>) <tp:taxon-name-part taxon-name-part-type="species" reg="pilosa">pilosa</tp:taxon-name-part></tp:taxon-name> sp. nov., larva, habitus: <bold>a</bold> dorsal view <bold>b</bold> lateral view <bold>c</bold> ventral view. Scale bars: 1 mm.</p></caption><graphic xmlns:xlink="http://www.w3.org/1999/xlink" xlink:href="zookeys-1227-159_article-138100__-g109.jpg" position="float" orientation="portrait" xlink:type="simple" id="oo_1247523.jpg"><uri content-type="original_file" xlink:type="simple">https://binary.pensoft.net/fig/1247523</uri></graphic></fig><p><bold><italic>Hypodermal coloration</italic></bold> (Fig. <xref ref-type="fig" rid="F109">109a, b</xref>). Abdominal segments I–IX dorsally with narrow, dark brown, transverse band on posterior margins; intersegmental membranes slightly reddish-grey.</p><p><bold><italic>Head</italic>. <italic>Antenna</italic></bold> (Fig. <xref ref-type="fig" rid="F109">109a–c</xref>). Length ~ 1.5× head length. As typical for subgenus. <bold><italic>Developing turbinate eyes in last instar male larva</italic></bold> unknown. <bold><italic>Labrum</italic></bold> (Fig. <xref ref-type="fig" rid="F110">110a, b</xref>). Length 0.5× maximum width, laterally convex. Dorsal, sub-marginal arc with ~ 9 feathered setae. <bold><italic>Right mandible</italic></bold> (Fig. <xref ref-type="fig" rid="F110">110d, e</xref>). Margin between prostheca and mola with some minute denticles toward prostheca. Otherwise, as typical for subgenus. <bold><italic>Left mandible</italic></bold> (Fig. <xref ref-type="fig" rid="F110">110f, g</xref>). Margin between prostheca and mola with some minute denticles toward prostheca. Otherwise, as typical for subgenus. <bold><italic>Hypopharynx</italic></bold> (Fig. <xref ref-type="fig" rid="F110">110c</xref>). As typical for genus. <bold><italic>Maxilla</italic></bold> (Fig. <xref ref-type="fig" rid="F111">111c, d</xref>). Maxillary palp slightly longer than galea-lacinia, slender; palp segment II ~ 1.3× length of segment I. Otherwise, as typical for genus. <bold><italic>Labium</italic></bold> (Fig. <xref ref-type="fig" rid="F111">111a, b</xref>). As typical for the genus. Paraglossa dorsally with two spine-like setae near inner, distolateral margin. Labial palp with segment I ~ 1.2× length of segments II and III combined. Segment II with slight, broadly rounded, distomedial protuberance, dorsally with row of five spine-like setae near outer, distolateral margin. Segment III slightly pentagonal, pointed, 0.6× length of segment II.</p><fig id="F110" position="float" orientation="portrait"><object-id xmlns:xlink="http://www.w3.org/1999/xlink" content-type="doi" xlink:type="simple">10.3897/zookeys.1227.138100.figure110</object-id><object-id xmlns:xlink="http://www.w3.org/1999/xlink" content-type="arpha" xlink:type="simple">62314117-263F-5EE1-8F89-CCB5DBC8478F</object-id><label>Figure 110.</label><caption><p><tp:taxon-name><tp:taxon-name-part taxon-name-part-type="genus" reg="Papuanatula">Papuanatula</tp:taxon-name-part> (<tp:taxon-name-part taxon-name-part-type="subgenus" reg="Papuanatula">Papuanatula</tp:taxon-name-part>) <tp:taxon-name-part taxon-name-part-type="species" reg="pilosa">pilosa</tp:taxon-name-part></tp:taxon-name> sp. nov., larva: <bold>a</bold> labrum <bold>b</bold> labrum: dorsal, submarginal setae <bold>c</bold> hypopharynx and superlinguae <bold>d</bold> right mandible <bold>e</bold> right mandible: margin between prostheca and mola <bold>f</bold> left mandible <bold>g</bold> left mandible: margin between prostheca and mola. Scale bars: 20 µm (<bold>a, c, d, f</bold>); 10 µm (<bold>b</bold>).</p></caption><graphic xmlns:xlink="http://www.w3.org/1999/xlink" xlink:href="zookeys-1227-159_article-138100__-g110.jpg" position="float" orientation="portrait" xlink:type="simple" id="oo_1247524.jpg"><uri content-type="original_file" xlink:type="simple">https://binary.pensoft.net/fig/1247524</uri></graphic></fig><fig id="F111" position="float" orientation="portrait"><object-id xmlns:xlink="http://www.w3.org/1999/xlink" content-type="doi" xlink:type="simple">10.3897/zookeys.1227.138100.figure111</object-id><object-id xmlns:xlink="http://www.w3.org/1999/xlink" content-type="arpha" xlink:type="simple">AAB24620-60A7-5548-8DCC-84DB1C729204</object-id><label>Figure 111.</label><caption><p><tp:taxon-name><tp:taxon-name-part taxon-name-part-type="genus" reg="Papuanatula">Papuanatula</tp:taxon-name-part> (<tp:taxon-name-part taxon-name-part-type="subgenus" reg="Papuanatula">Papuanatula</tp:taxon-name-part>) <tp:taxon-name-part taxon-name-part-type="species" reg="pilosa">pilosa</tp:taxon-name-part></tp:taxon-name> sp. nov., larva: <bold>a</bold> labium <bold>b</bold> labial palp <bold>c</bold> maxilla <bold>d</bold> maxillary palp segment III <bold>e</bold> paraproct <bold>f</bold> tergalius IV <bold>g</bold> tergalius IV: margin. Scale bars: 20 µm (<bold>a, c</bold>); 10 µm (<bold>b, d, e, g</bold>); 50 µm (<bold>f</bold>).</p></caption><graphic xmlns:xlink="http://www.w3.org/1999/xlink" xlink:href="zookeys-1227-159_article-138100__-g111.jpg" position="float" orientation="portrait" xlink:type="simple" id="oo_1247525.jpg"><uri content-type="original_file" xlink:type="simple">https://binary.pensoft.net/fig/1247525</uri></graphic></fig><p><bold><italic>Thorax</italic>. <italic>Sterna</italic>.</bold> With small protuberances on sides of prosternum and close to openings of mesothoracic and metathoracic sternal apodemes (as Fig. <xref ref-type="fig" rid="F108">108a</xref>). <bold><italic>Terga</italic></bold> (Figs <xref ref-type="fig" rid="F109">109b</xref>, <xref ref-type="fig" rid="F113">113b</xref>). Pronotum with paired, blunt, posteromedial protuberances. Metanotum with medium, pointed, dorsally oriented, medial protuberance. <bold><italic>Legs</italic></bold> (Fig. <xref ref-type="fig" rid="F112">112a–e</xref>). Ratio of leg segments: fore leg 1.0:1.0:0.3:0.1, middle leg 1.1:1.0:0.3:0.1 and hind leg 1.2:1.0:0.3:0.1. <bold><italic>Femur</italic>.</bold> Length ~ 3× maximum width; inner margin with irregular, dense row of medium, fine setae. <bold><italic>Tibia</italic>.</bold> Outer margin with irregular, dense row of medium, fine setae. <bold><italic>Claw</italic></bold> with one row of eight or nine denticles and one posterior seta.</p><fig id="F112" position="float" orientation="portrait"><object-id xmlns:xlink="http://www.w3.org/1999/xlink" content-type="doi" xlink:type="simple">10.3897/zookeys.1227.138100.figure112</object-id><object-id xmlns:xlink="http://www.w3.org/1999/xlink" content-type="arpha" xlink:type="simple">C8C0B5C6-FE38-55D8-823A-F0B77C03BC0B</object-id><label>Figure 112.</label><caption><p><tp:taxon-name><tp:taxon-name-part taxon-name-part-type="genus" reg="Papuanatula">Papuanatula</tp:taxon-name-part> (<tp:taxon-name-part taxon-name-part-type="subgenus" reg="Papuanatula">Papuanatula</tp:taxon-name-part>) <tp:taxon-name-part taxon-name-part-type="species" reg="pilosa">pilosa</tp:taxon-name-part></tp:taxon-name> sp. nov., larva: <bold>a</bold> middle leg <bold>b</bold> middle claw <bold>c</bold> middle tibia: outer margin <bold>d</bold> middle tibia: inner margin <bold>e</bold> middle femur: inner margin <bold>f</bold> paracercus <bold>g, h</bold> cercus. Scale bars: 50 µm (<bold>a</bold>); 10 µm (<bold>b–e, g, h</bold>); 20 µm (<bold>f</bold>).</p></caption><graphic xmlns:xlink="http://www.w3.org/1999/xlink" xlink:href="zookeys-1227-159_article-138100__-g112.jpg" position="float" orientation="portrait" xlink:type="simple" id="oo_1247526.jpg"><uri content-type="original_file" xlink:type="simple">https://binary.pensoft.net/fig/1247526</uri></graphic></fig><fig id="F113" position="float" orientation="portrait"><object-id xmlns:xlink="http://www.w3.org/1999/xlink" content-type="doi" xlink:type="simple">10.3897/zookeys.1227.138100.figure113</object-id><object-id xmlns:xlink="http://www.w3.org/1999/xlink" content-type="arpha" xlink:type="simple">823EFCF7-ED56-504A-B6A1-C82025E74950</object-id><label>Figure 113.</label><caption><p><tp:taxon-name><tp:taxon-name-part taxon-name-part-type="genus" reg="Papuanatula">Papuanatula</tp:taxon-name-part> (<tp:taxon-name-part taxon-name-part-type="subgenus" reg="Papuanatula">Papuanatula</tp:taxon-name-part>) <tp:taxon-name-part taxon-name-part-type="species" reg="pilosa">pilosa</tp:taxon-name-part></tp:taxon-name> sp. nov., larva (SEM): <bold>a</bold> abdominal terga III–IX <bold>b</bold> pronotum <bold>c</bold> abdominal terga III–VI <bold>d</bold> abdominal terga VII–IX <bold>e</bold> abdominal terga VIII–IX <bold>f</bold> abdominal tergum IX, posterior margin. Scale bars: 400 µm (<bold>a</bold>); 300 µm (<bold>b, c</bold>); 100 µm (<bold>d</bold>); 50 µm (<bold>e</bold>); 20 µm (<bold>f</bold>).</p></caption><graphic xmlns:xlink="http://www.w3.org/1999/xlink" xlink:href="zookeys-1227-159_article-138100__-g113.jpg" position="float" orientation="portrait" xlink:type="simple" id="oo_1247527.jpg"><uri content-type="original_file" xlink:type="simple">https://binary.pensoft.net/fig/1247527</uri></graphic></fig><p><bold><italic>Abdomen</italic>. <italic>Terga</italic></bold> (Fig. <xref ref-type="fig" rid="F113">113a, c–f</xref>). Terga I–IX with medium, pointed, dorsoposteriorly oriented, medial protuberances. Posterior margin of terga III–IX with variable, triangular, pointed denticles, spaced on terga III–VI. <bold><italic>Tergalii</italic></bold> (Fig. <xref ref-type="fig" rid="F111">111f, g</xref>). Skew ovoid, tracheation well developed; margins smooth, with short, fine, simple setae. <bold><italic>Paraproct</italic></bold> (Fig. <xref ref-type="fig" rid="F111">111e</xref>). Posterior margin membranous, with prolongation and row of minute denticles. <bold><italic>Caudalii</italic></bold> (Fig. <xref ref-type="fig" rid="F112">112f–h</xref>). Cerci without swimming setae, with bilateral rows of minute setae. Paracercus vestigial.</p><p><bold><italic>Pose of subimaginal gonostyli under larval cuticle</italic>.</bold> Unknown.</p><p><bold>Subimago.</bold> Unknown.</p><p><bold>Imago.</bold> Unknown.</p><p><bold>Egg.</bold> Unknown.</p></tp:treatment-sec><tp:treatment-sec sec-type="distribution" id="SECID0E2THK"><title>Distribution.</title><p>New Guinea (Fig. <xref ref-type="fig" rid="F147">147</xref>).</p></tp:treatment-sec><tp:treatment-sec><!--Section generated to contain objects referenced in tp:taxon-treatment.--><fig id="F108" position="float" orientation="portrait"><object-id xmlns:xlink="http://www.w3.org/1999/xlink" content-type="doi" xlink:type="simple">10.3897/zookeys.1227.138100.figure108</object-id><object-id xmlns:xlink="http://www.w3.org/1999/xlink" content-type="arpha" xlink:type="simple">D72ED29D-36E5-568E-8C06-E0EB383CF3AD</object-id><label>Figure 108.</label><caption><p><tp:taxon-name><tp:taxon-name-part taxon-name-part-type="genus" reg="Papuanatula">Papuanatula</tp:taxon-name-part> (<tp:taxon-name-part taxon-name-part-type="subgenus" reg="Papuanatula">Papuanatula</tp:taxon-name-part>) <tp:taxon-name-part taxon-name-part-type="species" reg="parvatubera">parvatubera</tp:taxon-name-part></tp:taxon-name> sp. nov., larva (SEM): <bold>a</bold> pro-, meso-, and metasternum (arrows: protuberances) <bold>b</bold> hind claw <bold>c</bold> abdominal terga III–V <bold>d</bold> abdominal terga VII–X <bold>e</bold> abdominal tergum IV <bold>f</bold> abdominal tergum VIII. Scale bars: 200 µm (<bold>a</bold>); 40 µm (<bold>b</bold>); 100 µm (<bold>c, d</bold>); 30 µm (<bold>e</bold>); 20 µm (<bold>f</bold>).</p></caption><graphic xmlns:xlink="http://www.w3.org/1999/xlink" xlink:href="zookeys-1227-159_article-138100__-g108.jpg" position="float" orientation="portrait" xlink:type="simple" id="oo_1247522.jpg"><uri content-type="original_file" xlink:type="simple">https://binary.pensoft.net/fig/1247522</uri></graphic></fig><fig id="F147" position="float" orientation="portrait"><object-id xmlns:xlink="http://www.w3.org/1999/xlink" content-type="doi" xlink:type="simple">10.3897/zookeys.1227.138100.figure147</object-id><object-id xmlns:xlink="http://www.w3.org/1999/xlink" content-type="arpha" xlink:type="simple">756D01AE-D72A-546D-81F2-EEAA34CB09DC</object-id><label>Figure 147.</label><caption><p>Distribution of <italic><tp:taxon-name><tp:taxon-name-part taxon-name-part-type="genus" reg="Papuanatula">Papuanatula</tp:taxon-name-part></tp:taxon-name></italic> species (x: type locality).</p></caption><graphic xmlns:xlink="http://www.w3.org/1999/xlink" xlink:href="zookeys-1227-159_article-138100__-g147.jpg" position="float" orientation="portrait" xlink:type="simple" id="oo_1247565.jpg"><uri content-type="original_file" xlink:type="simple">https://binary.pensoft.net/fig/1247565</uri></graphic></fig></tp:treatment-sec></tp:taxon-treatment>
