# Supplementary material for: ﻿Redescription of Papuanatula Lugo-Ortiz & McCafferty (Ephemeroptera, Baetidae), with description of a new subgenus and 20 new species
Source: Zookeys. 2025 Feb 11;1227:159–347. doi: 10.3897/zookeys.1227.138100 (PMC11836624; doi:10.3897/zookeys.1227.138100)
Supplement: XML Treatment for Papuanatula (Papuanatula) pluresetae [file zookeys.1227.138100-treatment24.xml]

<!DOCTYPE tp:taxon-treatment
  PUBLIC "-//TaxonX//DTD Taxonomic Treatment Publishing DTD v0 20100105//EN" "tax-treatment-NSO.dtd">
<tp:taxon-treatment xmlns:tp="http://www.plazi.org/taxpub"><tp:treatment-meta><kwd-group><label>Taxon classification</label><kwd>
              <named-content content-type="kingdom">Animalia</named-content>
            </kwd><kwd>
              <named-content content-type="order">Ephemeroptera</named-content>
            </kwd><kwd>
              <named-content content-type="family">Baetidae</named-content>
            </kwd></kwd-group><mixed-citation publication-type="journal"><person-group><name><surname>Kaltenbach</surname><given-names>Thomas</given-names></name><name><surname>Kluge</surname><given-names>Nikita J.</given-names></name><name><surname>Gattolliat</surname><given-names>Jean-Luc</given-names></name></person-group><article-title>﻿Redescription of <italic><tp:taxon-name><tp:taxon-name-part taxon-name-part-type="genus" reg="Papuanatula">Papuanatula</tp:taxon-name-part></tp:taxon-name></italic> Lugo-Ortiz &amp; McCafferty (<tp:taxon-name><tp:taxon-name-part taxon-name-part-type="order">Ephemeroptera</tp:taxon-name-part></tp:taxon-name>, <tp:taxon-name><tp:taxon-name-part taxon-name-part-type="family">Baetidae</tp:taxon-name-part></tp:taxon-name>), with description of a new subgenus and 20 new species</article-title><source>Zookeys</source><day>11</day><month>02</month><year>2025</year><volume>1227</volume><fpage>159</fpage><lpage>347</lpage><pub-id pub-id-type="doi">10.3897/zookeys.1227.138100</pub-id></mixed-citation></tp:treatment-meta><tp:nomenclature><label>﻿﻿</label><tp:taxon-name><object-id xmlns:xlink="http://www.w3.org/1999/xlink" content-type="arpha" xlink:type="simple">EDD2250F-CAF4-5D02-B9FD-A7198F527BE3</object-id><tp:taxon-name-part taxon-name-part-type="genus" reg="Papuanatula">Papuanatula</tp:taxon-name-part> (<tp:taxon-name-part taxon-name-part-type="subgenus" reg="Papuanatula">Papuanatula</tp:taxon-name-part>) <tp:taxon-name-part taxon-name-part-type="species" reg="pluresetae">pluresetae</tp:taxon-name-part><object-id xmlns:xlink="http://www.w3.org/1999/xlink" content-type="zoobank" xlink:type="simple">https://zoobank.org/2ACB9D14-BEC8-4D16-ABA6-D999B05F73B2</object-id></tp:taxon-name><tp:taxon-status xmlns:xlink="http://www.w3.org/1999/xlink" xlink:type="simple">sp. nov.</tp:taxon-status><xref ref-type="fig" rid="F114">Figs 114</xref><xref ref-type="fig" rid="F115">, 115</xref><xref ref-type="fig" rid="F116">, 116</xref><xref ref-type="fig" rid="F117">, 117</xref><xref ref-type="fig" rid="F118">, 118</xref><xref ref-type="fig" rid="F119">, 119</xref><xref ref-type="fig" rid="F120">, 120</xref></tp:nomenclature><tp:treatment-sec sec-type="etymology" id="SECID0EMWHK"><title>Etymology.</title><p>The species name <italic>pluresetae</italic> is based on the Latin words <italic>plures setae</italic> meaning “several setae” and refers to the three or four posterior setae on the claws.</p></tp:treatment-sec><tp:treatment-sec sec-type="material" id="SECID0EWWHK"><title>Material examined.</title><p><bold><italic>Holotype</italic>.</bold> Papua New Guinea • larva; Simbu Prov., Mt. Wilhelm, Pindaunde Creek, S2 (oria 3); <named-content xmlns:xlink="http://www.w3.org/1999/xlink" content-type="dwc:verbatimCoordinates" xlink:type="simple"><named-content content-type="geo-json" specific-use="{&#34;type&#34;:&#34;Point&#34;,&#34;coordinates&#34;:[145.069167,-5.800833]}" id="NCID0EEXHK" xlink:type="simple">05°48'03"S, 145°04'09"E</named-content></named-content>; 3210 m; 17.viii.1999; leg. L. Čížek; on slide; GBIFCH00592587, GBIFCH00592588; <named-content xmlns:xlink="http://www.w3.org/1999/xlink" content-type="dwc:institutional_code" xlink:title="Muséum cantonal des Sciences Naturelles" xlink:href="http://grbio.org/institution/musee-zoologique-0" xlink:type="simple">MZL</named-content>. <bold><italic>Paratypes</italic>.</bold> 78 larvae; same data as holotype; 6 on slides; GBIFCH00592548, GBIFCH00592578, GBIFCH00592579, GBIFCH00592589, GBIFCH00592590, GBIFCH00592591, GBIFCH00592592, GBIFCH01221756; 72 in alcohol; GBIFCH00976070, GBIFCH00976100, GBIFCH00976101, GBIFCH00976120; <named-content xmlns:xlink="http://www.w3.org/1999/xlink" content-type="dwc:institutional_code" xlink:title="Muséum cantonal des Sciences Naturelles" xlink:href="http://grbio.org/institution/musee-zoologique-0" xlink:type="simple">MZL</named-content> • 62 larvae; Simbu Prov., Mt. Wilhelm, Pindaunde Creek, near fish farm, S4 (oria 5); <named-content xmlns:xlink="http://www.w3.org/1999/xlink" content-type="dwc:verbatimCoordinates" xlink:type="simple"><named-content content-type="geo-json" specific-use="{&#34;type&#34;:&#34;Point&#34;,&#34;coordinates&#34;:[145.087778,-5.817222]}" id="NCID0EYXHK" xlink:type="simple">05°49'02"S, 145°05'16"E</named-content></named-content>; 2600 m; 18.viii.1999; leg. L. Čížek; in alcohol; GBIFCH00976123; <named-content xmlns:xlink="http://www.w3.org/1999/xlink" content-type="dwc:institutional_code" xlink:title="Muséum cantonal des Sciences Naturelles" xlink:href="http://grbio.org/institution/musee-zoologique-0" xlink:type="simple">MZL</named-content> • 5 larvae; Simbu Prov., Mt. Wilhelm, Pindaunde Creek, in forest, S3 (oria 4); <named-content xmlns:xlink="http://www.w3.org/1999/xlink" content-type="dwc:verbatimCoordinates" xlink:type="simple"><named-content content-type="geo-json" specific-use="{&#34;type&#34;:&#34;Point&#34;,&#34;coordinates&#34;:[145.075000,-5.816667]}" id="NCID0EEYHK" xlink:type="simple">05°49'S, 145°04'30"E</named-content></named-content>; 2900 m; 18.viii.1999; leg. L. Čížek; in alcohol; GBIFCH00976116; <named-content xmlns:xlink="http://www.w3.org/1999/xlink" content-type="dwc:institutional_code" xlink:title="Muséum cantonal des Sciences Naturelles" xlink:href="http://grbio.org/institution/musee-zoologique-0" xlink:type="simple">MZL</named-content>.</p></tp:treatment-sec><tp:treatment-sec sec-type="diagnosis" id="SECID0ENYHK"><title>Diagnosis.</title><p><bold>Larva</bold>. The following combination of characters distinguishes <italic><tp:taxon-name><tp:taxon-name-part taxon-name-part-type="genus" reg="Papuanatula">P.</tp:taxon-name-part><tp:taxon-name-part taxon-name-part-type="species" reg="pluresetae">pluresetae</tp:taxon-name-part></tp:taxon-name></italic> sp. nov. from other species of <italic><tp:taxon-name><tp:taxon-name-part taxon-name-part-type="genus" reg="Papuanatula">Papuanatula</tp:taxon-name-part></tp:taxon-name></italic> s. str.: body dorsally with irregular row of long, fine, simple setae along midline; abdominal terga without protuberances; femur basally with short, wedge-shaped blank; otherwise, brown (after 35 years in alcohol); paracercus vestigial; claw with three or four posterior setae.</p></tp:treatment-sec><tp:treatment-sec sec-type="description" id="SECID0EHZHK"><title>Description.</title><p><bold>Larva</bold> (Figs <xref ref-type="fig" rid="F114">114</xref>–<xref ref-type="fig" rid="F120">120</xref>). Body length 4.5–5.8 mm, cerci much longer than body length (~ 1.3×).</p><p><bold><italic>Cuticular coloration</italic></bold> (Fig. <xref ref-type="fig" rid="F114">114a–c</xref>; after 35 years in alcohol). Head, thorax and abdomen dorsally brown. Femur basally with short, wedge-shaped blank; otherwise, brown. Tibia pale brown; tarsus darker brown. Head, thorax, and abdomen ventrally brown. Cerci pale brown.</p><fig id="F114" position="float" orientation="portrait"><object-id xmlns:xlink="http://www.w3.org/1999/xlink" content-type="doi" xlink:type="simple">10.3897/zookeys.1227.138100.figure114</object-id><object-id xmlns:xlink="http://www.w3.org/1999/xlink" content-type="arpha" xlink:type="simple">D4FA896A-4027-56B9-B02B-658C8903B9A3</object-id><label>Figure 114.</label><caption><p><tp:taxon-name><tp:taxon-name-part taxon-name-part-type="genus" reg="Papuanatula">Papuanatula</tp:taxon-name-part> (<tp:taxon-name-part taxon-name-part-type="subgenus" reg="Papuanatula">Papuanatula</tp:taxon-name-part>) <tp:taxon-name-part taxon-name-part-type="species" reg="pluresetae">pluresetae</tp:taxon-name-part></tp:taxon-name> sp. nov., larva, habitus: <bold>a</bold> dorsal view <bold>b</bold> lateral view <bold>c</bold> ventral view. Scale bars: 1 mm.</p></caption><graphic xmlns:xlink="http://www.w3.org/1999/xlink" xlink:href="zookeys-1227-159_article-138100__-g114.jpg" position="float" orientation="portrait" xlink:type="simple" id="oo_1247528.jpg"><uri content-type="original_file" xlink:type="simple">https://binary.pensoft.net/fig/1247528</uri></graphic></fig><p><bold><italic>Hypodermal coloration</italic></bold> (Fig. <xref ref-type="fig" rid="F114">114a, b</xref>. Abdominal terga I–IX with narrow, dark brown transverse band along posterior margins.</p><p><bold><italic>Head</italic>.</bold> Dorsally with irregular row of long, fine, simple setae along midline (as in Fig. <xref ref-type="fig" rid="F26">26b</xref>). <bold><italic>Antenna</italic></bold> (Fig. <xref ref-type="fig" rid="F117">117e</xref>). Length ~ 1.5× head length. <bold><italic>Developing turbinate eyes in last instar male larva</italic></bold> (Fig. <xref ref-type="fig" rid="F117">117e</xref>) roundish, rather small, with large distance to each other. <bold><italic>Labrum</italic></bold> (Fig. <xref ref-type="fig" rid="F115">115a, b</xref>). Length 0.5× maximum width, laterally convex. Dorsal, sub-marginal arc with ~ 40 feathered setae. <bold><italic>Right mandible</italic></bold> (Fig. <xref ref-type="fig" rid="F115">115d, e</xref>). Margin between prostheca and mola with row of minute denticles. Otherwise, as typical for subgenus. <bold><italic>Left mandible</italic></bold> (Fig. <xref ref-type="fig" rid="F115">115f, g</xref>). Margin between prostheca and mola with row of minute denticles. Otherwise, as typical for subgenus. <bold><italic>Hypopharynx</italic></bold> (Fig. <xref ref-type="fig" rid="F115">115c</xref>). As typical for genus. <bold><italic>Maxilla</italic></bold> (Fig. <xref ref-type="fig" rid="F116">116c, d</xref>). Maxillary palp subequal in length to galea-lacinia, robust; palp segment II as long as segment I. Otherwise, as typical for genus. <bold><italic>Labium</italic></bold> (Fig. <xref ref-type="fig" rid="F116">116a, b</xref>). As typical for the genus. Paraglossa dorsally with two spine-like setae near inner, distolateral margin. Labial palp with segment I 0.9× length of segments II and III combined. Segment II with minute distomedial protuberance, dorsally with row of four spine-like setae near outer, distolateral margin. Segment III conical, pointed; 0.7× length of segment II; inner dorsal margin with few feathered setae.</p><fig id="F115" position="float" orientation="portrait"><object-id xmlns:xlink="http://www.w3.org/1999/xlink" content-type="doi" xlink:type="simple">10.3897/zookeys.1227.138100.figure115</object-id><object-id xmlns:xlink="http://www.w3.org/1999/xlink" content-type="arpha" xlink:type="simple">436C25E9-E8E5-5454-B63D-ED5E7B594F43</object-id><label>Figure 115.</label><caption><p><tp:taxon-name><tp:taxon-name-part taxon-name-part-type="genus" reg="Papuanatula">Papuanatula</tp:taxon-name-part> (<tp:taxon-name-part taxon-name-part-type="subgenus" reg="Papuanatula">Papuanatula</tp:taxon-name-part>) <tp:taxon-name-part taxon-name-part-type="species" reg="pluresetae">pluresetae</tp:taxon-name-part></tp:taxon-name> sp. nov., larva: <bold>a</bold> labrum <bold>b</bold> labrum: dorsal submarginal setae <bold>c</bold> hypopharynx and superlinguae <bold>d</bold> right mandible <bold>e</bold> right mandible: margin between prostheca and mola <bold>f</bold> left mandible <bold>g</bold> left mandible: margin between prostheca and mola. Scale bars: 20 µm (<bold>a, c, d, f</bold>); 10 µm (<bold>b</bold>).</p></caption><graphic xmlns:xlink="http://www.w3.org/1999/xlink" xlink:href="zookeys-1227-159_article-138100__-g115.jpg" position="float" orientation="portrait" xlink:type="simple" id="oo_1247529.jpg"><uri content-type="original_file" xlink:type="simple">https://binary.pensoft.net/fig/1247529</uri></graphic></fig><fig id="F116" position="float" orientation="portrait"><object-id xmlns:xlink="http://www.w3.org/1999/xlink" content-type="doi" xlink:type="simple">10.3897/zookeys.1227.138100.figure116</object-id><object-id xmlns:xlink="http://www.w3.org/1999/xlink" content-type="arpha" xlink:type="simple">691999E2-5BEC-5A34-B882-785730BE8791</object-id><label>Figure 116.</label><caption><p><tp:taxon-name><tp:taxon-name-part taxon-name-part-type="genus" reg="Papuanatula">Papuanatula</tp:taxon-name-part> (<tp:taxon-name-part taxon-name-part-type="subgenus" reg="Papuanatula">Papuanatula</tp:taxon-name-part>) <tp:taxon-name-part taxon-name-part-type="species" reg="pluresetae">pluresetae</tp:taxon-name-part></tp:taxon-name> sp. nov., larva: <bold>a</bold> labium <bold>b</bold> labial palp <bold>c</bold> maxilla <bold>d</bold> maxillary palp. Scale bars: 50 µm (<bold>a</bold>); 20 µm (<bold>b, c</bold>); 10 µm (<bold>d</bold>).</p></caption><graphic xmlns:xlink="http://www.w3.org/1999/xlink" xlink:href="zookeys-1227-159_article-138100__-g116.jpg" position="float" orientation="portrait" xlink:type="simple" id="oo_1247530.jpg"><uri content-type="original_file" xlink:type="simple">https://binary.pensoft.net/fig/1247530</uri></graphic></fig><p><bold><italic>Thorax</italic>. <italic>Sterna</italic>.</bold> With small protuberances on sides of prosternum and close to openings of mesothoracic and metathoracic sternal apodemes (as Fig. <xref ref-type="fig" rid="F108">108a</xref>). <bold><italic>Terga</italic></bold> (Fig. <xref ref-type="fig" rid="F120">120a</xref>) without protuberances; with irregular row of long, fine, simple setae along midline (as in Fig. <xref ref-type="fig" rid="F26">26b</xref>). <bold><italic>Legs</italic></bold> (Fig. <xref ref-type="fig" rid="F117">117a, d</xref>). Ratio of leg segments: fore leg 0.9:1.0:0.3:0.2, middle leg 0.9:1.0:0.3:0.2 and hind leg 1.1:1.0:0.4:0.2. <bold><italic>Femur</italic>.</bold> Length ~ 3× maximum width. <bold><italic>Claw</italic></bold> with one row of seven or eight denticles and three or four posterior setae.</p><fig id="F117" position="float" orientation="portrait"><object-id xmlns:xlink="http://www.w3.org/1999/xlink" content-type="doi" xlink:type="simple">10.3897/zookeys.1227.138100.figure117</object-id><object-id xmlns:xlink="http://www.w3.org/1999/xlink" content-type="arpha" xlink:type="simple">4D2F4117-C1CA-5A93-A230-DDA3E02C53A7</object-id><label>Figure 117.</label><caption><p><tp:taxon-name><tp:taxon-name-part taxon-name-part-type="genus" reg="Papuanatula">Papuanatula</tp:taxon-name-part> (<tp:taxon-name-part taxon-name-part-type="subgenus" reg="Papuanatula">Papuanatula</tp:taxon-name-part>) <tp:taxon-name-part taxon-name-part-type="species" reg="pluresetae">pluresetae</tp:taxon-name-part></tp:taxon-name> sp. nov., larva: <bold>a</bold> fore leg <bold>b</bold> fore claw (arrow: posterior setae) <bold>c</bold> fore tarsus and claw <bold>d</bold> middle femur, posterior apex <bold>e</bold> male head, mature <bold>f</bold> paracercus <bold>g</bold> cercus. Scale bars: 50 µm (<bold>a</bold>); 10 µm (<bold>b–g</bold>); 100 µm (<bold>h</bold>).</p></caption><graphic xmlns:xlink="http://www.w3.org/1999/xlink" xlink:href="zookeys-1227-159_article-138100__-g117.jpg" position="float" orientation="portrait" xlink:type="simple" id="oo_1247531.jpg"><uri content-type="original_file" xlink:type="simple">https://binary.pensoft.net/fig/1247531</uri></graphic></fig><p><bold><italic>Abdomen</italic>. <italic>Terga</italic></bold> (Figs <xref ref-type="fig" rid="F119">119a</xref>, <xref ref-type="fig" rid="F120">120b–d</xref>) with irregular row of long, fine, simple setae along midline (as in Fig. <xref ref-type="fig" rid="F26">26b</xref>). Terga without protuberances, terga I–IV with slight, paired, medioposterior elevations. Posterior margin of terga: I smooth, without denticles; II–IX with triangular, pointed denticles, partly with minute, pointed denticles in between. Surface with scattered small, triangular, pointed, striated scales. <bold><italic>Tergalii</italic></bold> (Fig. <xref ref-type="fig" rid="F118">118a, b</xref>). Ovoid, tracheation poorly developed; margins smooth, with short, fine, simple setae. <bold><italic>Paraproct</italic></bold> (Fig. <xref ref-type="fig" rid="F118">118c–f</xref>). Posterior margin with prolongation and row of minute denticles; on surface an area with notched scales. <bold><italic>Caudalii</italic></bold> (Fig. <xref ref-type="fig" rid="F117">117f, g</xref>). Cerci apart from basal and distal part with 1–4 swimming setae per segment, initially increasing and then again decreasing toward distal part. Paracercus vestigial.</p><fig id="F118" position="float" orientation="portrait"><object-id xmlns:xlink="http://www.w3.org/1999/xlink" content-type="doi" xlink:type="simple">10.3897/zookeys.1227.138100.figure118</object-id><object-id xmlns:xlink="http://www.w3.org/1999/xlink" content-type="arpha" xlink:type="simple">A427EA95-9566-5A9E-9BEB-C649EB4DC67A</object-id><label>Figure 118.</label><caption><p><tp:taxon-name><tp:taxon-name-part taxon-name-part-type="genus" reg="Papuanatula">Papuanatula</tp:taxon-name-part> (<tp:taxon-name-part taxon-name-part-type="subgenus" reg="Papuanatula">Papuanatula</tp:taxon-name-part>) <tp:taxon-name-part taxon-name-part-type="species" reg="pluresetae">pluresetae</tp:taxon-name-part></tp:taxon-name> sp. nov., larva: <bold>a</bold> tergalius IV <bold>b</bold> tergalius IV, margin <bold>c</bold> paraproct <bold>d</bold> cercotractor <bold>e</bold> section of paraproct with notched scales <bold>f</bold> paraproct, distal margin. Scale bars: 50 µm (<bold>a</bold>); 10 µm (<bold>b, d</bold>); 20 µm (<bold>c</bold>).</p></caption><graphic xmlns:xlink="http://www.w3.org/1999/xlink" xlink:href="zookeys-1227-159_article-138100__-g118.jpg" position="float" orientation="portrait" xlink:type="simple" id="oo_1247532.jpg"><uri content-type="original_file" xlink:type="simple">https://binary.pensoft.net/fig/1247532</uri></graphic></fig><fig id="F119" position="float" orientation="portrait"><object-id xmlns:xlink="http://www.w3.org/1999/xlink" content-type="doi" xlink:type="simple">10.3897/zookeys.1227.138100.figure119</object-id><object-id xmlns:xlink="http://www.w3.org/1999/xlink" content-type="arpha" xlink:type="simple">0FC018EC-ED9A-55B0-BCCB-B02718D0C145</object-id><label>Figure 119.</label><caption><p><tp:taxon-name><tp:taxon-name-part taxon-name-part-type="genus" reg="Papuanatula">Papuanatula</tp:taxon-name-part> (<tp:taxon-name-part taxon-name-part-type="subgenus" reg="Papuanatula">Papuanatula</tp:taxon-name-part>) <tp:taxon-name-part taxon-name-part-type="species" reg="pluresetae">pluresetae</tp:taxon-name-part></tp:taxon-name> sp. nov., larva: <bold>a</bold> abdominal terga. Scale bar: 10 µm (<bold>a</bold>).</p></caption><graphic xmlns:xlink="http://www.w3.org/1999/xlink" xlink:href="zookeys-1227-159_article-138100__-g119.jpg" position="float" orientation="portrait" xlink:type="simple" id="oo_1247533.jpg"><uri content-type="original_file" xlink:type="simple">https://binary.pensoft.net/fig/1247533</uri></graphic></fig><fig id="F120" position="float" orientation="portrait"><object-id xmlns:xlink="http://www.w3.org/1999/xlink" content-type="doi" xlink:type="simple">10.3897/zookeys.1227.138100.figure120</object-id><object-id xmlns:xlink="http://www.w3.org/1999/xlink" content-type="arpha" xlink:type="simple">025B762B-880B-5898-8147-A565749E4202</object-id><label>Figure 120.</label><caption><p><tp:taxon-name><tp:taxon-name-part taxon-name-part-type="genus" reg="Papuanatula">Papuanatula</tp:taxon-name-part> (<tp:taxon-name-part taxon-name-part-type="subgenus" reg="Papuanatula">Papuanatula</tp:taxon-name-part>) <tp:taxon-name-part taxon-name-part-type="species" reg="pluresetae">pluresetae</tp:taxon-name-part></tp:taxon-name> sp. nov., larva (SEM): <bold>a</bold> pro- and mesonotum <bold>b</bold> abdominal terga II–IV <bold>c</bold> abdominal terga IV–VI <bold>d</bold> abdominal terga VI–VIII. Scale bars: 200 µm.</p></caption><graphic xmlns:xlink="http://www.w3.org/1999/xlink" xlink:href="zookeys-1227-159_article-138100__-g120.jpg" position="float" orientation="portrait" xlink:type="simple" id="oo_1247534.jpg"><uri content-type="original_file" xlink:type="simple">https://binary.pensoft.net/fig/1247534</uri></graphic></fig><p><bold><italic>Pose of subimaginal gonostyli under larval cuticle</italic>.</bold> As typical for the subgenus.</p><p><bold>Subimago.</bold> Unknown.</p><p><bold>Imago.</bold> Unknown.</p><p><bold>Egg.</bold> Unknown.</p></tp:treatment-sec><tp:treatment-sec sec-type="distribution" id="SECID0EIIAM"><title>Distribution.</title><p>New Guinea (Fig. <xref ref-type="fig" rid="F148">148</xref>).</p></tp:treatment-sec><tp:treatment-sec><!--Section generated to contain objects referenced in tp:taxon-treatment.--><fig id="F26" position="float" orientation="portrait"><object-id xmlns:xlink="http://www.w3.org/1999/xlink" content-type="doi" xlink:type="simple">10.3897/zookeys.1227.138100.figure26</object-id><object-id xmlns:xlink="http://www.w3.org/1999/xlink" content-type="arpha" xlink:type="simple">54EF2AD5-CEF4-5586-BF94-45F32FEF5AE9</object-id><label>Figure 26.</label><caption><p><tp:taxon-name><tp:taxon-name-part taxon-name-part-type="genus" reg="Papuanatula">Papuanatula</tp:taxon-name-part> (<tp:taxon-name-part taxon-name-part-type="subgenus" reg="Papuanatula">Papuanatula</tp:taxon-name-part>) <tp:taxon-name-part taxon-name-part-type="species" reg="balkei">balkei</tp:taxon-name-part></tp:taxon-name> sp. nov., larva, habitus: <bold>a</bold> dorsal view <bold>b</bold> lateral view <bold>c</bold> ventral view. Scale bars: 1 mm.</p></caption><graphic xmlns:xlink="http://www.w3.org/1999/xlink" xlink:href="zookeys-1227-159_article-138100__-g026.jpg" position="float" orientation="portrait" xlink:type="simple" id="oo_1247440.jpg"><uri content-type="original_file" xlink:type="simple">https://binary.pensoft.net/fig/1247440</uri></graphic></fig><fig id="F108" position="float" orientation="portrait"><object-id xmlns:xlink="http://www.w3.org/1999/xlink" content-type="doi" xlink:type="simple">10.3897/zookeys.1227.138100.figure108</object-id><object-id xmlns:xlink="http://www.w3.org/1999/xlink" content-type="arpha" xlink:type="simple">D72ED29D-36E5-568E-8C06-E0EB383CF3AD</object-id><label>Figure 108.</label><caption><p><tp:taxon-name><tp:taxon-name-part taxon-name-part-type="genus" reg="Papuanatula">Papuanatula</tp:taxon-name-part> (<tp:taxon-name-part taxon-name-part-type="subgenus" reg="Papuanatula">Papuanatula</tp:taxon-name-part>) <tp:taxon-name-part taxon-name-part-type="species" reg="parvatubera">parvatubera</tp:taxon-name-part></tp:taxon-name> sp. nov., larva (SEM): <bold>a</bold> pro-, meso-, and metasternum (arrows: protuberances) <bold>b</bold> hind claw <bold>c</bold> abdominal terga III–V <bold>d</bold> abdominal terga VII–X <bold>e</bold> abdominal tergum IV <bold>f</bold> abdominal tergum VIII. Scale bars: 200 µm (<bold>a</bold>); 40 µm (<bold>b</bold>); 100 µm (<bold>c, d</bold>); 30 µm (<bold>e</bold>); 20 µm (<bold>f</bold>).</p></caption><graphic xmlns:xlink="http://www.w3.org/1999/xlink" xlink:href="zookeys-1227-159_article-138100__-g108.jpg" position="float" orientation="portrait" xlink:type="simple" id="oo_1247522.jpg"><uri content-type="original_file" xlink:type="simple">https://binary.pensoft.net/fig/1247522</uri></graphic></fig><fig id="F148" position="float" orientation="portrait"><object-id xmlns:xlink="http://www.w3.org/1999/xlink" content-type="doi" xlink:type="simple">10.3897/zookeys.1227.138100.figure148</object-id><object-id xmlns:xlink="http://www.w3.org/1999/xlink" content-type="arpha" xlink:type="simple">10E0E6B1-D09B-5460-BE50-F1018F718550</object-id><label>Figure 148.</label><caption><p>Distribution of <italic><tp:taxon-name><tp:taxon-name-part taxon-name-part-type="genus" reg="Papuanatula">Papuanatula</tp:taxon-name-part></tp:taxon-name></italic> species (x: type locality).</p></caption><graphic xmlns:xlink="http://www.w3.org/1999/xlink" xlink:href="zookeys-1227-159_article-138100__-g148.jpg" position="float" orientation="portrait" xlink:type="simple" id="oo_1247567.jpg"><uri content-type="original_file" xlink:type="simple">https://binary.pensoft.net/fig/1247567</uri></graphic></fig></tp:treatment-sec></tp:taxon-treatment>
