# Supplementary material for: ﻿Redescription of Papuanatula Lugo-Ortiz & McCafferty (Ephemeroptera, Baetidae), with description of a new subgenus and 20 new species
Source: Zookeys. 2025 Feb 11;1227:159–347. doi: 10.3897/zookeys.1227.138100 (PMC11836624; doi:10.3897/zookeys.1227.138100)
Supplement: XML Treatment for Papuanatula (Papuanatula) webbi [file zookeys.1227.138100-treatment25.xml]

<!DOCTYPE tp:taxon-treatment
  PUBLIC "-//TaxonX//DTD Taxonomic Treatment Publishing DTD v0 20100105//EN" "tax-treatment-NSO.dtd">
<tp:taxon-treatment xmlns:tp="http://www.plazi.org/taxpub"><tp:treatment-meta><kwd-group><label>Taxon classification</label><kwd>
              <named-content content-type="kingdom">Animalia</named-content>
            </kwd><kwd>
              <named-content content-type="order">Ephemeroptera</named-content>
            </kwd><kwd>
              <named-content content-type="family">Baetidae</named-content>
            </kwd></kwd-group><mixed-citation publication-type="journal"><person-group><name><surname>Kaltenbach</surname><given-names>Thomas</given-names></name><name><surname>Kluge</surname><given-names>Nikita J.</given-names></name><name><surname>Gattolliat</surname><given-names>Jean-Luc</given-names></name></person-group><article-title>﻿Redescription of <italic><tp:taxon-name><tp:taxon-name-part taxon-name-part-type="genus" reg="Papuanatula">Papuanatula</tp:taxon-name-part></tp:taxon-name></italic> Lugo-Ortiz &amp; McCafferty (<tp:taxon-name><tp:taxon-name-part taxon-name-part-type="order">Ephemeroptera</tp:taxon-name-part></tp:taxon-name>, <tp:taxon-name><tp:taxon-name-part taxon-name-part-type="family">Baetidae</tp:taxon-name-part></tp:taxon-name>), with description of a new subgenus and 20 new species</article-title><source>Zookeys</source><day>11</day><month>02</month><year>2025</year><volume>1227</volume><fpage>159</fpage><lpage>347</lpage><pub-id pub-id-type="doi">10.3897/zookeys.1227.138100</pub-id></mixed-citation></tp:treatment-meta><tp:nomenclature><label>﻿﻿</label><tp:taxon-name><object-id xmlns:xlink="http://www.w3.org/1999/xlink" content-type="arpha" xlink:type="simple">0C5C2BE9-C0A7-56DF-9D30-E0C0C10D840B</object-id><tp:taxon-name-part taxon-name-part-type="genus" reg="Papuanatula">Papuanatula</tp:taxon-name-part> (<tp:taxon-name-part taxon-name-part-type="subgenus" reg="Papuanatula">Papuanatula</tp:taxon-name-part>) <tp:taxon-name-part taxon-name-part-type="species" reg="webbi">webbi</tp:taxon-name-part><object-id xmlns:xlink="http://www.w3.org/1999/xlink" content-type="zoobank" xlink:type="simple">https://zoobank.org/FCC39C92-1B65-474C-BAFA-AEE5FAE3BA3F</object-id></tp:taxon-name><tp:taxon-status xmlns:xlink="http://www.w3.org/1999/xlink" xlink:type="simple">sp. nov.</tp:taxon-status><xref ref-type="fig" rid="F121">Figs 121</xref><xref ref-type="fig" rid="F122">, 122</xref><xref ref-type="fig" rid="F123">, 123</xref><xref ref-type="fig" rid="F124">, 124</xref><xref ref-type="fig" rid="F125">, 125</xref><xref ref-type="fig" rid="F126">, 126</xref></tp:nomenclature><tp:treatment-sec sec-type="etymology" id="SECID0EVKAM"><title>Etymology.</title><p>The species is dedicated to Jeff Michael Webb (Rhithron Associates, USA), who was contributing to this study in an early phase.</p></tp:treatment-sec><tp:treatment-sec sec-type="material" id="SECID0E1KAM"><title>Material examined.</title><p><bold><italic>Holotype</italic>.</bold> Indonesia • larva; Papua Barat, Kebar to Aibogar, slow forest stream; <named-content xmlns:xlink="http://www.w3.org/1999/xlink" content-type="dwc:verbatimCoordinates" xlink:type="simple"><named-content content-type="geo-json" specific-use="{&#34;type&#34;:&#34;Point&#34;,&#34;coordinates&#34;:[132.830000,-0.862500]}" id="NCID0EILAM" xlink:type="simple">00°51'45"S, 132°49'48"E</named-content></named-content>; 503 m; 04.xi.2013; leg. M. Balke: (BH025); on slide; GBIFCH01221788; <named-content xmlns:xlink="http://www.w3.org/1999/xlink" content-type="dwc:institutional_code" xlink:title="Museum Zoologicum Bogoriense" xlink:href="http://grbio.org/institution/museum-zoologicum-bogoriense" xlink:type="simple">MZB</named-content>. <bold><italic>Paratypes</italic>.</bold> 16 larvae; same data as holotype; 2 on slide; GBIFCH01221798, GBIFCH01221790, GBIFCH01221804; <named-content xmlns:xlink="http://www.w3.org/1999/xlink" content-type="dwc:institutional_code" xlink:title="Muséum cantonal des Sciences Naturelles" xlink:href="http://grbio.org/institution/musee-zoologique-0" xlink:type="simple">MZL</named-content>; 14 in alcohol; GBIFCH00975827, GBIFCH00975834, GBIFCH00975835, GBIFCH00975837, GBIFCH00975838, GBIFCH00975840, GBIFCH00975844, GBIFCH00975901; <named-content xmlns:xlink="http://www.w3.org/1999/xlink" content-type="dwc:institutional_code" xlink:title="Muséum cantonal des Sciences Naturelles" xlink:href="http://grbio.org/institution/musee-zoologique-0" xlink:type="simple">MZL</named-content>.</p></tp:treatment-sec><tp:treatment-sec sec-type="diagnosis" id="SECID0E4LAM"><title>Diagnosis.</title><p><bold>Larva</bold>. The following combination of characters distinguishes <italic><tp:taxon-name><tp:taxon-name-part taxon-name-part-type="genus" reg="Papuanatula">P.</tp:taxon-name-part><tp:taxon-name-part taxon-name-part-type="species" reg="webbi">webbi</tp:taxon-name-part></tp:taxon-name></italic> sp. nov. from other species of <italic><tp:taxon-name><tp:taxon-name-part taxon-name-part-type="genus" reg="Papuanatula">Papuanatula</tp:taxon-name-part></tp:taxon-name></italic> s. str.: body dorsally without row of long, fine, simple setae along midline; pronotum with pair of small, triangular, apically rounded protuberances near medioposterior margin; fore protoptera with pair of minute protuberances at medioposterior margin; metanotum and abdominal terga I–IX posteromedially with small to medium protuberance, oriented dorsoposteriad; femur with subquadrangular blank in basal area and long, narrow blank along dorsal margin; paracercus with eight segments.</p></tp:treatment-sec><tp:treatment-sec sec-type="description" id="SECID0EXMAM"><title>Description.</title><p><bold>Larva</bold> (Figs <xref ref-type="fig" rid="F121">121</xref>–<xref ref-type="fig" rid="F126">126</xref>). Body length 2.4–3.2 mm, cerci much longer than body length (~ 1.5×).</p><p><bold><italic>Cuticular coloration</italic></bold> (Fig. <xref ref-type="fig" rid="F121">121a–c</xref>). Head, thorax and abdomen dorsally brown. Femur grey-brown, with subquadrangular blank in basal area, long, narrow blank along dorsal margin and rounded blank in distal area; tibia and tarsus ecru, in medial area grey-brown. Head, thorax and abdomen ventrally pale brown, protuberances of thoracic sterna brown, abdominal segments II–VIII slightly darker than thorax. Cerci yellow-brown.</p><fig id="F121" position="float" orientation="portrait"><object-id xmlns:xlink="http://www.w3.org/1999/xlink" content-type="doi" xlink:type="simple">10.3897/zookeys.1227.138100.figure121</object-id><object-id xmlns:xlink="http://www.w3.org/1999/xlink" content-type="arpha" xlink:type="simple">694985E4-6FC9-5FF7-BC80-648995D2291A</object-id><label>Figure 121.</label><caption><p><tp:taxon-name><tp:taxon-name-part taxon-name-part-type="genus" reg="Papuanatula">Papuanatula</tp:taxon-name-part> (<tp:taxon-name-part taxon-name-part-type="subgenus" reg="Papuanatula">Papuanatula</tp:taxon-name-part>) <tp:taxon-name-part taxon-name-part-type="species" reg="webbi">webbi</tp:taxon-name-part></tp:taxon-name> sp. nov., larva, habitus: <bold>a</bold> dorsal view <bold>b</bold> lateral view <bold>c</bold> ventral view. Scale bars: 1 mm.</p></caption><graphic xmlns:xlink="http://www.w3.org/1999/xlink" xlink:href="zookeys-1227-159_article-138100__-g121.jpg" position="float" orientation="portrait" xlink:type="simple" id="oo_1247535.jpg"><uri content-type="original_file" xlink:type="simple">https://binary.pensoft.net/fig/1247535</uri></graphic></fig><p><bold><italic>Hypodermal coloration</italic></bold> (Fig. <xref ref-type="fig" rid="F121">121a, b</xref>). Abdominal terga I–IX with narrow, dark brown transverse band close to posterior margin.</p><p><bold><italic>Head</italic>. <italic>Antenna</italic></bold> (Fig. <xref ref-type="fig" rid="F121">121a–c</xref>). Length 1.5× head length. As typical for subgenus. <bold><italic>Developing turbinate eyes in last instar male larva</italic></bold> (Fig. <xref ref-type="fig" rid="F123">123e</xref>) rather large, but with distance to each other. <bold><italic>Labrum</italic></bold> (Fig. <xref ref-type="fig" rid="F122">122a</xref>). Relatively small, length 0.5× maximum width, laterally slightly convex. Dorsal, sub-marginal arc with ~ 10 feathered setae. <bold><italic>Right mandible</italic></bold> (Fig. <xref ref-type="fig" rid="F122">122c, d</xref>). Margin between prostheca and mola with row of minute denticles. Otherwise, as typical for subgenus. <bold><italic>Left mandible</italic></bold> (Fig. <xref ref-type="fig" rid="F122">122e, f</xref>). Margin between prostheca and mola with few minute denticles. Otherwise, as typical for subgenus. <bold><italic>Hypopharynx</italic></bold> (Fig. <xref ref-type="fig" rid="F122">122b</xref>). As typical for genus. <bold><italic>Maxilla</italic></bold> (Fig. <xref ref-type="fig" rid="F123">123c, d</xref>). Maxillary palp subequal in length to galea-lacinia; palp segment II ~ 1.7× length of segment I. Otherwise, as typical for genus. <bold><italic>Labium</italic></bold> (Fig. <xref ref-type="fig" rid="F123">123a, b</xref>). As typical for the genus. Paraglossa dorsally with two spine-like setae near inner, distolateral margin. Labial palp with segment I ~ 1.2× length of segments II and III combined. Segment II without distomedial protuberance, dorsally with row of four spine-like setae near outer, distolateral margin. Segment III conical, pointed, 0.7× length of segment II.</p><fig id="F122" position="float" orientation="portrait"><object-id xmlns:xlink="http://www.w3.org/1999/xlink" content-type="doi" xlink:type="simple">10.3897/zookeys.1227.138100.figure122</object-id><object-id xmlns:xlink="http://www.w3.org/1999/xlink" content-type="arpha" xlink:type="simple">2970CAD8-9FD8-5BE6-8AC5-1351DCC65875</object-id><label>Figure 122.</label><caption><p><tp:taxon-name><tp:taxon-name-part taxon-name-part-type="genus" reg="Papuanatula">Papuanatula</tp:taxon-name-part> (<tp:taxon-name-part taxon-name-part-type="subgenus" reg="Papuanatula">Papuanatula</tp:taxon-name-part>) <tp:taxon-name-part taxon-name-part-type="species" reg="webbi">webbi</tp:taxon-name-part></tp:taxon-name> sp. nov., larva: <bold>a</bold> labrum <bold>b</bold> hypopharynx and superlinguae <bold>c</bold> right mandible <bold>d</bold> right mandible: margin between prostheca and mola <bold>e</bold> left mandible <bold>f</bold> left mandible: margin between prostheca and mola. Scale bars: 10 µm (<bold>a, b</bold>); 20 µm (<bold>c, e</bold>).</p></caption><graphic xmlns:xlink="http://www.w3.org/1999/xlink" xlink:href="zookeys-1227-159_article-138100__-g122.jpg" position="float" orientation="portrait" xlink:type="simple" id="oo_1247536.jpg"><uri content-type="original_file" xlink:type="simple">https://binary.pensoft.net/fig/1247536</uri></graphic></fig><fig id="F123" position="float" orientation="portrait"><object-id xmlns:xlink="http://www.w3.org/1999/xlink" content-type="doi" xlink:type="simple">10.3897/zookeys.1227.138100.figure123</object-id><object-id xmlns:xlink="http://www.w3.org/1999/xlink" content-type="arpha" xlink:type="simple">8ADDA1EE-3FC7-581E-AB96-739B3CBCCF6F</object-id><label>Figure 123.</label><caption><p><tp:taxon-name><tp:taxon-name-part taxon-name-part-type="genus" reg="Papuanatula">Papuanatula</tp:taxon-name-part> (<tp:taxon-name-part taxon-name-part-type="subgenus" reg="Papuanatula">Papuanatula</tp:taxon-name-part>) <tp:taxon-name-part taxon-name-part-type="species" reg="webbi">webbi</tp:taxon-name-part></tp:taxon-name> sp. nov., larva: <bold>a</bold> labium <bold>b</bold> labial palp <bold>c</bold> maxilla <bold>d</bold> maxillary palp <bold>e</bold> male head, mature. Scale bars: 20 µm (<bold>a, c</bold>); 10 µm (<bold>b, d</bold>); 100 µm (<bold>e</bold>).</p></caption><graphic xmlns:xlink="http://www.w3.org/1999/xlink" xlink:href="zookeys-1227-159_article-138100__-g123.jpg" position="float" orientation="portrait" xlink:type="simple" id="oo_1247537.jpg"><uri content-type="original_file" xlink:type="simple">https://binary.pensoft.net/fig/1247537</uri></graphic></fig><p><bold><italic>Thorax</italic>. <italic>Sterna</italic>.</bold> With small protuberances on sides of prosternum and close to openings of mesothoracic and metathoracic sternal apodemes (as in Fig. <xref ref-type="fig" rid="F108">108a</xref>). <bold><italic>Terga</italic></bold> (Figs <xref ref-type="fig" rid="F124">124f–I</xref>, <xref ref-type="fig" rid="F126">126a</xref>). Pronotum with pair of small, triangular, apically rounded protuberances near posteromedial margin; metanotum posteromedially with small, apically rounded protuberance. Fore protoptera with pair of minute protuberances at medioposterior margin. <bold><italic>Hind protoptera</italic></bold> (Fig. <xref ref-type="fig" rid="F124">124g</xref>). Absent, but sometimes with vestiges. <bold><italic>Legs</italic></bold> (Fig. <xref ref-type="fig" rid="F124">124a–e</xref>). Ratio of leg segments: fore leg 0.9:1.0:0.3:0.1, middle leg 0.9:1.0:0.3:0.1 and hind leg 1.0:1.0:0.4:0.2. <bold><italic>Femur</italic>.</bold> Length ~ 3× maximum width. <bold><italic>Claw</italic></bold> with one row of six denticles; one posterior seta.</p><fig id="F124" position="float" orientation="portrait"><object-id xmlns:xlink="http://www.w3.org/1999/xlink" content-type="doi" xlink:type="simple">10.3897/zookeys.1227.138100.figure124</object-id><object-id xmlns:xlink="http://www.w3.org/1999/xlink" content-type="arpha" xlink:type="simple">874FBC01-5852-5BA8-A6B0-BAC4832208C9</object-id><label>Figure 124.</label><caption><p><tp:taxon-name><tp:taxon-name-part taxon-name-part-type="genus" reg="Papuanatula">Papuanatula</tp:taxon-name-part> (<tp:taxon-name-part taxon-name-part-type="subgenus" reg="Papuanatula">Papuanatula</tp:taxon-name-part>) <tp:taxon-name-part taxon-name-part-type="species" reg="webbi">webbi</tp:taxon-name-part></tp:taxon-name> sp. nov., larva: <bold>a</bold> hind leg <bold>b</bold> hind tarsus and claw (arrow: posterior seta) <bold>c</bold> hind femur, ventral margin <bold>d</bold> hind tibia, ventral margin <bold>e</bold> hind tibia, posterior surface <bold>f</bold> pronotum <bold>g</bold> metanotum with rudimentary hind protopteron <bold>h</bold> fore protopteron <bold>i</bold> fore protopteron protuberance. Scale bars: 50 µm (<bold>a, h</bold>); 10 µm (<bold>b–g, i</bold>).</p></caption><graphic xmlns:xlink="http://www.w3.org/1999/xlink" xlink:href="zookeys-1227-159_article-138100__-g124.jpg" position="float" orientation="portrait" xlink:type="simple" id="oo_1247538.jpg"><uri content-type="original_file" xlink:type="simple">https://binary.pensoft.net/fig/1247538</uri></graphic></fig><p><bold><italic>Abdomen</italic>. <italic>Terga</italic></bold> (Figs <xref ref-type="fig" rid="F125">125a, b</xref>, <xref ref-type="fig" rid="F126">126b–d</xref>). Terga I–IX posteromedially with small to medium, apically rounded protuberance, oriented dorsoposteriad. Posterior margin of terga: I–III smooth, without denticles; IV–IX with short, rounded denticles, apically carrying minute, fine, acute spines. Surface with scattered small, spoon-shaped, striated scales. <bold><italic>Tergalii</italic></bold> (Fig. <xref ref-type="fig" rid="F125">125f</xref>). Narrow oblong, tracheation with strongly developed trunk, other tracheation poorly developed; margins smooth, with few short, fine, simple setae. <bold><italic>Paraproct</italic></bold> (Fig. <xref ref-type="fig" rid="F125">125e</xref>). Posterior margin with prolongation and row of minute denticles. <bold><italic>Caudalii</italic></bold> (Fig. <xref ref-type="fig" rid="F125">125c, d</xref>). Cerci without swimming setae, in middle part one or two insertions per segment still visible, and sometimes with a short, rudimentary swimming seta. Paracercus with eight segments.</p><fig id="F125" position="float" orientation="portrait"><object-id xmlns:xlink="http://www.w3.org/1999/xlink" content-type="doi" xlink:type="simple">10.3897/zookeys.1227.138100.figure125</object-id><object-id xmlns:xlink="http://www.w3.org/1999/xlink" content-type="arpha" xlink:type="simple">F60E4EF8-6A7B-5EBC-BCC8-7D3612CCE76F</object-id><label>Figure 125.</label><caption><p><tp:taxon-name><tp:taxon-name-part taxon-name-part-type="genus" reg="Papuanatula">Papuanatula</tp:taxon-name-part> (<tp:taxon-name-part taxon-name-part-type="subgenus" reg="Papuanatula">Papuanatula</tp:taxon-name-part>) <tp:taxon-name-part taxon-name-part-type="species" reg="webbi">webbi</tp:taxon-name-part></tp:taxon-name> sp. nov., larva: <bold>a</bold> abdominal terga I–IX <bold>b</bold> abdominal terga VI–VII (arrows: minute, acute spines) <bold>c</bold> paracercus <bold>d</bold> cercus <bold>e</bold> paraproct <bold>f</bold> tergalius III. Scale bars: 50 µm (<bold>a</bold>); 10 µm (<bold>b, d–f</bold>); 20 µm (<bold>c</bold>).</p></caption><graphic xmlns:xlink="http://www.w3.org/1999/xlink" xlink:href="zookeys-1227-159_article-138100__-g125.jpg" position="float" orientation="portrait" xlink:type="simple" id="oo_1247539.jpg"><uri content-type="original_file" xlink:type="simple">https://binary.pensoft.net/fig/1247539</uri></graphic></fig><fig id="F126" position="float" orientation="portrait"><object-id xmlns:xlink="http://www.w3.org/1999/xlink" content-type="doi" xlink:type="simple">10.3897/zookeys.1227.138100.figure126</object-id><object-id xmlns:xlink="http://www.w3.org/1999/xlink" content-type="arpha" xlink:type="simple">26356FE9-9D77-5D22-A99A-626B53527150</object-id><label>Figure 126.</label><caption><p><tp:taxon-name><tp:taxon-name-part taxon-name-part-type="genus" reg="Papuanatula">Papuanatula</tp:taxon-name-part> (<tp:taxon-name-part taxon-name-part-type="subgenus" reg="Papuanatula">Papuanatula</tp:taxon-name-part>) <tp:taxon-name-part taxon-name-part-type="species" reg="webbi">webbi</tp:taxon-name-part></tp:taxon-name> sp. nov., larva (SEM): <bold>a</bold> pronotum <bold>b</bold> abdominal terga VII–X <bold>c</bold> abdominal tergum VII, posterior margin <bold>d</bold> spine on posterior margin of abdominal tergum IX. Scale bars: 100 µm (<bold>a, b</bold>); 20 µm (<bold>c</bold>); 5 µm (<bold>d</bold>).</p></caption><graphic xmlns:xlink="http://www.w3.org/1999/xlink" xlink:href="zookeys-1227-159_article-138100__-g126.jpg" position="float" orientation="portrait" xlink:type="simple" id="oo_1247540.jpg"><uri content-type="original_file" xlink:type="simple">https://binary.pensoft.net/fig/1247540</uri></graphic></fig><p><bold><italic>Pose of subimaginal gonostyli under larval cuticle</italic>.</bold> Unknown.</p><p><bold>Subimago.</bold> Unknown.</p><p><bold>Imago.</bold> Unknown.</p><p><bold>Egg.</bold> Unknown.</p></tp:treatment-sec><tp:treatment-sec sec-type="distribution" id="SECID0E41AM"><title>Distribution.</title><p>New Guinea (Fig. <xref ref-type="fig" rid="F148">148</xref>).</p></tp:treatment-sec><tp:treatment-sec><!--Section generated to contain objects referenced in tp:taxon-treatment.--><fig id="F108" position="float" orientation="portrait"><object-id xmlns:xlink="http://www.w3.org/1999/xlink" content-type="doi" xlink:type="simple">10.3897/zookeys.1227.138100.figure108</object-id><object-id xmlns:xlink="http://www.w3.org/1999/xlink" content-type="arpha" xlink:type="simple">D72ED29D-36E5-568E-8C06-E0EB383CF3AD</object-id><label>Figure 108.</label><caption><p><tp:taxon-name><tp:taxon-name-part taxon-name-part-type="genus" reg="Papuanatula">Papuanatula</tp:taxon-name-part> (<tp:taxon-name-part taxon-name-part-type="subgenus" reg="Papuanatula">Papuanatula</tp:taxon-name-part>) <tp:taxon-name-part taxon-name-part-type="species" reg="parvatubera">parvatubera</tp:taxon-name-part></tp:taxon-name> sp. nov., larva (SEM): <bold>a</bold> pro-, meso-, and metasternum (arrows: protuberances) <bold>b</bold> hind claw <bold>c</bold> abdominal terga III–V <bold>d</bold> abdominal terga VII–X <bold>e</bold> abdominal tergum IV <bold>f</bold> abdominal tergum VIII. Scale bars: 200 µm (<bold>a</bold>); 40 µm (<bold>b</bold>); 100 µm (<bold>c, d</bold>); 30 µm (<bold>e</bold>); 20 µm (<bold>f</bold>).</p></caption><graphic xmlns:xlink="http://www.w3.org/1999/xlink" xlink:href="zookeys-1227-159_article-138100__-g108.jpg" position="float" orientation="portrait" xlink:type="simple" id="oo_1247522.jpg"><uri content-type="original_file" xlink:type="simple">https://binary.pensoft.net/fig/1247522</uri></graphic></fig><fig id="F148" position="float" orientation="portrait"><object-id xmlns:xlink="http://www.w3.org/1999/xlink" content-type="doi" xlink:type="simple">10.3897/zookeys.1227.138100.figure148</object-id><object-id xmlns:xlink="http://www.w3.org/1999/xlink" content-type="arpha" xlink:type="simple">10E0E6B1-D09B-5460-BE50-F1018F718550</object-id><label>Figure 148.</label><caption><p>Distribution of <italic><tp:taxon-name><tp:taxon-name-part taxon-name-part-type="genus" reg="Papuanatula">Papuanatula</tp:taxon-name-part></tp:taxon-name></italic> species (x: type locality).</p></caption><graphic xmlns:xlink="http://www.w3.org/1999/xlink" xlink:href="zookeys-1227-159_article-138100__-g148.jpg" position="float" orientation="portrait" xlink:type="simple" id="oo_1247567.jpg"><uri content-type="original_file" xlink:type="simple">https://binary.pensoft.net/fig/1247567</uri></graphic></fig></tp:treatment-sec></tp:taxon-treatment>
