# Supplementary material for: ﻿Redescription of Papuanatula Lugo-Ortiz & McCafferty (Ephemeroptera, Baetidae), with description of a new subgenus and 20 new species
Source: Zookeys. 2025 Feb 11;1227:159–347. doi: 10.3897/zookeys.1227.138100 (PMC11836624; doi:10.3897/zookeys.1227.138100)
Supplement: XML Treatment for Papuanatula (Papuanatula) zebrata [file zookeys.1227.138100-treatment26.xml]

<!DOCTYPE tp:taxon-treatment
  PUBLIC "-//TaxonX//DTD Taxonomic Treatment Publishing DTD v0 20100105//EN" "tax-treatment-NSO.dtd">
<tp:taxon-treatment xmlns:tp="http://www.plazi.org/taxpub"><tp:treatment-meta><kwd-group><label>Taxon classification</label><kwd>
              <named-content content-type="kingdom">Animalia</named-content>
            </kwd><kwd>
              <named-content content-type="order">Ephemeroptera</named-content>
            </kwd><kwd>
              <named-content content-type="family">Baetidae</named-content>
            </kwd></kwd-group><mixed-citation publication-type="journal"><person-group><name><surname>Kaltenbach</surname><given-names>Thomas</given-names></name><name><surname>Kluge</surname><given-names>Nikita J.</given-names></name><name><surname>Gattolliat</surname><given-names>Jean-Luc</given-names></name></person-group><article-title>﻿Redescription of <italic><tp:taxon-name><tp:taxon-name-part taxon-name-part-type="genus" reg="Papuanatula">Papuanatula</tp:taxon-name-part></tp:taxon-name></italic> Lugo-Ortiz &amp; McCafferty (<tp:taxon-name><tp:taxon-name-part taxon-name-part-type="order">Ephemeroptera</tp:taxon-name-part></tp:taxon-name>, <tp:taxon-name><tp:taxon-name-part taxon-name-part-type="family">Baetidae</tp:taxon-name-part></tp:taxon-name>), with description of a new subgenus and 20 new species</article-title><source>Zookeys</source><day>11</day><month>02</month><year>2025</year><volume>1227</volume><fpage>159</fpage><lpage>347</lpage><pub-id pub-id-type="doi">10.3897/zookeys.1227.138100</pub-id></mixed-citation></tp:treatment-meta><tp:nomenclature><label>﻿﻿</label><tp:taxon-name><object-id xmlns:xlink="http://www.w3.org/1999/xlink" content-type="arpha" xlink:type="simple">94C0A045-2CA0-519E-979C-BDDEE814C6DF</object-id><tp:taxon-name-part taxon-name-part-type="genus" reg="Papuanatula">Papuanatula</tp:taxon-name-part> (<tp:taxon-name-part taxon-name-part-type="subgenus" reg="Papuanatula">Papuanatula</tp:taxon-name-part>) <tp:taxon-name-part taxon-name-part-type="species" reg="zebrata">zebrata</tp:taxon-name-part><object-id xmlns:xlink="http://www.w3.org/1999/xlink" content-type="zoobank" xlink:type="simple">https://zoobank.org/DD6997FD-48B1-4377-8ED9-7F0E24F5F273</object-id></tp:taxon-name><tp:taxon-status xmlns:xlink="http://www.w3.org/1999/xlink" xlink:type="simple">sp. nov.</tp:taxon-status><xref ref-type="fig" rid="F127">Figs 127</xref><xref ref-type="fig" rid="F128">, 128</xref><xref ref-type="fig" rid="F129">, 129</xref><xref ref-type="fig" rid="F130">, 130</xref><xref ref-type="fig" rid="F131">, 131</xref></tp:nomenclature><tp:treatment-sec sec-type="etymology" id="SECID0EG4AM"><title>Etymology.</title><p>The species name <italic>zebrata</italic> refers to the hypodermal coloration of larval abdomen (and probably that of winged stages) which includes contrasting, dark brown transverse bands on posterior margins of terga (Fig. <xref ref-type="fig" rid="F127">127a, d</xref>).</p></tp:treatment-sec><tp:treatment-sec sec-type="material" id="SECID0ES4AM"><title>Material examined.</title><p><bold><italic>Holotype</italic>.</bold> Male larva ready to molt to subimago; INDONESIA • Papua, Baliem valley, Wamena, river Elagaima; 15–19.viii.2012; coll. N. Kluge &amp; L. Sheyko; <abbrev xmlns:xlink="http://www.w3.org/1999/xlink" xlink:title="Saint-Petersburg State University" id="ABBRID0E44AM" xlink:type="simple">SPbU</abbrev>. <bold><italic>Paratypes</italic>.</bold> same data as holotype, 25 larvae; <abbrev xmlns:xlink="http://www.w3.org/1999/xlink" xlink:title="Saint-Petersburg State University" id="ABBRID0EF5AM" xlink:type="simple">SPbU</abbrev>.</p></tp:treatment-sec><tp:treatment-sec sec-type="diagnosis" id="SECID0EJ5AM"><title>Diagnosis.</title><p><bold>Larva.</bold> The following combination of characters distinguishes <italic><tp:taxon-name><tp:taxon-name-part taxon-name-part-type="genus" reg="Papuanatula">P.</tp:taxon-name-part><tp:taxon-name-part taxon-name-part-type="species" reg="zebrata">zebrata</tp:taxon-name-part></tp:taxon-name></italic> sp. nov. from other species of <italic><tp:taxon-name><tp:taxon-name-part taxon-name-part-type="genus" reg="Papuanatula">Papuanatula</tp:taxon-name-part></tp:taxon-name></italic> s. str.: body without row of long, fine setae along midline; abdominal terga without protuberances; femur with brown, hypodermal streak in basal 1/2 and brown spot in distal area; tergalii colorless; posterior margin of abdominal terga with heterogenous, sharply pointed denticles.</p></tp:treatment-sec><tp:treatment-sec sec-type="description" id="SECID0ED6AM"><title>Description.</title><p><bold>Larva</bold> (Figs <xref ref-type="fig" rid="F127">127</xref>–<xref ref-type="fig" rid="F130">130</xref>). <bold><italic>Cuticular coloration</italic>.</bold> Head, pronotum, mesonotum and metanotum ochre with brownish areas; fore protoptera nearly uniformly ochre (Fig. <xref ref-type="fig" rid="F127">127a</xref>). Thoracic pleura brownish, sterna mostly colorless. Cuticle of femur with brownish margins and large blank occupying most part of proximal 1/2 (Fig. <xref ref-type="fig" rid="F129">129c–f</xref>). Tibia and tarsus mostly ochre (Fig. <xref ref-type="fig" rid="F129">129c–f</xref>). Abdominal terga brownish with paler blanks; each tergum VI–IX with median blank and pair of brown sigilla inside it. Sterna mostly colorless (Fig. <xref ref-type="fig" rid="F127">127b</xref>). Cerci uniformly pale brownish.</p><fig id="F127" position="float" orientation="portrait"><object-id xmlns:xlink="http://www.w3.org/1999/xlink" content-type="doi" xlink:type="simple">10.3897/zookeys.1227.138100.figure127</object-id><object-id xmlns:xlink="http://www.w3.org/1999/xlink" content-type="arpha" xlink:type="simple">A3497829-E713-5DB9-9185-D53574FFD4BD</object-id><label>Figure 127.</label><caption><p><tp:taxon-name><tp:taxon-name-part taxon-name-part-type="genus" reg="Papuanatula">Papuanatula</tp:taxon-name-part> (<tp:taxon-name-part taxon-name-part-type="subgenus" reg="Papuanatula">Papuanatula</tp:taxon-name-part>) <tp:taxon-name-part taxon-name-part-type="species" reg="zebrata">zebrata</tp:taxon-name-part></tp:taxon-name> sp. nov.: <bold>a</bold> male larva <bold>b</bold> cuticle of larval abdomen <bold>c</bold> abdomen of male subimago extracted from larva <bold>d</bold> larval abdomen with hypodermal coloration (<bold>b, c</bold> holotype).</p></caption><graphic xmlns:xlink="http://www.w3.org/1999/xlink" xlink:href="zookeys-1227-159_article-138100__-g127.jpg" position="float" orientation="portrait" xlink:type="simple" id="oo_1247541.jpg"><uri content-type="original_file" xlink:type="simple">https://binary.pensoft.net/fig/1247541</uri></graphic></fig><p><bold><italic>Hypodermal coloration</italic>.</bold> Anterior side of each femur with roundish or longitudinal, dark brown macula on proximal 1/2; posterior side of each femur with or without brown macula on distal 1/2 (Fig. <xref ref-type="fig" rid="F129">129c–f</xref>). Each abdominal tergum I–IX with contrasting, dark brown band on posterior margin; some terga also with pair of brown spots (Fig. <xref ref-type="fig" rid="F127">127d</xref>). Tissues surrounding tracheae of tergalii either with brown pigmentation (Fig. <xref ref-type="fig" rid="F127">127b</xref>), or without pigmentation, so that tracheae poorly visible (Fig. <xref ref-type="fig" rid="F127">127a</xref>).</p><p><bold><italic>Head</italic>. <italic>Antenna</italic></bold> (Fig. <xref ref-type="fig" rid="F130">130a</xref>). Length ~ 2× head length. As typical for subgenus. <bold><italic>Developing turbinate eyes in last instar male larva</italic></bold> with facets equally developed on middle and periphery areas (as in Fig. <xref ref-type="fig" rid="F32">32d</xref>). <bold><italic>Labrum</italic></bold> (Fig. <xref ref-type="fig" rid="F128">128a</xref>) slightly widened distally; long setae on dorsal surface forming regular transverse row; each seta pointed, with moderately long processes on both sides. <bold><italic>Right mandible</italic></bold> (Fig. <xref ref-type="fig" rid="F128">128e, f</xref>). Incisor with indistinct denticles near base; kinetodontium slightly separated from incisor and terminated with three denticles, with distal denticle longest. <bold><italic>Left mandible</italic></bold> (Fig. <xref ref-type="fig" rid="F128">128d</xref>). Incisor and kinetodontium non-distinguishable, together with three small denticles proximad of stretched apex of incisor. <bold><italic>Hypopharynx</italic></bold> (Fig. <xref ref-type="fig" rid="F128">128h</xref>) apically with pair of fields of stout, short, setae-like spines on apex. <bold><italic>Maxilla</italic></bold> (Fig. <xref ref-type="fig" rid="F128">128g</xref>). Maxillary palp as long as galea-lacinia. Otherwise, as typical for genus. <bold><italic>Labium</italic></bold> (Fig. <xref ref-type="fig" rid="F128">128b, c</xref>). Paraglossae widest at base and narrowing toward apex; three apical setal rows bent at apex of paraglossa. Glossa shorter than half of paraglossa, with finger-like (distal) portion as long as triangular (proximal) portion. Glossa with several long setae in distal 1/2 and one long seta near middle of ventral side. Labial palp without distomedian projection on segment II; segment III with median margin as long as lateral margin.</p><fig id="F128" position="float" orientation="portrait"><object-id xmlns:xlink="http://www.w3.org/1999/xlink" content-type="doi" xlink:type="simple">10.3897/zookeys.1227.138100.figure128</object-id><object-id xmlns:xlink="http://www.w3.org/1999/xlink" content-type="arpha" xlink:type="simple">ADF1B716-6C04-5C4D-8116-71636743C210</object-id><label>Figure 128.</label><caption><p><tp:taxon-name><tp:taxon-name-part taxon-name-part-type="genus" reg="Papuanatula">Papuanatula</tp:taxon-name-part> (<tp:taxon-name-part taxon-name-part-type="subgenus" reg="Papuanatula">Papuanatula</tp:taxon-name-part>) <tp:taxon-name-part taxon-name-part-type="species" reg="zebrata">zebrata</tp:taxon-name-part></tp:taxon-name> sp. nov., larva: <bold>a</bold> labrum <bold>b, c</bold> labium <bold>d–f</bold> left and right mandibles <bold>g</bold> maxilla <bold>h</bold> hypopharynx with superlinguae (<bold>a, b</bold> holotype).</p></caption><graphic xmlns:xlink="http://www.w3.org/1999/xlink" xlink:href="zookeys-1227-159_article-138100__-g128.jpg" position="float" orientation="portrait" xlink:type="simple" id="oo_1247542.jpg"><uri content-type="original_file" xlink:type="simple">https://binary.pensoft.net/fig/1247542</uri></graphic></fig><fig id="F129" position="float" orientation="portrait"><object-id xmlns:xlink="http://www.w3.org/1999/xlink" content-type="doi" xlink:type="simple">10.3897/zookeys.1227.138100.figure129</object-id><object-id xmlns:xlink="http://www.w3.org/1999/xlink" content-type="arpha" xlink:type="simple">AD0E2C5E-510B-5CE5-9FB5-D0F95165469F</object-id><label>Figure 129.</label><caption><p><tp:taxon-name><tp:taxon-name-part taxon-name-part-type="genus" reg="Papuanatula">Papuanatula</tp:taxon-name-part> (<tp:taxon-name-part taxon-name-part-type="subgenus" reg="Papuanatula">Papuanatula</tp:taxon-name-part>) <tp:taxon-name-part taxon-name-part-type="species" reg="zebrata">zebrata</tp:taxon-name-part></tp:taxon-name> sp. nov., larva: <bold>a</bold> setae on inner side of middle tarsus <bold>b</bold> tarsus and claw <bold>c–e</bold> fore, middle, and hind legs with developing subimaginal legs inside <bold>f</bold> fore leg (<bold>a, c–e</bold> holotype).</p></caption><graphic xmlns:xlink="http://www.w3.org/1999/xlink" xlink:href="zookeys-1227-159_article-138100__-g129.jpg" position="float" orientation="portrait" xlink:type="simple" id="oo_1247543.jpg"><uri content-type="original_file" xlink:type="simple">https://binary.pensoft.net/fig/1247543</uri></graphic></fig><p><bold><italic>Thorax</italic>. <italic>Sterna</italic></bold> without protuberances. <bold><italic>Terga</italic></bold> without protuberances. Metanotum without hind protoptera or their vestiges. <bold><italic>Legs</italic></bold> (Fig. <xref ref-type="fig" rid="F129">129a–f</xref>). Fore femur widened in proximal part; hind tibia shorter than others. <bold><italic>Femur</italic>.</bold> Outer side of each femur with single regular row of long, hair-like setae bearing numerous fine, short branches on all sides (Fig. <xref ref-type="fig" rid="F129">129c–f</xref>, as in Figs <xref ref-type="fig" rid="F41">41g</xref>, <xref ref-type="fig" rid="F68">68b</xref>). <bold><italic>Tibia</italic>.</bold> Patella-tibial suture present on all legs, terminated near middle of inner margin of tibia (Fig. <xref ref-type="fig" rid="F129">129c–f</xref>). Tibia-tarsal condylus turned to anterior side. Anterior side of each tibia with regular row of hair-like setae similar to setae on femur, but smaller (Fig. <xref ref-type="fig" rid="F129">129c–f</xref>). <bold><italic>Tarsus</italic>.</bold> Anterior side of each tarsus with regular row of similar, but smaller setae (Fig. <xref ref-type="fig" rid="F129">129b</xref>). Posterior side of each tarsus with regular row of stout setae; two or three most distal of them elongated and pointed; most distal seta longer than others (but with shape and thickness similar to previous one) (Fig. <xref ref-type="fig" rid="F129">129a</xref>). <bold><italic>Claw</italic></bold> with row of 4–6 denticles and one somewhat larger denticle distad of them; long, arched, posterior seta (Fig. <xref ref-type="fig" rid="F129">129b</xref>).</p><p><bold><italic>Abdomen</italic>. <italic>Terga</italic></bold> (Figs <xref ref-type="fig" rid="F127">127b</xref>, <xref ref-type="fig" rid="F130">130b, c</xref>) without long setae on midline. Abdominal terga without dorsal unpaired or paired protuberances, only with slightly expressed, unpaired, median elevations. Abdominal terga I–III without denticles or with few denticles on posterior margins; posterior margins of abdominal terga IV–IX with conical, sharply pointed denticles irregularly alternated with smaller pointed denticles. Posterior margin of tergum X mostly smooth, with few pointed denticles on sides. <bold><italic>Tergalii</italic></bold> (Fig. <xref ref-type="fig" rid="F127">127a, b</xref>) of abdominal segment I absent; tergalii II–VII subequal, oval. Each tergalius with costal and anal ribs narrow, smooth, present on proximal 1/2 of tergalius only (as in Fig. <xref ref-type="fig" rid="F66">66i</xref>). <bold><italic>Paraproct</italic></bold> without posterior prolongation; margins membranous, smooth, lacking denticles. <bold><italic>Caudalii</italic></bold> (Fig. <xref ref-type="fig" rid="F127">127a, b</xref>) without swimming setae or their vestiges. Paracercus short, consisting of ~ 8–10 segments.</p><fig id="F130" position="float" orientation="portrait"><object-id xmlns:xlink="http://www.w3.org/1999/xlink" content-type="doi" xlink:type="simple">10.3897/zookeys.1227.138100.figure130</object-id><object-id xmlns:xlink="http://www.w3.org/1999/xlink" content-type="arpha" xlink:type="simple">7F138208-8D29-570C-BAFF-3BBF14D2ACBF</object-id><label>Figure 130.</label><caption><p><tp:taxon-name><tp:taxon-name-part taxon-name-part-type="genus" reg="Papuanatula">Papuanatula</tp:taxon-name-part> (<tp:taxon-name-part taxon-name-part-type="subgenus" reg="Papuanatula">Papuanatula</tp:taxon-name-part>) <tp:taxon-name-part taxon-name-part-type="species" reg="zebrata">zebrata</tp:taxon-name-part></tp:taxon-name> sp. nov., larva: <bold>a</bold> antenna <bold>b</bold> abdominal tergum V <bold>c</bold> abdominal terga IX–X (<bold>b, c</bold> holotype).</p></caption><graphic xmlns:xlink="http://www.w3.org/1999/xlink" xlink:href="zookeys-1227-159_article-138100__-g130.jpg" position="float" orientation="portrait" xlink:type="simple" id="oo_1247544.jpg"><uri content-type="original_file" xlink:type="simple">https://binary.pensoft.net/fig/1247544</uri></graphic></fig><p><bold><italic>Pose of subimaginal gonostyli under larval cuticle</italic></bold> (Fig. <xref ref-type="fig" rid="F131">131b</xref>). In mature larva ready to molt to subimago, subimaginal gonostyli packed under larval cuticle in “<italic><tp:taxon-name><tp:taxon-name-part taxon-name-part-type="genus" reg="Labiobaetis">Labiobaetis</tp:taxon-name-part></tp:taxon-name></italic>-type” pose: 2<sup>nd</sup> segments directed medially and bent proximally; 3<sup>rd</sup> segment directed medially (as continuation of 2<sup>nd</sup> segment) and narrowed apically, being deformed corresponding to space between subimaginal styliger and larval cuticle.</p><p><bold>Subimago. <italic>Cuticular coloration</italic>.</bold> Pronotum and mesonotum on Fig. <xref ref-type="fig" rid="F131">131a</xref>.</p><fig id="F131" position="float" orientation="portrait"><object-id xmlns:xlink="http://www.w3.org/1999/xlink" content-type="doi" xlink:type="simple">10.3897/zookeys.1227.138100.figure131</object-id><object-id xmlns:xlink="http://www.w3.org/1999/xlink" content-type="arpha" xlink:type="simple">137E852E-2F15-5E40-8245-60BF8F73001F</object-id><label>Figure 131.</label><caption><p><tp:taxon-name><tp:taxon-name-part taxon-name-part-type="genus" reg="Papuanatula">Papuanatula</tp:taxon-name-part> (<tp:taxon-name-part taxon-name-part-type="subgenus" reg="Papuanatula">Papuanatula</tp:taxon-name-part>) <tp:taxon-name-part taxon-name-part-type="species" reg="zebrata">zebrata</tp:taxon-name-part></tp:taxon-name> sp. nov., subimagines: <bold>a</bold> cuticle of female subimaginal mesonotum <bold>b</bold> male subimaginal genitalia developing under larval exuviae (<bold>b</bold> holotype).</p></caption><graphic xmlns:xlink="http://www.w3.org/1999/xlink" xlink:href="zookeys-1227-159_article-138100__-g131.jpg" position="float" orientation="portrait" xlink:type="simple" id="oo_1247545.jpg"><uri content-type="original_file" xlink:type="simple">https://binary.pensoft.net/fig/1247545</uri></graphic></fig><p><bold><italic>Texture</italic>.</bold> On all legs of both sexes, each tarsomere covered mostly with blunt microlepides, with pointed microlepides near apex (as in Fig. <xref ref-type="fig" rid="F70">70i</xref>).</p><p><bold>Imago</bold>. Unknown. Judging from larval hypodermal coloration and identical hypodermal coloration of male and female larvae ready to molt to subimago, imagines of both sexes have following features: Femur of each leg pair with two dark brown maculae, one on proximal 1/2 and another on distal 1/2. Each abdominal tergum I–IX with contrasting, dark brown band on posterior margin; some terga also with pair of brown spots (as in Fig. <xref ref-type="fig" rid="F127">127d</xref>). Judging from fully developed facetted surface of turbinate eyes in larva, male imaginal turbinate eyes are widened distally and have wide facetted surfaces.</p><p><bold>Egg.</bold> Unknown.</p></tp:treatment-sec><tp:treatment-sec sec-type="Dimension" id="SECID0EQNBM"><title>Dimension.</title><p>Body length 4–5 mm.</p></tp:treatment-sec><tp:treatment-sec sec-type="comparisons" id="SECID0EVNBM"><title>Comparison.</title><p>Larva of the new species <tp:taxon-name><tp:taxon-name-part taxon-name-part-type="genus" reg="Papuanatula">P.</tp:taxon-name-part> (<tp:taxon-name-part taxon-name-part-type="subgenus" reg="Papuanatula">Papuanatula</tp:taxon-name-part>) <tp:taxon-name-part taxon-name-part-type="species" reg="zebrata">zebrata</tp:taxon-name-part></tp:taxon-name> sp. nov. has similarities with <italic><tp:taxon-name><tp:taxon-name-part taxon-name-part-type="genus" reg="Papuanatula">P.</tp:taxon-name-part><tp:taxon-name-part taxon-name-part-type="species" reg="lenos">lenos</tp:taxon-name-part></tp:taxon-name></italic> in absence of long hairs and denticles on abdominal terga and presence of brown hypodermal maculae on femora; <italic><tp:taxon-name><tp:taxon-name-part taxon-name-part-type="genus" reg="Papuanatula">P.</tp:taxon-name-part><tp:taxon-name-part taxon-name-part-type="species" reg="zebrata">zebrata</tp:taxon-name-part></tp:taxon-name></italic> sp. nov. differs from <italic><tp:taxon-name><tp:taxon-name-part taxon-name-part-type="genus" reg="Papuanatula">P.</tp:taxon-name-part><tp:taxon-name-part taxon-name-part-type="species" reg="lenos">lenos</tp:taxon-name-part></tp:taxon-name></italic> by absence of special brown markings on abdominal terga IV, VII and VIII, sharper and heterogeneous denticles on posterior margins of abdominal terga and colorless tracheae of tergalii.</p></tp:treatment-sec><tp:treatment-sec sec-type="distribution" id="SECID0EKPBM"><title>Distribution.</title><p>New Guinea (Fig. <xref ref-type="fig" rid="F148">148</xref>).</p></tp:treatment-sec><tp:treatment-sec><!--Section generated to contain objects referenced in tp:taxon-treatment.--><fig id="F32" position="float" orientation="portrait"><object-id xmlns:xlink="http://www.w3.org/1999/xlink" content-type="doi" xlink:type="simple">10.3897/zookeys.1227.138100.figure32</object-id><object-id xmlns:xlink="http://www.w3.org/1999/xlink" content-type="arpha" xlink:type="simple">9065997D-98B7-5187-8297-C79ACE95CBFB</object-id><label>Figure 32.</label><caption><p><tp:taxon-name><tp:taxon-name-part taxon-name-part-type="genus" reg="Papuanatula">Papuanatula</tp:taxon-name-part> (<tp:taxon-name-part taxon-name-part-type="subgenus" reg="Papuanatula">Papuanatula</tp:taxon-name-part>) <tp:taxon-name-part taxon-name-part-type="species" reg="cyclopomontana">cyclopomontana</tp:taxon-name-part></tp:taxon-name> sp. nov., larval exuviae (in one magnification): <bold>a</bold> abdominal segments I–IX <bold>b</bold> segment X and caudalii <bold>c</bold> pronotum and mesonotum <bold>d</bold> head <bold>e–g</bold> fore, middle, and hind legs <bold>h</bold> abdominal segments I–IX (dry) (c–g holotype).</p></caption><graphic xmlns:xlink="http://www.w3.org/1999/xlink" xlink:href="zookeys-1227-159_article-138100__-g032.jpg" position="float" orientation="portrait" xlink:type="simple" id="oo_1247446.jpg"><uri content-type="original_file" xlink:type="simple">https://binary.pensoft.net/fig/1247446</uri></graphic></fig><fig id="F41" position="float" orientation="portrait"><object-id xmlns:xlink="http://www.w3.org/1999/xlink" content-type="doi" xlink:type="simple">10.3897/zookeys.1227.138100.figure41</object-id><object-id xmlns:xlink="http://www.w3.org/1999/xlink" content-type="arpha" xlink:type="simple">A554AEB6-6F50-590C-B3AB-A4B1650B1DDC</object-id><label>Figure 41.</label><caption><p><tp:taxon-name><tp:taxon-name-part taxon-name-part-type="genus" reg="Papuanatula">Papuanatula</tp:taxon-name-part> (<tp:taxon-name-part taxon-name-part-type="subgenus" reg="Papuanatula">Papuanatula</tp:taxon-name-part>) <tp:taxon-name-part taxon-name-part-type="species" reg="dumspinae">dumspinae</tp:taxon-name-part></tp:taxon-name> sp. nov., larva: <bold>a</bold> hind leg <bold>b</bold> hind claw (arrow: posterior seta) <bold>c</bold> middle tibia, posterior surface <bold>d</bold> middle tarsus and claw <bold>e</bold> middle femur, ventral margin <bold>f</bold> hind tibia, ventral margin <bold>g</bold> hind femur: setae at dorsal margin <bold>h</bold> middle femur, posterior apex <bold>i</bold> male head, mature. Scale bars: 50 µm (<bold>a</bold>); 10 µm (<bold>b, c, e–h</bold>); 20 µm (<bold>d</bold>); 100 µm (<bold>i</bold>).</p></caption><graphic xmlns:xlink="http://www.w3.org/1999/xlink" xlink:href="zookeys-1227-159_article-138100__-g041.jpg" position="float" orientation="portrait" xlink:type="simple" id="oo_1247455.jpg"><uri content-type="original_file" xlink:type="simple">https://binary.pensoft.net/fig/1247455</uri></graphic></fig><fig id="F68" position="float" orientation="portrait"><object-id xmlns:xlink="http://www.w3.org/1999/xlink" content-type="doi" xlink:type="simple">10.3897/zookeys.1227.138100.figure68</object-id><object-id xmlns:xlink="http://www.w3.org/1999/xlink" content-type="arpha" xlink:type="simple">D625C695-7108-5E38-B843-B6615746766F</object-id><label>Figure 68.</label><caption><p><tp:taxon-name><tp:taxon-name-part taxon-name-part-type="genus" reg="Papuanatula">Papuanatula</tp:taxon-name-part> (<tp:taxon-name-part taxon-name-part-type="subgenus" reg="Papuanatula">Papuanatula</tp:taxon-name-part>) <tp:taxon-name-part taxon-name-part-type="species" reg="obscura">obscura</tp:taxon-name-part></tp:taxon-name> sp. nov., larva: <bold>a–d</bold> middle leg and its parts <bold>e</bold> tarsus and claw of last instar larva <bold>f</bold> tarsus and claw of young larva.</p></caption><graphic xmlns:xlink="http://www.w3.org/1999/xlink" xlink:href="zookeys-1227-159_article-138100__-g068.jpg" position="float" orientation="portrait" xlink:type="simple" id="oo_1247482.jpg"><uri content-type="original_file" xlink:type="simple">https://binary.pensoft.net/fig/1247482</uri></graphic></fig><fig id="F66" position="float" orientation="portrait"><object-id xmlns:xlink="http://www.w3.org/1999/xlink" content-type="doi" xlink:type="simple">10.3897/zookeys.1227.138100.figure66</object-id><object-id xmlns:xlink="http://www.w3.org/1999/xlink" content-type="arpha" xlink:type="simple">EF5A0C9D-A5B5-5966-9118-5B075D8FA7DC</object-id><label>Figure 66.</label><caption><p><tp:taxon-name><tp:taxon-name-part taxon-name-part-type="genus" reg="Papuanatula">Papuanatula</tp:taxon-name-part> (<tp:taxon-name-part taxon-name-part-type="subgenus" reg="Papuanatula">Papuanatula</tp:taxon-name-part>) <tp:taxon-name-part taxon-name-part-type="species" reg="obscura">obscura</tp:taxon-name-part></tp:taxon-name> sp. nov., larval exuviae: <bold>a, b</bold> abdomen with caudalii <bold>c</bold> head <bold>d</bold> half of pronotum and mesonotum <bold>e–g</bold> fore, middle, and hind legs <bold>h</bold> part of head with eye <bold>i</bold> tergalius III <bold>j</bold> flagellum of antenna <bold>k</bold> head with labrum, mandibles, and hypopharynx (<bold>a–g</bold> in one magnification, k holotype).</p></caption><graphic xmlns:xlink="http://www.w3.org/1999/xlink" xlink:href="zookeys-1227-159_article-138100__-g066.jpg" position="float" orientation="portrait" xlink:type="simple" id="oo_1247480.jpg"><uri content-type="original_file" xlink:type="simple">https://binary.pensoft.net/fig/1247480</uri></graphic></fig><fig id="F70" position="float" orientation="portrait"><object-id xmlns:xlink="http://www.w3.org/1999/xlink" content-type="doi" xlink:type="simple">10.3897/zookeys.1227.138100.figure70</object-id><object-id xmlns:xlink="http://www.w3.org/1999/xlink" content-type="arpha" xlink:type="simple">64D4F8C9-7282-5925-B683-1F8A0832FD24</object-id><label>Figure 70.</label><caption><p><tp:taxon-name><tp:taxon-name-part taxon-name-part-type="genus" reg="Papuanatula">Papuanatula</tp:taxon-name-part> (<tp:taxon-name-part taxon-name-part-type="subgenus" reg="Papuanatula">Papuanatula</tp:taxon-name-part>) <tp:taxon-name-part taxon-name-part-type="species" reg="obscura">obscura</tp:taxon-name-part></tp:taxon-name> sp. nov.: <bold>a, b</bold> male imago <bold>c</bold> abdomen of male imago <bold>d</bold> subimaginal exuviae of half of mesonotum <bold>e</bold> subimaginal exuviae of mesopleuron <bold>f</bold> middle leg of male imago <bold>g, h</bold> female imago <bold>i</bold> subimaginal exuviae of middle tarsus of female (<bold>c, f</bold> holotype).</p></caption><graphic xmlns:xlink="http://www.w3.org/1999/xlink" xlink:href="zookeys-1227-159_article-138100__-g070.jpg" position="float" orientation="portrait" xlink:type="simple" id="oo_1247484.jpg"><uri content-type="original_file" xlink:type="simple">https://binary.pensoft.net/fig/1247484</uri></graphic></fig><fig id="F148" position="float" orientation="portrait"><object-id xmlns:xlink="http://www.w3.org/1999/xlink" content-type="doi" xlink:type="simple">10.3897/zookeys.1227.138100.figure148</object-id><object-id xmlns:xlink="http://www.w3.org/1999/xlink" content-type="arpha" xlink:type="simple">10E0E6B1-D09B-5460-BE50-F1018F718550</object-id><label>Figure 148.</label><caption><p>Distribution of <italic><tp:taxon-name><tp:taxon-name-part taxon-name-part-type="genus" reg="Papuanatula">Papuanatula</tp:taxon-name-part></tp:taxon-name></italic> species (x: type locality).</p></caption><graphic xmlns:xlink="http://www.w3.org/1999/xlink" xlink:href="zookeys-1227-159_article-138100__-g148.jpg" position="float" orientation="portrait" xlink:type="simple" id="oo_1247567.jpg"><uri content-type="original_file" xlink:type="simple">https://binary.pensoft.net/fig/1247567</uri></graphic></fig></tp:treatment-sec></tp:taxon-treatment>
