# Supplementary material for: ﻿Redescription of Papuanatula Lugo-Ortiz & McCafferty (Ephemeroptera, Baetidae), with description of a new subgenus and 20 new species
Source: Zookeys. 2025 Feb 11;1227:159–347. doi: 10.3897/zookeys.1227.138100 (PMC11836624; doi:10.3897/zookeys.1227.138100)
Supplement: XML Treatment for Papuafiliola [file zookeys.1227.138100-treatment27.xml]

<!DOCTYPE tp:taxon-treatment
  PUBLIC "-//TaxonX//DTD Taxonomic Treatment Publishing DTD v0 20100105//EN" "tax-treatment-NSO.dtd">
<tp:taxon-treatment xmlns:tp="http://www.plazi.org/taxpub"><tp:treatment-meta><kwd-group><label>Taxon classification</label><kwd>
              <named-content content-type="kingdom">Animalia</named-content>
            </kwd><kwd>
              <named-content content-type="order">Ephemeroptera</named-content>
            </kwd><kwd>
              <named-content content-type="family">Baetidae</named-content>
            </kwd></kwd-group><mixed-citation publication-type="journal"><person-group><name><surname>Kaltenbach</surname><given-names>Thomas</given-names></name><name><surname>Kluge</surname><given-names>Nikita J.</given-names></name><name><surname>Gattolliat</surname><given-names>Jean-Luc</given-names></name></person-group><article-title>﻿Redescription of <italic><tp:taxon-name><tp:taxon-name-part taxon-name-part-type="genus" reg="Papuanatula">Papuanatula</tp:taxon-name-part></tp:taxon-name></italic> Lugo-Ortiz &amp; McCafferty (<tp:taxon-name><tp:taxon-name-part taxon-name-part-type="order">Ephemeroptera</tp:taxon-name-part></tp:taxon-name>, <tp:taxon-name><tp:taxon-name-part taxon-name-part-type="family">Baetidae</tp:taxon-name-part></tp:taxon-name>), with description of a new subgenus and 20 new species</article-title><source>Zookeys</source><day>11</day><month>02</month><year>2025</year><volume>1227</volume><fpage>159</fpage><lpage>347</lpage><pub-id pub-id-type="doi">10.3897/zookeys.1227.138100</pub-id></mixed-citation></tp:treatment-meta><tp:nomenclature><label>﻿﻿Subgenus</label><tp:taxon-name>
            <object-id xmlns:xlink="http://www.w3.org/1999/xlink" content-type="arpha" xlink:type="simple">49A29F68-9938-5331-BB36-E82080C2252B</object-id>
            <tp:taxon-name-part taxon-name-part-type="genus" reg="Papuafiliola">Papuafiliola</tp:taxon-name-part>
            <object-id xmlns:xlink="http://www.w3.org/1999/xlink" content-type="zoobank" xlink:type="simple">https://zoobank.org/807580D4-6B00-498E-BDC5-DAD5C1B9A50C</object-id>
          </tp:taxon-name><tp:taxon-status xmlns:xlink="http://www.w3.org/1999/xlink" xlink:type="simple">subgen. nov.</tp:taxon-status></tp:nomenclature><tp:treatment-sec sec-type="type species" id="SECID0E5QBM"><title>Type species.</title><p><tp:taxon-name><tp:taxon-name-part taxon-name-part-type="genus" reg="Papuanatula">Papuanatula</tp:taxon-name-part> (<tp:taxon-name-part taxon-name-part-type="subgenus" reg="Papuafiliola">Papuafiliola</tp:taxon-name-part>) <tp:taxon-name-part taxon-name-part-type="species" reg="stenophylla">stenophylla</tp:taxon-name-part></tp:taxon-name> sp. nov.</p></tp:treatment-sec><tp:treatment-sec sec-type="etymology" id="SECID0ESRBM"><title>Etymology.</title><p>The new genus-group name <italic><tp:taxon-name><tp:taxon-name-part taxon-name-part-type="genus" reg="Papuanatula"/><tp:taxon-name-part taxon-name-part-type="subgenus" reg="Papuafiliola">Papuafiliola</tp:taxon-name-part></tp:taxon-name></italic> is formed from the nouns Papua and <italic>filiola</italic> (most known Latin word for “little daughter”). Gender is feminine.</p></tp:treatment-sec><tp:treatment-sec sec-type="diagnosis" id="SECID0EESBM"><title>Diagnosis (larval characters).</title><p><bold><italic>Antenna</italic></bold> with each flagellomere symmetric, cylindrical, without brown hypodermal spot (Fig. <xref ref-type="fig" rid="F133">133b</xref>) (in contrast to <italic><tp:taxon-name><tp:taxon-name-part taxon-name-part-type="genus" reg="Papuanatula">Papuanatula</tp:taxon-name-part></tp:taxon-name></italic> s. str.).</p><p><bold><italic>Labrum</italic></bold> not enlarged and widest at base, dorsally with few submarginal, simple setae (in contrast to feathered setae in <italic><tp:taxon-name><tp:taxon-name-part taxon-name-part-type="genus" reg="Papuanatula">Papuanatula</tp:taxon-name-part></tp:taxon-name></italic> s. str.)</p><p><bold><italic>Mandibles</italic></bold> with incisor shortened (Fig. <xref ref-type="fig" rid="F134">134b–e</xref>) (in contrast to elongated in <italic><tp:taxon-name><tp:taxon-name-part taxon-name-part-type="genus" reg="Papuanatula">Papuanatula</tp:taxon-name-part></tp:taxon-name></italic> s. str.).</p><p><bold><italic>Labium</italic></bold>: Glossae longer than half of paraglossae, with finger-like (distal) portion much longer than triangular (proximal) portion. Labial palp with distomedian projection on 2<sup>nd</sup> segment (Fig. <xref ref-type="fig" rid="F134">134h–j</xref>) (in contrast to <italic><tp:taxon-name><tp:taxon-name-part taxon-name-part-type="genus" reg="Papuanatula">Papuanatula</tp:taxon-name-part></tp:taxon-name></italic> s. str.).</p><p><bold><italic>Legs</italic></bold>: outer side of femur with regular row of long, slender, flattened, parallel-sided setae with blunt apices. Tibia and tarsus with regular row of similar setae. Inner margin of tarsus with distalmost seta not longer or only slightly longer than others.</p><p><bold><italic>Paraproct</italic></bold> without posterior prolongation.</p><p><bold><italic>Pose of subimaginal gonostyli under larval cuticle</italic></bold> in “<italic><tp:taxon-name><tp:taxon-name-part taxon-name-part-type="genus" reg="Crassolus">Crassolus</tp:taxon-name-part></tp:taxon-name></italic>-type” (<xref ref-type="bibr" rid="B26">Kluge et al. 2020</xref>; <xref ref-type="bibr" rid="B21">Kluge 2021</xref>): gonostylus shortened and bent in articulation of 2<sup>nd</sup> and 3<sup>rd</sup> segments; 2<sup>nd</sup> segment directed caudally-medially and not bent; 3<sup>rd</sup> segment directed medially-cranially and terminated mediad of 2<sup>nd</sup> segment. Besides these characters, both known species of <tp:taxon-name><tp:taxon-name-part taxon-name-part-type="genus" reg="Papuanatula"/><tp:taxon-name-part taxon-name-part-type="subgenus" reg="Papuafiliola">Papuafiliola</tp:taxon-name-part></tp:taxon-name> subgen. nov. have common peculiar characters: body, legs, and marginal ribs of tergalii are covered with minute denticles (Figs <xref ref-type="fig" rid="F135">135a, b, d</xref>, <xref ref-type="fig" rid="F136">136k</xref>), which form fields of peculiar shape on femora.</p><p><bold>Eggs</bold> of both species with net-like relief (Figs <xref ref-type="fig" rid="F138">138a, b</xref>, <xref ref-type="fig" rid="F145">145a–e</xref>).</p><sec sec-type="﻿﻿Species included in Papuafiliola subgen. nov" id="SECID0EZWBM"><title>﻿﻿Species included in <tp:taxon-name><tp:taxon-name-part taxon-name-part-type="genus" reg="Papuafiliola">Papuafiliola</tp:taxon-name-part></tp:taxon-name> subgen. nov.</title><p><tp:taxon-name><tp:taxon-name-part taxon-name-part-type="genus" reg="Papuanatula">Papuanatula</tp:taxon-name-part> (<tp:taxon-name-part taxon-name-part-type="subgenus" reg="Papuafiliola">Papuafiliola</tp:taxon-name-part>) <tp:taxon-name-part taxon-name-part-type="species" reg="stenophylla">stenophylla</tp:taxon-name-part></tp:taxon-name> sp. nov.</p><p><tp:taxon-name><tp:taxon-name-part taxon-name-part-type="genus" reg="Papuanatula">Papuanatula</tp:taxon-name-part> (<tp:taxon-name-part taxon-name-part-type="subgenus" reg="Papuafiliola">Papuafiliola</tp:taxon-name-part>) <tp:taxon-name-part taxon-name-part-type="species" reg="tuberculata">tuberculata</tp:taxon-name-part></tp:taxon-name> sp. nov.</p></sec></tp:treatment-sec><tp:treatment-sec><!--Section generated to contain objects referenced in tp:taxon-treatment.--><fig id="F133" position="float" orientation="portrait"><object-id xmlns:xlink="http://www.w3.org/1999/xlink" content-type="doi" xlink:type="simple">10.3897/zookeys.1227.138100.figure133</object-id><object-id xmlns:xlink="http://www.w3.org/1999/xlink" content-type="arpha" xlink:type="simple">29EC7631-3581-5A80-A712-DE22F2C07C0F</object-id><label>Figure 133.</label><caption><p><tp:taxon-name><tp:taxon-name-part taxon-name-part-type="genus" reg="Papuanatula">Papuanatula</tp:taxon-name-part> (<tp:taxon-name-part taxon-name-part-type="subgenus" reg="Papuafiliola">Papuafiliola</tp:taxon-name-part>) <tp:taxon-name-part taxon-name-part-type="species" reg="stenophylla">stenophylla</tp:taxon-name-part></tp:taxon-name> sp. nov., larval exuviae (holotype; b–f in one magnification): <bold>a</bold> enlarged dorsal eye of male <bold>b</bold> parts of head <bold>c</bold> abdominal terga and sterna <bold>d</bold> caudalii <bold>e</bold> half of pronotum and mesonotum <bold>f</bold> leg <bold>g</bold> abdominal segment X (ventral view with paraprocts).</p></caption><graphic xmlns:xlink="http://www.w3.org/1999/xlink" xlink:href="zookeys-1227-159_article-138100__-g133.jpg" position="float" orientation="portrait" xlink:type="simple" id="oo_1247547.jpg"><uri content-type="original_file" xlink:type="simple">https://binary.pensoft.net/fig/1247547</uri></graphic></fig><fig id="F134" position="float" orientation="portrait"><object-id xmlns:xlink="http://www.w3.org/1999/xlink" content-type="doi" xlink:type="simple">10.3897/zookeys.1227.138100.figure134</object-id><object-id xmlns:xlink="http://www.w3.org/1999/xlink" content-type="arpha" xlink:type="simple">C0C932DF-5501-5B14-87F5-CC7FCF6375CA</object-id><label>Figure 134.</label><caption><p><tp:taxon-name><tp:taxon-name-part taxon-name-part-type="genus" reg="Papuanatula">Papuanatula</tp:taxon-name-part> (<tp:taxon-name-part taxon-name-part-type="subgenus" reg="Papuafiliola">Papuafiliola</tp:taxon-name-part>) <tp:taxon-name-part taxon-name-part-type="species" reg="stenophylla">stenophylla</tp:taxon-name-part></tp:taxon-name> sp. nov., larva (<bold>a–c</bold> holotype): <bold>a</bold> labrum <bold>b, c</bold> left and right mandibles <bold>d, e</bold> left and right mandibles with developing mandibles of next instar <bold>f</bold> maxilla <bold>g</bold> hypopharynx (lateral view) <bold>h, i</bold> labium <bold>j</bold> labial palp (dorsal view).</p></caption><graphic xmlns:xlink="http://www.w3.org/1999/xlink" xlink:href="zookeys-1227-159_article-138100__-g134.jpg" position="float" orientation="portrait" xlink:type="simple" id="oo_1247548.jpg"><uri content-type="original_file" xlink:type="simple">https://binary.pensoft.net/fig/1247548</uri></graphic></fig><fig id="F135" position="float" orientation="portrait"><object-id xmlns:xlink="http://www.w3.org/1999/xlink" content-type="doi" xlink:type="simple">10.3897/zookeys.1227.138100.figure135</object-id><object-id xmlns:xlink="http://www.w3.org/1999/xlink" content-type="arpha" xlink:type="simple">7DA140EF-0921-55E3-A180-A92B05B92FF8</object-id><label>Figure 135.</label><caption><p><tp:taxon-name><tp:taxon-name-part taxon-name-part-type="genus" reg="Papuanatula">Papuanatula</tp:taxon-name-part> (<tp:taxon-name-part taxon-name-part-type="subgenus" reg="Papuafiliola">Papuafiliola</tp:taxon-name-part>) <tp:taxon-name-part taxon-name-part-type="species" reg="stenophylla">stenophylla</tp:taxon-name-part></tp:taxon-name> sp. nov., larval exuviae (holotype): <bold>a</bold> leg <bold>b</bold> apex of tibia and base of tarsus (dorsal view) <bold>c</bold> claw <bold>d</bold> abdominal tergum VII (dry).</p></caption><graphic xmlns:xlink="http://www.w3.org/1999/xlink" xlink:href="zookeys-1227-159_article-138100__-g135.jpg" position="float" orientation="portrait" xlink:type="simple" id="oo_1247549.jpg"><uri content-type="original_file" xlink:type="simple">https://binary.pensoft.net/fig/1247549</uri></graphic></fig><fig id="F136" position="float" orientation="portrait"><object-id xmlns:xlink="http://www.w3.org/1999/xlink" content-type="doi" xlink:type="simple">10.3897/zookeys.1227.138100.figure136</object-id><object-id xmlns:xlink="http://www.w3.org/1999/xlink" content-type="arpha" xlink:type="simple">3C4F953B-8765-5A4F-9819-F0CB2F58B652</object-id><label>Figure 136.</label><caption><p><tp:taxon-name><tp:taxon-name-part taxon-name-part-type="genus" reg="Papuanatula">Papuanatula</tp:taxon-name-part> (<tp:taxon-name-part taxon-name-part-type="subgenus" reg="Papuafiliola">Papuafiliola</tp:taxon-name-part>) <tp:taxon-name-part taxon-name-part-type="species" reg="stenophylla">stenophylla</tp:taxon-name-part></tp:taxon-name> sp. nov., larva: <bold>a–c</bold> fore, middle, and hind legs <bold>d</bold> tergalius VII in natural position <bold>e–j</bold> tergalii of II–VII <bold>k</bold> anal rib of tergalius VII.</p></caption><graphic xmlns:xlink="http://www.w3.org/1999/xlink" xlink:href="zookeys-1227-159_article-138100__-g136.jpg" position="float" orientation="portrait" xlink:type="simple" id="oo_1247550.jpg"><uri content-type="original_file" xlink:type="simple">https://binary.pensoft.net/fig/1247550</uri></graphic></fig><fig id="F138" position="float" orientation="portrait"><object-id xmlns:xlink="http://www.w3.org/1999/xlink" content-type="doi" xlink:type="simple">10.3897/zookeys.1227.138100.figure138</object-id><object-id xmlns:xlink="http://www.w3.org/1999/xlink" content-type="arpha" xlink:type="simple">C332D8F1-5102-5FEF-A515-37A02183768D</object-id><label>Figure 138.</label><caption><p><bold>a, b</bold><tp:taxon-name><tp:taxon-name-part taxon-name-part-type="genus" reg="Papuanatula">Papuanatula</tp:taxon-name-part> (<tp:taxon-name-part taxon-name-part-type="subgenus" reg="Papuafiliola">Papuafiliola</tp:taxon-name-part>) <tp:taxon-name-part taxon-name-part-type="species" reg="stenophylla">stenophylla</tp:taxon-name-part></tp:taxon-name> sp. nov., eggs (extracted from mature larva) <bold>c</bold><tp:taxon-name><tp:taxon-name-part taxon-name-part-type="genus" reg="Papuanatula">Papuanatula</tp:taxon-name-part> (<tp:taxon-name-part taxon-name-part-type="subgenus" reg="Papuafiliola">Papuafiliola</tp:taxon-name-part>) <tp:taxon-name-part taxon-name-part-type="species" reg="tuberculata">tuberculata</tp:taxon-name-part></tp:taxon-name> sp. nov., larva.</p></caption><graphic xmlns:xlink="http://www.w3.org/1999/xlink" xlink:href="zookeys-1227-159_article-138100__-g138.jpg" position="float" orientation="portrait" xlink:type="simple" id="oo_1247552.jpg"><uri content-type="original_file" xlink:type="simple">https://binary.pensoft.net/fig/1247552</uri></graphic></fig><fig id="F145" position="float" orientation="portrait"><object-id xmlns:xlink="http://www.w3.org/1999/xlink" content-type="doi" xlink:type="simple">10.3897/zookeys.1227.138100.figure145</object-id><object-id xmlns:xlink="http://www.w3.org/1999/xlink" content-type="arpha" xlink:type="simple">1CC94E57-C956-58E2-8A16-C24089EECB5F</object-id><label>Figure 145.</label><caption><p><bold>a–e</bold><tp:taxon-name><tp:taxon-name-part taxon-name-part-type="genus" reg="Papuanatula">Papuanatula</tp:taxon-name-part> (<tp:taxon-name-part taxon-name-part-type="subgenus" reg="Papuafiliola">Papuafiliola</tp:taxon-name-part>) <tp:taxon-name-part taxon-name-part-type="species" reg="tuberculata">tuberculata</tp:taxon-name-part></tp:taxon-name> sp. nov., eggs (extracted from imago).</p></caption><graphic xmlns:xlink="http://www.w3.org/1999/xlink" xlink:href="zookeys-1227-159_article-138100__-g145.jpg" position="float" orientation="portrait" xlink:type="simple" id="oo_1247561.jpg"><uri content-type="original_file" xlink:type="simple">https://binary.pensoft.net/fig/1247561</uri></graphic></fig></tp:treatment-sec><ref-list><ref id="B26"><mixed-citation xmlns:xlink="http://www.w3.org/1999/xlink" xlink:type="simple"><person-group><name name-style="western"><surname>Kluge</surname><given-names>NJ</given-names></name><name name-style="western"><surname>Godunko</surname><given-names>RJ</given-names></name><name name-style="western"><surname>Svitok</surname><given-names>M</given-names></name></person-group> (<year>2020</year>) <article-title>Nomenclatural changes in <italic><tp:taxon-name><tp:taxon-name-part taxon-name-part-type="subgenus">Centroptella</tp:taxon-name-part></tp:taxon-name></italic> Braasch &amp; Soldán, 1980 (<tp:taxon-name><tp:taxon-name-part taxon-name-part-type="order">Ephemeroptera</tp:taxon-name-part></tp:taxon-name>, <tp:taxon-name><tp:taxon-name-part taxon-name-part-type="family">Baetidae</tp:taxon-name-part></tp:taxon-name>).</article-title><source>ZooKeys</source><volume>914</volume>: <fpage>81</fpage>–<lpage>125</lpage>. <ext-link xlink:href="10.3897/zookeys.914.46652" ext-link-type="doi" xlink:type="simple">https://doi.org/10.3897/zookeys.914.46652</ext-link></mixed-citation></ref><ref id="B21"><mixed-citation xmlns:xlink="http://www.w3.org/1999/xlink" xlink:type="simple"><person-group><name name-style="western"><surname>Kluge</surname><given-names>NJ</given-names></name></person-group> (<year>2021</year>) <article-title>Review of <italic><tp:taxon-name><tp:taxon-name-part taxon-name-part-type="subgenus">Centroptella</tp:taxon-name-part></tp:taxon-name></italic> Braasch &amp; Soldán 1980 (<tp:taxon-name><tp:taxon-name-part taxon-name-part-type="order">Ephemeroptera</tp:taxon-name-part></tp:taxon-name>, <tp:taxon-name><tp:taxon-name-part taxon-name-part-type="family">Baetidae</tp:taxon-name-part></tp:taxon-name>).</article-title><source>Zootaxa</source><volume>5054</volume>: <fpage>1</fpage>–<lpage>144</lpage>. <ext-link xlink:href="10.11646/zootaxa.5054.1.1" ext-link-type="doi" xlink:type="simple">https://doi.org/10.11646/zootaxa.5054.1.1</ext-link></mixed-citation></ref></ref-list></tp:taxon-treatment>
