# Supplementary material for: ﻿Redescription of Papuanatula Lugo-Ortiz & McCafferty (Ephemeroptera, Baetidae), with description of a new subgenus and 20 new species
Source: Zookeys. 2025 Feb 11;1227:159–347. doi: 10.3897/zookeys.1227.138100 (PMC11836624; doi:10.3897/zookeys.1227.138100)
Supplement: XML Treatment for Papuanatula (Papuafiliola) stenophylla [file zookeys.1227.138100-treatment28.xml]

<!DOCTYPE tp:taxon-treatment
  PUBLIC "-//TaxonX//DTD Taxonomic Treatment Publishing DTD v0 20100105//EN" "tax-treatment-NSO.dtd">
<tp:taxon-treatment xmlns:tp="http://www.plazi.org/taxpub"><tp:treatment-meta><kwd-group><label>Taxon classification</label><kwd>
              <named-content content-type="kingdom">Animalia</named-content>
            </kwd><kwd>
              <named-content content-type="order">Ephemeroptera</named-content>
            </kwd><kwd>
              <named-content content-type="family">Baetidae</named-content>
            </kwd></kwd-group><mixed-citation publication-type="journal"><person-group><name><surname>Kaltenbach</surname><given-names>Thomas</given-names></name><name><surname>Kluge</surname><given-names>Nikita J.</given-names></name><name><surname>Gattolliat</surname><given-names>Jean-Luc</given-names></name></person-group><article-title>﻿Redescription of <italic><tp:taxon-name><tp:taxon-name-part taxon-name-part-type="genus" reg="Papuanatula">Papuanatula</tp:taxon-name-part></tp:taxon-name></italic> Lugo-Ortiz &amp; McCafferty (<tp:taxon-name><tp:taxon-name-part taxon-name-part-type="order">Ephemeroptera</tp:taxon-name-part></tp:taxon-name>, <tp:taxon-name><tp:taxon-name-part taxon-name-part-type="family">Baetidae</tp:taxon-name-part></tp:taxon-name>), with description of a new subgenus and 20 new species</article-title><source>Zookeys</source><day>11</day><month>02</month><year>2025</year><volume>1227</volume><fpage>159</fpage><lpage>347</lpage><pub-id pub-id-type="doi">10.3897/zookeys.1227.138100</pub-id></mixed-citation></tp:treatment-meta><tp:nomenclature><label>﻿﻿</label><tp:taxon-name><object-id xmlns:xlink="http://www.w3.org/1999/xlink" content-type="arpha" xlink:type="simple">2D0E5D31-1DEE-532F-87CE-60ED436663FC</object-id><tp:taxon-name-part taxon-name-part-type="genus" reg="Papuanatula">Papuanatula</tp:taxon-name-part> (<tp:taxon-name-part taxon-name-part-type="subgenus" reg="Papuafiliola">Papuafiliola</tp:taxon-name-part>) <tp:taxon-name-part taxon-name-part-type="species" reg="stenophylla">stenophylla</tp:taxon-name-part><object-id xmlns:xlink="http://www.w3.org/1999/xlink" content-type="zoobank" xlink:type="simple">https://zoobank.org/45221212-60FC-4F96-AA3F-24011D1D55D2</object-id></tp:taxon-name><tp:taxon-status xmlns:xlink="http://www.w3.org/1999/xlink" xlink:type="simple">sp. nov.</tp:taxon-status><xref ref-type="fig" rid="F132">Figs 132</xref><xref ref-type="fig" rid="F133">, 133</xref><xref ref-type="fig" rid="F134">, 134</xref><xref ref-type="fig" rid="F135">, 135</xref><xref ref-type="fig" rid="F136">, 136</xref><xref ref-type="fig" rid="F137">, 137</xref></tp:nomenclature><tp:treatment-sec sec-type="etymology" id="SECID0EN1BM"><title>Etymology.</title><p>The species name <italic>stenophylla</italic> (from <italic>στενος</italic>—slender, and <italic>φυλλον</italic>—leaf) refers to theslender tergalii.</p></tp:treatment-sec><tp:treatment-sec sec-type="material" id="SECID0EZ1BM"><title>Material examined.</title><p><bold><italic>Holotype</italic>.</bold> L-S/I♂ {specimen number [XX](5)C2012}; Indonesia • Papua, Depapre; 28.viii.2012; coll. N. Kluge &amp; L. Sheyko; <abbrev xmlns:xlink="http://www.w3.org/1999/xlink" xlink:title="Saint-Petersburg State University" id="ABBRID0EE2BM" xlink:type="simple">SPbU</abbrev>. <bold><italic>Paratypes</italic>.</bold> Same locality and collectors; 25–28.viii.2012: 2 S♂, 11 larvae; <abbrev xmlns:xlink="http://www.w3.org/1999/xlink" xlink:title="Saint-Petersburg State University" id="ABBRID0EM2BM" xlink:type="simple">SPbU</abbrev>.</p></tp:treatment-sec><tp:treatment-sec sec-type="diagnosis" id="SECID0EQ2BM"><title>Diagnosis.</title><p><bold>Larva.</bold> The following combination of characters distinguishes <italic><tp:taxon-name><tp:taxon-name-part taxon-name-part-type="genus" reg="Papuanatula">P.</tp:taxon-name-part><tp:taxon-name-part taxon-name-part-type="species" reg="stenophylla">stenophylla</tp:taxon-name-part></tp:taxon-name></italic> sp. nov. from the other species of <tp:taxon-name><tp:taxon-name-part taxon-name-part-type="genus" reg="Papuanatula">Papuanatula</tp:taxon-name-part> (<tp:taxon-name-part taxon-name-part-type="subgenus" reg="Papuafiliola">Papuafiliola</tp:taxon-name-part>)</tp:taxon-name>: femora and abdomen with brown hypodermal maculae; without median protuberances on abdominal terga; tergalii narrow.</p></tp:treatment-sec><tp:treatment-sec sec-type="description" id="SECID0EO3BM"><title>Description.</title><p><bold>Larva</bold> (Figs <xref ref-type="fig" rid="F132">132</xref>–<xref ref-type="fig" rid="F136">136</xref>). <bold><italic>Cuticular coloration</italic>.</bold> Head, pronotum and mesonotum mostly pale brownish, with some paler areas. Fore protopteron nearly uniformly pale brownish (Fig. <xref ref-type="fig" rid="F133">133b, e</xref>). Metanotum darker brownish medially, colorless laterally. Thoracic pleura pale brownish, sterna mostly colorless. Cuticle of legs mostly colorless, with brownish outer margin and two brownish transverse bands on anterior surface: one close to base and another in apical part; cuticle of these brownish areas serrate (Fig. <xref ref-type="fig" rid="F135">135a, b</xref>). Abdominal terga mostly pale brownish; lateral areas of anterior terga paler or colorless; sterna colorless (Fig. <xref ref-type="fig" rid="F133">133c</xref>). Cerci uniformly pale brownish.</p><fig id="F132" position="float" orientation="portrait"><object-id xmlns:xlink="http://www.w3.org/1999/xlink" content-type="doi" xlink:type="simple">10.3897/zookeys.1227.138100.figure132</object-id><object-id xmlns:xlink="http://www.w3.org/1999/xlink" content-type="arpha" xlink:type="simple">C640483E-5A97-5A65-9519-3E99F8408B55</object-id><label>Figure 132.</label><caption><p><tp:taxon-name><tp:taxon-name-part taxon-name-part-type="genus" reg="Papuanatula">Papuanatula</tp:taxon-name-part> (<tp:taxon-name-part taxon-name-part-type="subgenus" reg="Papuafiliola">Papuafiliola</tp:taxon-name-part>) <tp:taxon-name-part taxon-name-part-type="species" reg="stenophylla">stenophylla</tp:taxon-name-part></tp:taxon-name> sp. nov., larvae.</p></caption><graphic xmlns:xlink="http://www.w3.org/1999/xlink" xlink:href="zookeys-1227-159_article-138100__-g132.jpg" position="float" orientation="portrait" xlink:type="simple" id="oo_1247546.jpg"><uri content-type="original_file" xlink:type="simple">https://binary.pensoft.net/fig/1247546</uri></graphic></fig><fig id="F133" position="float" orientation="portrait"><object-id xmlns:xlink="http://www.w3.org/1999/xlink" content-type="doi" xlink:type="simple">10.3897/zookeys.1227.138100.figure133</object-id><object-id xmlns:xlink="http://www.w3.org/1999/xlink" content-type="arpha" xlink:type="simple">29EC7631-3581-5A80-A712-DE22F2C07C0F</object-id><label>Figure 133.</label><caption><p><tp:taxon-name><tp:taxon-name-part taxon-name-part-type="genus" reg="Papuanatula">Papuanatula</tp:taxon-name-part> (<tp:taxon-name-part taxon-name-part-type="subgenus" reg="Papuafiliola">Papuafiliola</tp:taxon-name-part>) <tp:taxon-name-part taxon-name-part-type="species" reg="stenophylla">stenophylla</tp:taxon-name-part></tp:taxon-name> sp. nov., larval exuviae (holotype; b–f in one magnification): <bold>a</bold> enlarged dorsal eye of male <bold>b</bold> parts of head <bold>c</bold> abdominal terga and sterna <bold>d</bold> caudalii <bold>e</bold> half of pronotum and mesonotum <bold>f</bold> leg <bold>g</bold> abdominal segment X (ventral view with paraprocts).</p></caption><graphic xmlns:xlink="http://www.w3.org/1999/xlink" xlink:href="zookeys-1227-159_article-138100__-g133.jpg" position="float" orientation="portrait" xlink:type="simple" id="oo_1247547.jpg"><uri content-type="original_file" xlink:type="simple">https://binary.pensoft.net/fig/1247547</uri></graphic></fig><p><bold><italic>Hypodermal coloration</italic>.</bold> Anterior side of each femur with wide, contrasting, dark brown macula in middle of area with non-pigmented cuticle (Fig. <xref ref-type="fig" rid="F136">136a–c</xref>). Abdomen with sublateral, transverse, contrasting, dark brown maculae between terga (Fig. <xref ref-type="fig" rid="F132">132a, b</xref>). Tissues surrounding tracheae of tergalii (main trachea and its branches) with extensive dark brown pigmentation (Fig. <xref ref-type="fig" rid="F136">136d–k</xref>).</p><p><bold><italic>Head</italic>. <italic>Antenna</italic></bold> (Fig. <xref ref-type="fig" rid="F133">133b</xref>). As typical for subgenus, with each flagellomere symmetric, cylindrical. <bold><italic>Developing turbinate eyes in last instar male larva</italic></bold> (Fig. <xref ref-type="fig" rid="F133">133a</xref>) with facets equally developed on middle and periphery areas. <bold><italic>Labrum</italic></bold> (Fig. <xref ref-type="fig" rid="F134">134a</xref>) short and widest at base; long setae on dorsal surface simple (not branched), few (2–4 on each side) and irregularly situated. <bold><italic>Right mandible</italic></bold> (Fig. <xref ref-type="fig" rid="F134">134c, e</xref>) short, with incisor not elongated; incisor terminating with 4 denticles, most distal denticle shorter than others; other three denticles subequal; mola with seta on proximal corner. <bold><italic>Left mandible</italic></bold> (Fig. <xref ref-type="fig" rid="F134">134b, d</xref>) short, with incisor not elongated; incisor terminating with four denticles, most distal denticle shorter than others; other three denticles subequal; mola with seta on proximal corner. <bold><italic>Hypopharynx</italic></bold> (Fig. <xref ref-type="fig" rid="F134">134g</xref>) with bunch of long, straight, stout, setae-like spines situated on common projection. <bold><italic>Maxilla</italic></bold> (Fig. <xref ref-type="fig" rid="F134">134f</xref>) short and wide; maxillary palp 2-segmented, as long as galea-lacinia. <bold><italic>Labium</italic></bold> (Fig. <xref ref-type="fig" rid="F134">134h–j</xref>) Paraglossae widest at base, lateral side without concavity; three apical setal rows straight (not bent at apex of paraglossa). Glossa longer than half of paraglossa, with finger-like (distal) portion much longer than triangular (proximal) portion. Ventral side of glossa with several irregularly arranged setae both on triangular and finger-like portions. Labial palp with long, narrow, arched distomedian projection on segment II; segment III with median margin shorter than lateral margin.</p><fig id="F134" position="float" orientation="portrait"><object-id xmlns:xlink="http://www.w3.org/1999/xlink" content-type="doi" xlink:type="simple">10.3897/zookeys.1227.138100.figure134</object-id><object-id xmlns:xlink="http://www.w3.org/1999/xlink" content-type="arpha" xlink:type="simple">C0C932DF-5501-5B14-87F5-CC7FCF6375CA</object-id><label>Figure 134.</label><caption><p><tp:taxon-name><tp:taxon-name-part taxon-name-part-type="genus" reg="Papuanatula">Papuanatula</tp:taxon-name-part> (<tp:taxon-name-part taxon-name-part-type="subgenus" reg="Papuafiliola">Papuafiliola</tp:taxon-name-part>) <tp:taxon-name-part taxon-name-part-type="species" reg="stenophylla">stenophylla</tp:taxon-name-part></tp:taxon-name> sp. nov., larva (<bold>a–c</bold> holotype): <bold>a</bold> labrum <bold>b, c</bold> left and right mandibles <bold>d, e</bold> left and right mandibles with developing mandibles of next instar <bold>f</bold> maxilla <bold>g</bold> hypopharynx (lateral view) <bold>h, i</bold> labium <bold>j</bold> labial palp (dorsal view).</p></caption><graphic xmlns:xlink="http://www.w3.org/1999/xlink" xlink:href="zookeys-1227-159_article-138100__-g134.jpg" position="float" orientation="portrait" xlink:type="simple" id="oo_1247548.jpg"><uri content-type="original_file" xlink:type="simple">https://binary.pensoft.net/fig/1247548</uri></graphic></fig><p><bold><italic>Thorax</italic>. <italic>Sterna</italic></bold> without protuberances. <bold><italic>Terga</italic>.</bold> Without long setae on midline. Metanotum without hind protoptera or their vestiges. <bold><italic>Legs</italic></bold> (Figs <xref ref-type="fig" rid="F135">135a–c</xref>, <xref ref-type="fig" rid="F136">136a–c</xref>). Fore femur widened in proximal part; hind tibia shorter than others. <bold><italic>Femur</italic>.</bold> Outer side of each femur with single regular row of long, slender, flattened, parallel-sided setae with blunt apices. Cuticle of anterior surface of each femur with serrate areas corresponding with brownish pigmentation (see above). <bold><italic>Tibia</italic>.</bold> Patella-tibial suture present on all legs, terminated proximad of inner margin of tibia. Tibia-tarsal condylus turned to anterior side. Anterior side of each tibia with regular row of long, slender, flattened, parallel-sided setae with blunt apices, similar to that on femur, but shorter. <bold><italic>Tarsus</italic>.</bold> Anterior side of each tarsus with regular row of similar, but shorter setae. Posterior side of each tarsus with regular row of few small, stout, pointed setae, most distal of which not longer or slightly longer than others. <bold><italic>Claw</italic></bold> with row of 9–11 subequal denticles and with long, arched seta on posterior side.</p><fig id="F135" position="float" orientation="portrait"><object-id xmlns:xlink="http://www.w3.org/1999/xlink" content-type="doi" xlink:type="simple">10.3897/zookeys.1227.138100.figure135</object-id><object-id xmlns:xlink="http://www.w3.org/1999/xlink" content-type="arpha" xlink:type="simple">7DA140EF-0921-55E3-A180-A92B05B92FF8</object-id><label>Figure 135.</label><caption><p><tp:taxon-name><tp:taxon-name-part taxon-name-part-type="genus" reg="Papuanatula">Papuanatula</tp:taxon-name-part> (<tp:taxon-name-part taxon-name-part-type="subgenus" reg="Papuafiliola">Papuafiliola</tp:taxon-name-part>) <tp:taxon-name-part taxon-name-part-type="species" reg="stenophylla">stenophylla</tp:taxon-name-part></tp:taxon-name> sp. nov., larval exuviae (holotype): <bold>a</bold> leg <bold>b</bold> apex of tibia and base of tarsus (dorsal view) <bold>c</bold> claw <bold>d</bold> abdominal tergum VII (dry).</p></caption><graphic xmlns:xlink="http://www.w3.org/1999/xlink" xlink:href="zookeys-1227-159_article-138100__-g135.jpg" position="float" orientation="portrait" xlink:type="simple" id="oo_1247549.jpg"><uri content-type="original_file" xlink:type="simple">https://binary.pensoft.net/fig/1247549</uri></graphic></fig><fig id="F136" position="float" orientation="portrait"><object-id xmlns:xlink="http://www.w3.org/1999/xlink" content-type="doi" xlink:type="simple">10.3897/zookeys.1227.138100.figure136</object-id><object-id xmlns:xlink="http://www.w3.org/1999/xlink" content-type="arpha" xlink:type="simple">3C4F953B-8765-5A4F-9819-F0CB2F58B652</object-id><label>Figure 136.</label><caption><p><tp:taxon-name><tp:taxon-name-part taxon-name-part-type="genus" reg="Papuanatula">Papuanatula</tp:taxon-name-part> (<tp:taxon-name-part taxon-name-part-type="subgenus" reg="Papuafiliola">Papuafiliola</tp:taxon-name-part>) <tp:taxon-name-part taxon-name-part-type="species" reg="stenophylla">stenophylla</tp:taxon-name-part></tp:taxon-name> sp. nov., larva: <bold>a–c</bold> fore, middle, and hind legs <bold>d</bold> tergalius VII in natural position <bold>e–j</bold> tergalii of II–VII <bold>k</bold> anal rib of tergalius VII.</p></caption><graphic xmlns:xlink="http://www.w3.org/1999/xlink" xlink:href="zookeys-1227-159_article-138100__-g136.jpg" position="float" orientation="portrait" xlink:type="simple" id="oo_1247550.jpg"><uri content-type="original_file" xlink:type="simple">https://binary.pensoft.net/fig/1247550</uri></graphic></fig><p><bold><italic>Abdomen</italic>. <italic>Terga</italic></bold> (Figs <xref ref-type="fig" rid="F133">133c</xref>, <xref ref-type="fig" rid="F135">135d</xref>). Abdominal terga without long setae on midline. All abdominal terga smooth, without median or submedian elevations or protuberances. Surface of abdominal terga rough, with numerous short sensilla, without long setae; posterior margins of abdominal terga II–X with very small, blunt, dark brown denticles. Posterior margins of abdominal sterna without denticles. <bold><italic>Tergalii</italic></bold> (Fig. <xref ref-type="fig" rid="F136">136d–k</xref>) of abdominal segment I absent; tergalii II–VII subequal, long and narrow. Each tergalius with anal rib longer than costal rib; ribs with very small, irregularly situated denticles on dorsal side. <bold><italic>Paraproct</italic></bold> (Fig. <xref ref-type="fig" rid="F133">133g</xref>) with small, equal denticles on posterior margin, without denticles on median margin, without posterior prolongation. <bold><italic>Caudalii</italic></bold> (Fig. <xref ref-type="fig" rid="F133">133d</xref>). Cerci without swimming setae. Paracercus short, consisting of ~ 15 segments.</p><p><bold><italic>Pose of subimaginal gonostyli under larval cuticle</italic></bold> (Fig. <xref ref-type="fig" rid="F137">137e</xref>). In mature larva ready to molt to subimago, subimaginal gonostyli packed under larval cuticle in “<italic><tp:taxon-name><tp:taxon-name-part taxon-name-part-type="genus" reg="Crassolus">Crassolus</tp:taxon-name-part></tp:taxon-name></italic>-type” pose (<xref ref-type="bibr" rid="B26">Kluge et al. 2020</xref>; <xref ref-type="bibr" rid="B21">Kluge 2021</xref>): gonostylus shortened and bent in articulation of 2<sup>nd</sup> and 3<sup>rd</sup> segments; 2<sup>nd</sup> segment directed caudally-medially and not bent; 3<sup>rd</sup> segment directed medially-cranially and terminated mediad of 2<sup>nd</sup> segment.</p><p><bold>Subimago. <italic>Cuticular coloration</italic></bold> (Fig. <xref ref-type="fig" rid="F137">137d</xref>). Mesonotum very pale brownish with medioparapsidal sutures colorless, some sutures darker brownish. Thoracic pleura with brown and nearly colorless areas. Sterna nearly colorless. Wing membrane colorless, microtrichia brown. Legs nearly colorless; outer side of femur and base of tibia tinged with pale brownish. Abdomen very pale brownish, cerci colorless.</p><p><bold><italic>Hypodermal coloration</italic>.</bold> As in imago.</p><p><bold><italic>Texture</italic>.</bold> On all legs of female, terminal tarsomere covered with pointed microlepides only; other tarsomeres covered partly with pointed, partly with blunt microlepides (as in Fig. <xref ref-type="fig" rid="F143">143c, d</xref>).</p><p><bold>Imago. <italic>Imago, male</italic></bold> (partly molted from subimago). Head ochre. Antennae ochre. Turbinate eyes dull-red, wide, with faceted surfaces round, contiguous. Thorax ochre, equally pale dorsally, laterally, and ventrally. Fore wing with membrane colorless, veins pale ochre, base of RA and costal brace colored with brownish. Pterostigma with 2–3 oblique, incomplete cross veins (Fig. <xref ref-type="fig" rid="F137">137a</xref>). Legs ochre; femur of each leg with wide brownish band in distal part and with compact, oval, brown macula in proximal 1/2 (Fig. <xref ref-type="fig" rid="F137">137c</xref>). On middle and hind legs, tarsus with 2 apical spines, on 1<sup>st</sup>+2<sup>nd</sup> and 3<sup>rd</sup> tarsomeres. Abdomen mostly whitish, terga VII–VIII pale ochre; each tergum I–VIII with pair of small, dark brown sublateral maculae on posterior margin (Fig. <xref ref-type="fig" rid="F137">137b</xref>). Cerci pale ochre.</p><fig id="F137" position="float" orientation="portrait"><object-id xmlns:xlink="http://www.w3.org/1999/xlink" content-type="doi" xlink:type="simple">10.3897/zookeys.1227.138100.figure137</object-id><object-id xmlns:xlink="http://www.w3.org/1999/xlink" content-type="arpha" xlink:type="simple">FBD62D72-18C2-5EC2-82E5-F0F9BC055C79</object-id><label>Figure 137.</label><caption><p><tp:taxon-name><tp:taxon-name-part taxon-name-part-type="genus" reg="Papuanatula">Papuanatula</tp:taxon-name-part> (<tp:taxon-name-part taxon-name-part-type="subgenus" reg="Papuafiliola">Papuafiliola</tp:taxon-name-part>) <tp:taxon-name-part taxon-name-part-type="species" reg="stenophylla">stenophylla</tp:taxon-name-part></tp:taxon-name> sp. nov., male imago (<bold>a–c, f</bold> holotype): <bold>a</bold> head and thorax <bold>b</bold> abdomen <bold>c</bold> hind leg <bold>d</bold> male subimago <bold>e</bold> subimaginal gonostyli developing under larval cuticle <bold>f</bold> styliger and gonovectes of male imago.</p></caption><graphic xmlns:xlink="http://www.w3.org/1999/xlink" xlink:href="zookeys-1227-159_article-138100__-g137.jpg" position="float" orientation="portrait" xlink:type="simple" id="oo_1247551.jpg"><uri content-type="original_file" xlink:type="simple">https://binary.pensoft.net/fig/1247551</uri></graphic></fig><p>Shape of gonostyli unknown.</p><p><bold><italic>Imago, female</italic>.</bold> Unknown.</p><p><bold>Egg</bold> (Fig. <xref ref-type="fig" rid="F138">138a, b</xref>). Elongate oval. Chorion entirely and evenly covered with ridges forming a net-like relief.</p></tp:treatment-sec><tp:treatment-sec sec-type="Dimension" id="SECID0EYMCM"><title>Dimension.</title><p>Fore wing length of male (and approximate body length) 3.5 mm.</p></tp:treatment-sec><tp:treatment-sec sec-type="comparisons" id="SECID0E4MCM"><title>Comparison.</title><p>Larva of <tp:taxon-name><tp:taxon-name-part taxon-name-part-type="genus" reg="Papuanatula">Papuanatula</tp:taxon-name-part> (<tp:taxon-name-part taxon-name-part-type="subgenus" reg="Papuafiliola">Papuafiliola</tp:taxon-name-part>) <tp:taxon-name-part taxon-name-part-type="species" reg="stenophylla">stenophylla</tp:taxon-name-part></tp:taxon-name> sp. nov. differs from <tp:taxon-name><tp:taxon-name-part taxon-name-part-type="genus" reg="Papuanatula">P.</tp:taxon-name-part> (<tp:taxon-name-part taxon-name-part-type="subgenus" reg="Papuafiliola">Papuafiliola</tp:taxon-name-part>) <tp:taxon-name-part taxon-name-part-type="species" reg="tuberculata">tuberculata</tp:taxon-name-part></tp:taxon-name> sp. nov. by presence of brown hypodermal maculae on femora and abdomen, absence of median protuberances on abdominal terga and narrower tergalii. Imago of <tp:taxon-name><tp:taxon-name-part taxon-name-part-type="genus" reg="Papuanatula">P.</tp:taxon-name-part> (<tp:taxon-name-part taxon-name-part-type="subgenus" reg="Papuafiliola">Papuafiliola</tp:taxon-name-part>) <tp:taxon-name-part taxon-name-part-type="species" reg="stenophylla">stenophylla</tp:taxon-name-part></tp:taxon-name> sp. nov. differs from <tp:taxon-name><tp:taxon-name-part taxon-name-part-type="genus" reg="Papuanatula">P.</tp:taxon-name-part> (<tp:taxon-name-part taxon-name-part-type="subgenus" reg="Papuafiliola">Papuafiliola</tp:taxon-name-part>) <tp:taxon-name-part taxon-name-part-type="species" reg="tuberculata">tuberculata</tp:taxon-name-part></tp:taxon-name> sp. nov. by presence of brown hypodermal maculae on proximal part of middle and hind femora.</p></tp:treatment-sec><tp:treatment-sec sec-type="distribution" id="SECID0E2OCM"><title>Distribution.</title><p>New Guinea (Fig. <xref ref-type="fig" rid="F148">148</xref>).</p></tp:treatment-sec><tp:treatment-sec><!--Section generated to contain objects referenced in tp:taxon-treatment.--><fig id="F143" position="float" orientation="portrait"><object-id xmlns:xlink="http://www.w3.org/1999/xlink" content-type="doi" xlink:type="simple">10.3897/zookeys.1227.138100.figure143</object-id><object-id xmlns:xlink="http://www.w3.org/1999/xlink" content-type="arpha" xlink:type="simple">944638ED-6538-507F-94FA-858F20959AE3</object-id><label>Figure 143.</label><caption><p><tp:taxon-name><tp:taxon-name-part taxon-name-part-type="genus" reg="Papuanatula">Papuanatula</tp:taxon-name-part> (<tp:taxon-name-part taxon-name-part-type="subgenus" reg="Papuafiliola">Papuafiliola</tp:taxon-name-part>) <tp:taxon-name-part taxon-name-part-type="species" reg="tuberculata">tuberculata</tp:taxon-name-part></tp:taxon-name> sp. nov., subimaginal exuviae (holotype): <bold>a</bold> half of mesonotum <bold>b</bold> mesopleuron <bold>c</bold> hind tarsus <bold>d</bold> fore tarsus.</p></caption><graphic xmlns:xlink="http://www.w3.org/1999/xlink" xlink:href="zookeys-1227-159_article-138100__-g143.jpg" position="float" orientation="portrait" xlink:type="simple" id="oo_1247557.jpg"><uri content-type="original_file" xlink:type="simple">https://binary.pensoft.net/fig/1247557</uri></graphic></fig><fig id="F138" position="float" orientation="portrait"><object-id xmlns:xlink="http://www.w3.org/1999/xlink" content-type="doi" xlink:type="simple">10.3897/zookeys.1227.138100.figure138</object-id><object-id xmlns:xlink="http://www.w3.org/1999/xlink" content-type="arpha" xlink:type="simple">C332D8F1-5102-5FEF-A515-37A02183768D</object-id><label>Figure 138.</label><caption><p><bold>a, b</bold><tp:taxon-name><tp:taxon-name-part taxon-name-part-type="genus" reg="Papuanatula">Papuanatula</tp:taxon-name-part> (<tp:taxon-name-part taxon-name-part-type="subgenus" reg="Papuafiliola">Papuafiliola</tp:taxon-name-part>) <tp:taxon-name-part taxon-name-part-type="species" reg="stenophylla">stenophylla</tp:taxon-name-part></tp:taxon-name> sp. nov., eggs (extracted from mature larva) <bold>c</bold><tp:taxon-name><tp:taxon-name-part taxon-name-part-type="genus" reg="Papuanatula">Papuanatula</tp:taxon-name-part> (<tp:taxon-name-part taxon-name-part-type="subgenus" reg="Papuafiliola">Papuafiliola</tp:taxon-name-part>) <tp:taxon-name-part taxon-name-part-type="species" reg="tuberculata">tuberculata</tp:taxon-name-part></tp:taxon-name> sp. nov., larva.</p></caption><graphic xmlns:xlink="http://www.w3.org/1999/xlink" xlink:href="zookeys-1227-159_article-138100__-g138.jpg" position="float" orientation="portrait" xlink:type="simple" id="oo_1247552.jpg"><uri content-type="original_file" xlink:type="simple">https://binary.pensoft.net/fig/1247552</uri></graphic></fig><fig id="F148" position="float" orientation="portrait"><object-id xmlns:xlink="http://www.w3.org/1999/xlink" content-type="doi" xlink:type="simple">10.3897/zookeys.1227.138100.figure148</object-id><object-id xmlns:xlink="http://www.w3.org/1999/xlink" content-type="arpha" xlink:type="simple">10E0E6B1-D09B-5460-BE50-F1018F718550</object-id><label>Figure 148.</label><caption><p>Distribution of <italic><tp:taxon-name><tp:taxon-name-part taxon-name-part-type="genus" reg="Papuanatula">Papuanatula</tp:taxon-name-part></tp:taxon-name></italic> species (x: type locality).</p></caption><graphic xmlns:xlink="http://www.w3.org/1999/xlink" xlink:href="zookeys-1227-159_article-138100__-g148.jpg" position="float" orientation="portrait" xlink:type="simple" id="oo_1247567.jpg"><uri content-type="original_file" xlink:type="simple">https://binary.pensoft.net/fig/1247567</uri></graphic></fig></tp:treatment-sec><ref-list><ref id="B26"><mixed-citation xmlns:xlink="http://www.w3.org/1999/xlink" xlink:type="simple"><person-group><name name-style="western"><surname>Kluge</surname><given-names>NJ</given-names></name><name name-style="western"><surname>Godunko</surname><given-names>RJ</given-names></name><name name-style="western"><surname>Svitok</surname><given-names>M</given-names></name></person-group> (<year>2020</year>) <article-title>Nomenclatural changes in <italic><tp:taxon-name><tp:taxon-name-part taxon-name-part-type="subgenus">Centroptella</tp:taxon-name-part></tp:taxon-name></italic> Braasch &amp; Soldán, 1980 (<tp:taxon-name><tp:taxon-name-part taxon-name-part-type="order">Ephemeroptera</tp:taxon-name-part></tp:taxon-name>, <tp:taxon-name><tp:taxon-name-part taxon-name-part-type="family">Baetidae</tp:taxon-name-part></tp:taxon-name>).</article-title><source>ZooKeys</source><volume>914</volume>: <fpage>81</fpage>–<lpage>125</lpage>. <ext-link xlink:href="10.3897/zookeys.914.46652" ext-link-type="doi" xlink:type="simple">https://doi.org/10.3897/zookeys.914.46652</ext-link></mixed-citation></ref><ref id="B21"><mixed-citation xmlns:xlink="http://www.w3.org/1999/xlink" xlink:type="simple"><person-group><name name-style="western"><surname>Kluge</surname><given-names>NJ</given-names></name></person-group> (<year>2021</year>) <article-title>Review of <italic><tp:taxon-name><tp:taxon-name-part taxon-name-part-type="subgenus">Centroptella</tp:taxon-name-part></tp:taxon-name></italic> Braasch &amp; Soldán 1980 (<tp:taxon-name><tp:taxon-name-part taxon-name-part-type="order">Ephemeroptera</tp:taxon-name-part></tp:taxon-name>, <tp:taxon-name><tp:taxon-name-part taxon-name-part-type="family">Baetidae</tp:taxon-name-part></tp:taxon-name>).</article-title><source>Zootaxa</source><volume>5054</volume>: <fpage>1</fpage>–<lpage>144</lpage>. <ext-link xlink:href="10.11646/zootaxa.5054.1.1" ext-link-type="doi" xlink:type="simple">https://doi.org/10.11646/zootaxa.5054.1.1</ext-link></mixed-citation></ref></ref-list></tp:taxon-treatment>
