# Supplementary material for: ﻿Redescription of Papuanatula Lugo-Ortiz & McCafferty (Ephemeroptera, Baetidae), with description of a new subgenus and 20 new species
Source: Zookeys. 2025 Feb 11;1227:159–347. doi: 10.3897/zookeys.1227.138100 (PMC11836624; doi:10.3897/zookeys.1227.138100)
Supplement: XML Treatment for Papuanatula (Papuafiliola) tuberculata [file zookeys.1227.138100-treatment29.xml]

<!DOCTYPE tp:taxon-treatment
  PUBLIC "-//TaxonX//DTD Taxonomic Treatment Publishing DTD v0 20100105//EN" "tax-treatment-NSO.dtd">
<tp:taxon-treatment xmlns:tp="http://www.plazi.org/taxpub"><tp:treatment-meta><kwd-group><label>Taxon classification</label><kwd>
              <named-content content-type="kingdom">Animalia</named-content>
            </kwd><kwd>
              <named-content content-type="order">Ephemeroptera</named-content>
            </kwd><kwd>
              <named-content content-type="family">Baetidae</named-content>
            </kwd></kwd-group><mixed-citation publication-type="journal"><person-group><name><surname>Kaltenbach</surname><given-names>Thomas</given-names></name><name><surname>Kluge</surname><given-names>Nikita J.</given-names></name><name><surname>Gattolliat</surname><given-names>Jean-Luc</given-names></name></person-group><article-title>﻿Redescription of <italic><tp:taxon-name><tp:taxon-name-part taxon-name-part-type="genus" reg="Papuanatula">Papuanatula</tp:taxon-name-part></tp:taxon-name></italic> Lugo-Ortiz &amp; McCafferty (<tp:taxon-name><tp:taxon-name-part taxon-name-part-type="order">Ephemeroptera</tp:taxon-name-part></tp:taxon-name>, <tp:taxon-name><tp:taxon-name-part taxon-name-part-type="family">Baetidae</tp:taxon-name-part></tp:taxon-name>), with description of a new subgenus and 20 new species</article-title><source>Zookeys</source><day>11</day><month>02</month><year>2025</year><volume>1227</volume><fpage>159</fpage><lpage>347</lpage><pub-id pub-id-type="doi">10.3897/zookeys.1227.138100</pub-id></mixed-citation></tp:treatment-meta><tp:nomenclature><label>﻿﻿</label><tp:taxon-name><object-id xmlns:xlink="http://www.w3.org/1999/xlink" content-type="arpha" xlink:type="simple">EA88C842-6274-5D86-8225-9B48D59E7A64</object-id><tp:taxon-name-part taxon-name-part-type="genus" reg="Papuanatula">Papuanatula</tp:taxon-name-part> (<tp:taxon-name-part taxon-name-part-type="subgenus" reg="Papuafiliola">Papuafiliola</tp:taxon-name-part>) <tp:taxon-name-part taxon-name-part-type="species" reg="tuberculata">tuberculata</tp:taxon-name-part><object-id xmlns:xlink="http://www.w3.org/1999/xlink" content-type="zoobank" xlink:type="simple">https://zoobank.org/2315FD83-BEAF-41B3-9164-42A700945CC8</object-id></tp:taxon-name><tp:taxon-status xmlns:xlink="http://www.w3.org/1999/xlink" xlink:type="simple">sp. nov.</tp:taxon-status><xref ref-type="fig" rid="F138">Figs 138</xref><xref ref-type="fig" rid="F139">, 139</xref><xref ref-type="fig" rid="F140">, 140</xref><xref ref-type="fig" rid="F141">, 141</xref><xref ref-type="fig" rid="F142">, 142</xref><xref ref-type="fig" rid="F143">, 143</xref><xref ref-type="fig" rid="F144">, 144</xref><xref ref-type="fig" rid="F145">, 145</xref></tp:nomenclature><tp:treatment-sec sec-type="etymology" id="SECID0EQRCM"><title>Etymology.</title><p>The species name <italic>tuberculata</italic> refers to the unpaired tubercles on abdominal terga of the larva (Fig. <xref ref-type="fig" rid="F138">138c</xref>).</p><fig id="F138" position="float" orientation="portrait"><object-id xmlns:xlink="http://www.w3.org/1999/xlink" content-type="doi" xlink:type="simple">10.3897/zookeys.1227.138100.figure138</object-id><object-id xmlns:xlink="http://www.w3.org/1999/xlink" content-type="arpha" xlink:type="simple">C332D8F1-5102-5FEF-A515-37A02183768D</object-id><label>Figure 138.</label><caption><p><bold>a, b</bold><tp:taxon-name><tp:taxon-name-part taxon-name-part-type="genus" reg="Papuanatula">Papuanatula</tp:taxon-name-part> (<tp:taxon-name-part taxon-name-part-type="subgenus" reg="Papuafiliola">Papuafiliola</tp:taxon-name-part>) <tp:taxon-name-part taxon-name-part-type="species" reg="stenophylla">stenophylla</tp:taxon-name-part></tp:taxon-name> sp. nov., eggs (extracted from mature larva) <bold>c</bold><tp:taxon-name><tp:taxon-name-part taxon-name-part-type="genus" reg="Papuanatula">Papuanatula</tp:taxon-name-part> (<tp:taxon-name-part taxon-name-part-type="subgenus" reg="Papuafiliola">Papuafiliola</tp:taxon-name-part>) <tp:taxon-name-part taxon-name-part-type="species" reg="tuberculata">tuberculata</tp:taxon-name-part></tp:taxon-name> sp. nov., larva.</p></caption><graphic xmlns:xlink="http://www.w3.org/1999/xlink" xlink:href="zookeys-1227-159_article-138100__-g138.jpg" position="float" orientation="portrait" xlink:type="simple" id="oo_1247552.jpg"><uri content-type="original_file" xlink:type="simple">https://binary.pensoft.net/fig/1247552</uri></graphic></fig></tp:treatment-sec><tp:treatment-sec sec-type="material" id="SECID0EJTCM"><title>Material examined.</title><p><bold><italic>Holotype</italic>.</bold> L-S-I♀ {specimen number [V] (2) 2012}; Indonesia • Papua, Baliem valley, Wamena, river Elagaima; 16.viii.2012; coll. N. Kluge &amp; L. Sheyko; <abbrev xmlns:xlink="http://www.w3.org/1999/xlink" xlink:title="Saint-Petersburg State University" id="ABBRID0EUTCM" xlink:type="simple">SPbU</abbrev>. <bold><italic>Paratypes</italic>.</bold> Same locality and collectors; 15–19.viii.2012: 2 larvae; <abbrev xmlns:xlink="http://www.w3.org/1999/xlink" xlink:title="Saint-Petersburg State University" id="ABBRID0E3TCM" xlink:type="simple">SPbU</abbrev>.</p></tp:treatment-sec><tp:treatment-sec sec-type="diagnosis" id="SECID0EAUCM"><title>Diagnosis.</title><p><bold>Larva.</bold> The following combination of characters distinguishes <italic><tp:taxon-name><tp:taxon-name-part taxon-name-part-type="genus" reg="Papuanatula">P.</tp:taxon-name-part><tp:taxon-name-part taxon-name-part-type="species" reg="tuberculata">tuberculata</tp:taxon-name-part></tp:taxon-name></italic> sp. nov. from the other species of <tp:taxon-name><tp:taxon-name-part taxon-name-part-type="genus" reg="Papuafiliola">Papuafiliola</tp:taxon-name-part></tp:taxon-name> subgen. nov.: absence of brown hypodermal maculae on femora and abdomen; presence of median protuberances on abdominal terga; tergalii rather wide.</p></tp:treatment-sec><tp:treatment-sec sec-type="description" id="SECID0EAVCM"><title>Description.</title><p><bold>Larva</bold> (Figs <xref ref-type="fig" rid="F138">138</xref>–<xref ref-type="fig" rid="F142">142</xref>). <bold><italic>Cuticular coloration</italic>.</bold> Head, pronotum and mesonotum mostly pale brownish, with some paler areas. Fore protopteron pale brownish, with narrow paler lines along concave veins (Fig. <xref ref-type="fig" rid="F139">139a, c</xref>). Metanotum darker brownish medially, colorless laterally. Thoracic pleura pale brownish, sterna colorless. Cuticle of legs mostly colorless, with brownish outer margin and two brownish transverse bands on anterior surface: one close to base and another in apical part; cuticle of these brownish areas serrate (Figs <xref ref-type="fig" rid="F139">139b</xref>, <xref ref-type="fig" rid="F141">141a, b</xref>). Abdominal terga mostly pale brownish, with lateral areas paler or colorless; tergum VI more or less paler than others; sterna colorless (Figs <xref ref-type="fig" rid="F138">138</xref>, <xref ref-type="fig" rid="F139">139d</xref>). Cerci uniformly pale brownish.</p><fig id="F139" position="float" orientation="portrait"><object-id xmlns:xlink="http://www.w3.org/1999/xlink" content-type="doi" xlink:type="simple">10.3897/zookeys.1227.138100.figure139</object-id><object-id xmlns:xlink="http://www.w3.org/1999/xlink" content-type="arpha" xlink:type="simple">E11797EB-514A-576F-9ED5-12B53E90FE62</object-id><label>Figure 139.</label><caption><p><tp:taxon-name><tp:taxon-name-part taxon-name-part-type="genus" reg="Papuanatula">Papuanatula</tp:taxon-name-part> (<tp:taxon-name-part taxon-name-part-type="subgenus" reg="Papuafiliola">Papuafiliola</tp:taxon-name-part>) <tp:taxon-name-part taxon-name-part-type="species" reg="tuberculata">tuberculata</tp:taxon-name-part></tp:taxon-name> sp. nov., larval exuviae (holotype, in one magnification): <bold>a</bold> head <bold>b</bold> fore, middle, and hind legs (densely covered with diatom algae) <bold>c</bold> half of pronotum and mesonotum <bold>d</bold> abdomen.</p></caption><graphic xmlns:xlink="http://www.w3.org/1999/xlink" xlink:href="zookeys-1227-159_article-138100__-g139.jpg" position="float" orientation="portrait" xlink:type="simple" id="oo_1247553.jpg"><uri content-type="original_file" xlink:type="simple">https://binary.pensoft.net/fig/1247553</uri></graphic></fig><p><bold><italic>Hypodermal coloration</italic>.</bold> Not expressed (at least in penultimate larval instar). Tissues surrounding tracheae of tergalii (main trachea and its branches) with brown pigmentation (Fig. <xref ref-type="fig" rid="F142">142d, e</xref>).</p><p><bold><italic>Head</italic>. <italic>Antenna</italic></bold> (Fig. <xref ref-type="fig" rid="F142">142c</xref>) with each flagellomere symmetric, cylindrical. <bold><italic>Developing turbinate eyes in last instar male larva</italic>.</bold> Unknown. <bold><italic>Labrum</italic></bold> (Fig. <xref ref-type="fig" rid="F140">140a</xref>) short and widest at base; long setae on dorsal surface simple (not branched), constitute two pairs: submedian pair and one more pair laterad of them. <bold><italic>Right mandible</italic></bold> (Fig. <xref ref-type="fig" rid="F140">140c</xref>) short, with incisor not elongated; incisor terminating with four denticles, among which most distal denticle shorter than others; other three denticles subequal; mola with seta on proximal corner. <bold><italic>Left mandible</italic></bold> (Fig. <xref ref-type="fig" rid="F140">140b</xref>) short, with incisor not elongated; incisor terminating with four denticles, among which most distal denticle shorter than others; other three denticles subequal; mola with seta on proximal corner. <bold><italic>Hypopharynx</italic></bold> (Fig. <xref ref-type="fig" rid="F140">140f, g</xref>) with bunch of long, straight, stout, setae-like spines situated on common projection. <bold><italic>Maxilla</italic></bold> (Fig. <xref ref-type="fig" rid="F140">140d, e</xref>) short and wide; maxillary palp 2-segmented, as long as galea-lacinia. <bold><italic>Labium</italic></bold> (Fig. <xref ref-type="fig" rid="F140">140h–j</xref>). Paraglossae widest at base, lateral side with slight concavity near base; three apical setal rows parallel to apical-lateral margin only (not bent parallel to median margin). Glossa longer than half of paraglossa, with finger-like (distal) portion much longer than triangular (proximal) portion. Ventral side of glossa with several irregularly arranged setae both on triangular and finger-like portions. Labial palp with long, narrow, arched distomedian projection on segment II; segment III with median margin shorter than lateral margin.</p><fig id="F140" position="float" orientation="portrait"><object-id xmlns:xlink="http://www.w3.org/1999/xlink" content-type="doi" xlink:type="simple">10.3897/zookeys.1227.138100.figure140</object-id><object-id xmlns:xlink="http://www.w3.org/1999/xlink" content-type="arpha" xlink:type="simple">249C9D16-B7EC-52DF-A82D-5300B64773E1</object-id><label>Figure 140.</label><caption><p><tp:taxon-name><tp:taxon-name-part taxon-name-part-type="genus" reg="Papuanatula">Papuanatula</tp:taxon-name-part> (<tp:taxon-name-part taxon-name-part-type="subgenus" reg="Papuafiliola">Papuafiliola</tp:taxon-name-part>) <tp:taxon-name-part taxon-name-part-type="species" reg="tuberculata">tuberculata</tp:taxon-name-part></tp:taxon-name> sp. nov., larva (<bold>a–c, e, h, i</bold> holotype): <bold>a</bold> labrum <bold>b</bold>, <bold>c</bold> left and right mandibles <bold>d, e</bold> maxillae <bold>f, g</bold> hypopharynx <bold>h–j</bold> labium (<bold>i</bold> focus on dorsal side).</p></caption><graphic xmlns:xlink="http://www.w3.org/1999/xlink" xlink:href="zookeys-1227-159_article-138100__-g140.jpg" position="float" orientation="portrait" xlink:type="simple" id="oo_1247554.jpg"><uri content-type="original_file" xlink:type="simple">https://binary.pensoft.net/fig/1247554</uri></graphic></fig><p><bold><italic>Thorax</italic>. <italic>Sterna</italic></bold> without protuberances. <bold><italic>Terga</italic>.</bold> Without long setae on midline; without protuberances. Metanotum without hind protoptera or their vestiges. <bold><italic>Legs</italic></bold> (Figs <xref ref-type="fig" rid="F139">139b</xref>, <xref ref-type="fig" rid="F141">141a, b</xref>). Fore femur widened in proximal part; hind tibia shorter than others. <bold><italic>Femur</italic>.</bold> Outer side of each femur with single regular row of long, slender, flattened, parallel-sided setae with blunt apices. Cuticle of anterior surface of each femur with serrate areas corresponding with brownish pigmentation (see above). <bold><italic>Tibia</italic>.</bold> Patella-tibial suture present on all legs, terminated proximad of inner margin of tibia. Tibia-tarsal condylus turned to anterior side. Anterior side of each tibia with regular row of long, slender, flattened, parallel-sided setae with blunt apices, similar to that on femur, but shorter. <bold><italic>Tarsus</italic>.</bold> Anterior side of each tarsus with regular row of similar, but shorter setae. Posterior side of each tarsus with regular row of few small, stout, pointed setae, most distal of which not longer or slightly longer than others. <bold><italic>Claw</italic></bold> with row of 8–10 subequal denticles and with long, arched seta on posterior side.</p><fig id="F141" position="float" orientation="portrait"><object-id xmlns:xlink="http://www.w3.org/1999/xlink" content-type="doi" xlink:type="simple">10.3897/zookeys.1227.138100.figure141</object-id><object-id xmlns:xlink="http://www.w3.org/1999/xlink" content-type="arpha" xlink:type="simple">F2CF38BB-EE89-5E42-BFF4-E87CC2BF7A7C</object-id><label>Figure 141.</label><caption><p><tp:taxon-name><tp:taxon-name-part taxon-name-part-type="genus" reg="Papuanatula">Papuanatula</tp:taxon-name-part> (<tp:taxon-name-part taxon-name-part-type="subgenus" reg="Papuafiliola">Papuafiliola</tp:taxon-name-part>) <tp:taxon-name-part taxon-name-part-type="species" reg="tuberculata">tuberculata</tp:taxon-name-part></tp:taxon-name> sp. nov., larva: <bold>a</bold> leg <bold>b</bold> tarsus of fore leg (holotype).</p></caption><graphic xmlns:xlink="http://www.w3.org/1999/xlink" xlink:href="zookeys-1227-159_article-138100__-g141.jpg" position="float" orientation="portrait" xlink:type="simple" id="oo_1247555.jpg"><uri content-type="original_file" xlink:type="simple">https://binary.pensoft.net/fig/1247555</uri></graphic></fig><p><bold><italic>Abdomen</italic>. <italic>Terga</italic></bold> (Figs <xref ref-type="fig" rid="F138">138</xref>, <xref ref-type="fig" rid="F139">139d</xref>, <xref ref-type="fig" rid="F142">142a</xref>) without long setae on midline (e.g., in contrast to <italic><tp:taxon-name><tp:taxon-name-part taxon-name-part-type="genus" reg="Papuanatula">P.</tp:taxon-name-part><tp:taxon-name-part taxon-name-part-type="species" reg="obscura">obscura</tp:taxon-name-part></tp:taxon-name></italic> sp. nov.). Each abdominal tergum I–IX with slightly expressed median ridge elevating toward posterior margin. Surface of abdominal terga serrate, with numerous short sensilla; posterior margins of abdominal terga II–X with very small, blunt, dark brown denticles. Abdominal sterna without serrations and denticles. <bold><italic>Tergalii</italic></bold> (Fig. <xref ref-type="fig" rid="F142">142d, e</xref>) of abdominal segment I absent; tergalii II–VII subequal, oval. Each tergalius with anal rib longer than costal rib; ribs with very small, irregularly situated denticles on dorsal side. <bold><italic>Paraproct</italic></bold> (Fig. <xref ref-type="fig" rid="F142">142b</xref>) with many small, equal denticles on median and posterior margins, without posterior prolongation. <bold><italic>Caudalii</italic></bold> (Fig. <xref ref-type="fig" rid="F139">139d</xref>). Cerci without swimming setae. Paracercus short, consisting of ~12 segments.</p><fig id="F142" position="float" orientation="portrait"><object-id xmlns:xlink="http://www.w3.org/1999/xlink" content-type="doi" xlink:type="simple">10.3897/zookeys.1227.138100.figure142</object-id><object-id xmlns:xlink="http://www.w3.org/1999/xlink" content-type="arpha" xlink:type="simple">A82B7BDA-11EA-5E9A-82CD-BED53C7FAFFC</object-id><label>Figure 142.</label><caption><p><tp:taxon-name><tp:taxon-name-part taxon-name-part-type="genus" reg="Papuanatula">Papuanatula</tp:taxon-name-part> (<tp:taxon-name-part taxon-name-part-type="subgenus" reg="Papuafiliola">Papuafiliola</tp:taxon-name-part>) <tp:taxon-name-part taxon-name-part-type="species" reg="tuberculata">tuberculata</tp:taxon-name-part></tp:taxon-name> sp. nov., larva: <bold>a</bold> tergum III <bold>b</bold> paraprocts <bold>c</bold> antenna <bold>d</bold> tergalius IV <bold>e</bold> its enlarged anal rib (<bold>a–c</bold> holotype).</p></caption><graphic xmlns:xlink="http://www.w3.org/1999/xlink" xlink:href="zookeys-1227-159_article-138100__-g142.jpg" position="float" orientation="portrait" xlink:type="simple" id="oo_1247556.jpg"><uri content-type="original_file" xlink:type="simple">https://binary.pensoft.net/fig/1247556</uri></graphic></fig><p><bold><italic>Pose of subimaginal gonostyli under larval cuticle</italic>.</bold> Unknown.</p><p><bold>Subimago. <italic>Cuticular coloration</italic>.</bold> Pronotum partly brownish. Mesonotum pale brown with medioparapsidal suture colorless, other sutures darker brown (Fig. <xref ref-type="fig" rid="F143">143a</xref>). Meso- and metathoracic pleura and sterna with colorless, pale brownish and dark brown areas (Fig. <xref ref-type="fig" rid="F143">143b</xref>). Cuticle of wings colorless, with microtrichiae brownish. Legs nearly colorless, with pale brown bordering on femur and base of tibia (as in Fig. <xref ref-type="fig" rid="F36">36d</xref>). Abdomen very pale brownish. Cerci colorless with setae brownish.</p><fig id="F143" position="float" orientation="portrait"><object-id xmlns:xlink="http://www.w3.org/1999/xlink" content-type="doi" xlink:type="simple">10.3897/zookeys.1227.138100.figure143</object-id><object-id xmlns:xlink="http://www.w3.org/1999/xlink" content-type="arpha" xlink:type="simple">944638ED-6538-507F-94FA-858F20959AE3</object-id><label>Figure 143.</label><caption><p><tp:taxon-name><tp:taxon-name-part taxon-name-part-type="genus" reg="Papuanatula">Papuanatula</tp:taxon-name-part> (<tp:taxon-name-part taxon-name-part-type="subgenus" reg="Papuafiliola">Papuafiliola</tp:taxon-name-part>) <tp:taxon-name-part taxon-name-part-type="species" reg="tuberculata">tuberculata</tp:taxon-name-part></tp:taxon-name> sp. nov., subimaginal exuviae (holotype): <bold>a</bold> half of mesonotum <bold>b</bold> mesopleuron <bold>c</bold> hind tarsus <bold>d</bold> fore tarsus.</p></caption><graphic xmlns:xlink="http://www.w3.org/1999/xlink" xlink:href="zookeys-1227-159_article-138100__-g143.jpg" position="float" orientation="portrait" xlink:type="simple" id="oo_1247557.jpg"><uri content-type="original_file" xlink:type="simple">https://binary.pensoft.net/fig/1247557</uri></graphic></fig><p><bold><italic>Hypodermal coloration</italic>.</bold> As in imago.</p><p><bold><italic>Texture</italic>.</bold> On all legs of female, terminal tarsomere covered with pointed microlepides only; other tarsomeres covered partly with pointed, partly with blunt microlepides (Fig. <xref ref-type="fig" rid="F143">143c, d</xref>).</p><p><bold>Imago. <italic>Imago, male</italic>.</bold> Unknown.</p><p><bold><italic>Imago, female</italic></bold> (Fig. <xref ref-type="fig" rid="F144">144a–f</xref>). Head ochre with brown. Antennae ochre, distal parts of scapus and pedicellum brown. Thorax brown with ochre, equally dark dorsally, laterally, and ventrally. Fore wing with membrane mostly colorless, veins pale ochre; base of wing, including costal brace contrastingly pigmented with brown and ochre. Pterostigma with three or four oblique, incomplete cross veins (Fig. <xref ref-type="fig" rid="F144">144f</xref>). Legs ochre; femur of each leg with wide reddish-brown band in distal part; femur of fore leg, besides this, with longitudinal reddish-brown macula occupying most part of proximal 1/2 (Fig. <xref ref-type="fig" rid="F144">144c–e</xref>). On each leg, tarsus with two apical spines: on 2<sup>nd</sup> and 3<sup>rd</sup> tarsomeres on fore leg, on 1<sup>st</sup>+2<sup>nd</sup> and 3<sup>rd</sup> tarsomeres on middle and hind legs. Each abdominal tergum I–IX brown with paler ochre areas; tergum X brownish ochre; sterna ochre (Fig. <xref ref-type="fig" rid="F144">144a, b</xref>). Cerci pale ochre.</p><fig id="F144" position="float" orientation="portrait"><object-id xmlns:xlink="http://www.w3.org/1999/xlink" content-type="doi" xlink:type="simple">10.3897/zookeys.1227.138100.figure144</object-id><object-id xmlns:xlink="http://www.w3.org/1999/xlink" content-type="arpha" xlink:type="simple">DC72487A-8B66-5D27-8C3C-6804DE33C07B</object-id><label>Figure 144.</label><caption><p><tp:taxon-name><tp:taxon-name-part taxon-name-part-type="genus" reg="Papuanatula">Papuanatula</tp:taxon-name-part> (<tp:taxon-name-part taxon-name-part-type="subgenus" reg="Papuafiliola">Papuafiliola</tp:taxon-name-part>) <tp:taxon-name-part taxon-name-part-type="species" reg="tuberculata">tuberculata</tp:taxon-name-part></tp:taxon-name> sp. nov., female imago (holotype): <bold>a</bold> dorsal view <bold>b</bold> lateral view <bold>c–e</bold> fore, middle and hind legs <bold>f</bold> pterostigma.</p></caption><graphic xmlns:xlink="http://www.w3.org/1999/xlink" xlink:href="zookeys-1227-159_article-138100__-g144.jpg" position="float" orientation="portrait" xlink:type="simple" id="oo_1247559.jpg"><uri content-type="original_file" xlink:type="simple">https://binary.pensoft.net/fig/1247559</uri></graphic></fig><p><bold>Egg</bold> (Fig. <xref ref-type="fig" rid="F145">145a–e</xref>). Elongate oval. Chorion entirely and evenly covered with ridges forming a net-like relief.</p><fig id="F145" position="float" orientation="portrait"><object-id xmlns:xlink="http://www.w3.org/1999/xlink" content-type="doi" xlink:type="simple">10.3897/zookeys.1227.138100.figure145</object-id><object-id xmlns:xlink="http://www.w3.org/1999/xlink" content-type="arpha" xlink:type="simple">1CC94E57-C956-58E2-8A16-C24089EECB5F</object-id><label>Figure 145.</label><caption><p><bold>a–e</bold><tp:taxon-name><tp:taxon-name-part taxon-name-part-type="genus" reg="Papuanatula">Papuanatula</tp:taxon-name-part> (<tp:taxon-name-part taxon-name-part-type="subgenus" reg="Papuafiliola">Papuafiliola</tp:taxon-name-part>) <tp:taxon-name-part taxon-name-part-type="species" reg="tuberculata">tuberculata</tp:taxon-name-part></tp:taxon-name> sp. nov., eggs (extracted from imago).</p></caption><graphic xmlns:xlink="http://www.w3.org/1999/xlink" xlink:href="zookeys-1227-159_article-138100__-g145.jpg" position="float" orientation="portrait" xlink:type="simple" id="oo_1247561.jpg"><uri content-type="original_file" xlink:type="simple">https://binary.pensoft.net/fig/1247561</uri></graphic></fig><fig id="F146" position="float" orientation="portrait"><object-id xmlns:xlink="http://www.w3.org/1999/xlink" content-type="doi" xlink:type="simple">10.3897/zookeys.1227.138100.figure146</object-id><object-id xmlns:xlink="http://www.w3.org/1999/xlink" content-type="arpha" xlink:type="simple">2CD976F7-56A1-5B62-B14F-B71790B04BD7</object-id><label>Figure 146.</label><caption><p>Distribution of <italic><tp:taxon-name><tp:taxon-name-part taxon-name-part-type="genus" reg="Papuanatula">Papuanatula</tp:taxon-name-part></tp:taxon-name></italic> species (x: type locality).</p></caption><graphic xmlns:xlink="http://www.w3.org/1999/xlink" xlink:href="zookeys-1227-159_article-138100__-g146.jpg" position="float" orientation="portrait" xlink:type="simple" id="oo_1247563.jpg"><uri content-type="original_file" xlink:type="simple">https://binary.pensoft.net/fig/1247563</uri></graphic></fig><fig id="F147" position="float" orientation="portrait"><object-id xmlns:xlink="http://www.w3.org/1999/xlink" content-type="doi" xlink:type="simple">10.3897/zookeys.1227.138100.figure147</object-id><object-id xmlns:xlink="http://www.w3.org/1999/xlink" content-type="arpha" xlink:type="simple">756D01AE-D72A-546D-81F2-EEAA34CB09DC</object-id><label>Figure 147.</label><caption><p>Distribution of <italic><tp:taxon-name><tp:taxon-name-part taxon-name-part-type="genus" reg="Papuanatula">Papuanatula</tp:taxon-name-part></tp:taxon-name></italic> species (x: type locality).</p></caption><graphic xmlns:xlink="http://www.w3.org/1999/xlink" xlink:href="zookeys-1227-159_article-138100__-g147.jpg" position="float" orientation="portrait" xlink:type="simple" id="oo_1247565.jpg"><uri content-type="original_file" xlink:type="simple">https://binary.pensoft.net/fig/1247565</uri></graphic></fig></tp:treatment-sec><tp:treatment-sec sec-type="Dimension" id="SECID0ELHDM"><title>Dimension.</title><p>Fore wing length of female (and approximate body length) 50 mm.</p></tp:treatment-sec><tp:treatment-sec sec-type="comparisons" id="SECID0EQHDM"><title>Comparison.</title><p>Larva of <tp:taxon-name><tp:taxon-name-part taxon-name-part-type="genus" reg="Papuanatula">Papuanatula</tp:taxon-name-part> (<tp:taxon-name-part taxon-name-part-type="subgenus" reg="Papuafiliola">Papuafiliola</tp:taxon-name-part>) <tp:taxon-name-part taxon-name-part-type="species" reg="tuberculata">tuberculata</tp:taxon-name-part></tp:taxon-name> sp. nov. differs from <tp:taxon-name><tp:taxon-name-part taxon-name-part-type="genus" reg="Papuanatula">P.</tp:taxon-name-part> (<tp:taxon-name-part taxon-name-part-type="subgenus" reg="Papuafiliola">Papuafiliola</tp:taxon-name-part>) <tp:taxon-name-part taxon-name-part-type="species" reg="stenophylla">stenophylla</tp:taxon-name-part></tp:taxon-name> sp. nov. by absence of brown hypodermal maculae on femora and abdomen, presence of median protuberances on abdominal terga and wider tergalii. Imago of <tp:taxon-name><tp:taxon-name-part taxon-name-part-type="genus" reg="Papuanatula">P.</tp:taxon-name-part> (<tp:taxon-name-part taxon-name-part-type="subgenus" reg="Papuafiliola">Papuafiliola</tp:taxon-name-part>) <tp:taxon-name-part taxon-name-part-type="species" reg="tuberculata">tuberculata</tp:taxon-name-part></tp:taxon-name> sp. nov. differs from <tp:taxon-name><tp:taxon-name-part taxon-name-part-type="genus" reg="Papuanatula">P.</tp:taxon-name-part> (<tp:taxon-name-part taxon-name-part-type="subgenus" reg="Papuafiliola">Papuafiliola</tp:taxon-name-part>) <tp:taxon-name-part taxon-name-part-type="species" reg="stenophylla">stenophylla</tp:taxon-name-part></tp:taxon-name> sp. nov. by absence of brown hypodermal maculae on proximal part of middle and hind femora.</p></tp:treatment-sec><tp:treatment-sec sec-type="distribution" id="SECID0EOJDM"><title>Distribution.</title><p>New Guinea (Fig. <xref ref-type="fig" rid="F148">148</xref>).</p><fig id="F148" position="float" orientation="portrait"><object-id xmlns:xlink="http://www.w3.org/1999/xlink" content-type="doi" xlink:type="simple">10.3897/zookeys.1227.138100.figure148</object-id><object-id xmlns:xlink="http://www.w3.org/1999/xlink" content-type="arpha" xlink:type="simple">10E0E6B1-D09B-5460-BE50-F1018F718550</object-id><label>Figure 148.</label><caption><p>Distribution of <italic><tp:taxon-name><tp:taxon-name-part taxon-name-part-type="genus" reg="Papuanatula">Papuanatula</tp:taxon-name-part></tp:taxon-name></italic> species (x: type locality).</p></caption><graphic xmlns:xlink="http://www.w3.org/1999/xlink" xlink:href="zookeys-1227-159_article-138100__-g148.jpg" position="float" orientation="portrait" xlink:type="simple" id="oo_1247567.jpg"><uri content-type="original_file" xlink:type="simple">https://binary.pensoft.net/fig/1247567</uri></graphic></fig></tp:treatment-sec><tp:treatment-sec><!--Section generated to contain objects referenced in tp:taxon-treatment.--><fig id="F36" position="float" orientation="portrait"><object-id xmlns:xlink="http://www.w3.org/1999/xlink" content-type="doi" xlink:type="simple">10.3897/zookeys.1227.138100.figure36</object-id><object-id xmlns:xlink="http://www.w3.org/1999/xlink" content-type="arpha" xlink:type="simple">2489C991-8C03-55A5-9950-FB9C9DB5E654</object-id><label>Figure 36.</label><caption><p><tp:taxon-name><tp:taxon-name-part taxon-name-part-type="genus" reg="Papuanatula">Papuanatula</tp:taxon-name-part> (<tp:taxon-name-part taxon-name-part-type="subgenus" reg="Papuanatula">Papuanatula</tp:taxon-name-part>) <tp:taxon-name-part taxon-name-part-type="species" reg="cyclopomontana">cyclopomontana</tp:taxon-name-part></tp:taxon-name> sp. nov. <bold>a</bold> head and thorax of male imago <bold>b, c</bold> fore and middle legs of male imago <bold>d</bold> subimaginal exuviae of fore leg <bold>e</bold> subimaginal exuviae of mesopleuron <bold>f</bold> subimaginal exuviae of mesonotum <bold>g</bold> abdomen of male imago <bold>h, i</bold> abdomen of female subimago, dorsally and ventrally (<bold>a–g</bold> holotype).</p></caption><graphic xmlns:xlink="http://www.w3.org/1999/xlink" xlink:href="zookeys-1227-159_article-138100__-g036.jpg" position="float" orientation="portrait" xlink:type="simple" id="oo_1247450.jpg"><uri content-type="original_file" xlink:type="simple">https://binary.pensoft.net/fig/1247450</uri></graphic></fig></tp:treatment-sec></tp:taxon-treatment>
